# Supplementary material for: Stratification of telomerase activity in cancer reveals associations with senescence and genomic instability
Source: Comput Struct Biotechnol J. 2025 Nov 14;27:5045–60. doi: 10.1016/j.csbj.2025.11.020 (PMC12663852; doi:10.1016/j.csbj.2025.11.020)
Supplement: Supplementary file 1 — Supplementary material [file mmc1.xlsx]

## Sheet: Fig.1
Fig.1A: Comparison of low and high telomerase activity groups across 33 TCGA cancer types
Cancer	high_cancer	low_cancer	high_others	low_others	odds_ratio	ci_low	ci_high	p_value	fdr_p_value	significant	TotalSamples	HighExtendFrac	LowExtendFrac	Group
ACC	32	46	3965	5218	0.915476	0.563094	1.47204	0.731883	0.754754	FALSE	78	0.410256	0.589744	Group2
BLCA	190	214	3807	5050	1.17771	0.959078	1.44539	0.111498	0.159975	FALSE	404	0.470297	0.529703	Group2
BRCA	449	641	3548	4623	0.912739	0.800857	1.03954	0.171546	0.235875	FALSE	1090	0.411927	0.588073	Group2
CESC	124	179	3873	5085	0.909503	0.714633	1.15465	0.443626	0.522845	FALSE	303	0.409241	0.590759	Group2
CHOL	7	29	3990	5235	0.316737	0.116999	0.73987	0.00374883	0.00727714	TRUE	36	0.194444	0.805556	Group2
COAD	142	138	3855	5126	1.36818	1.07055	1.74894	0.0100618	0.016602	TRUE	280	0.507143	0.492857	Group1				Cancer	odds_ratio	significant	Group
DLBC	21	27	3976	5237	1.02446	0.549743	1.88444	1	1	FALSE	48	0.4375	0.5625	Group2
ESCA	82	101	3915	5163	1.07067	0.787702	1.45175	0.651856	0.693912	FALSE	183	0.448087	0.551913	Group2				COAD	1.36818	TRUE	Group1
GBM	89	80	3908	5184	1.47566	1.07546	2.02767	0.0148741	0.0223111	TRUE	169	0.526627	0.473373	Group1				GBM	1.47566	TRUE	Group1
HNSC	268	248	3729	5016	1.45353	1.21192	1.74388	3.76286e-05	0.000124174	TRUE	516	0.51938	0.48062	Group1				HNSC	1.45353	TRUE	Group1
KICH	7	58	3990	5206	0.157494	0.0605883	0.346099	1.83581e-08	1.21163e-07	TRUE	65	0.107692	0.892308	Group2				LAML	2.22105	TRUE	Group1
KIRC	187	329	3810	4935	0.736245	0.608857	0.888264	0.00114858	0.00252687	TRUE	516	0.362403	0.637597	Group2				LUSC	1.39076	TRUE	Group1
KIRP	59	227	3938	5037	0.332495	0.24456	0.446002	5.94319e-16	1.96125e-14	TRUE	286	0.206294	0.793706	Group2				READ	1.81261	TRUE	Group1
LAML	108	65	3889	5199	2.22105	1.61294	3.07884	3.4837e-07	1.91603e-06	TRUE	173	0.624277	0.375723	Group1				STAD	1.55191	TRUE	Group1
LGG	58	144	3939	5120	0.523579	0.378067	0.717077	2.07751e-05	7.61752e-05	TRUE	202	0.287129	0.712871	Group2				TGCT	3.49989	TRUE	Group1
LIHC	129	242	3868	5022	0.692121	0.552226	0.864252	0.000891164	0.0021006	TRUE	371	0.347709	0.652291	Group2				THYM	1.79539	TRUE	Group1
LUAD	228	284	3769	4980	1.06074	0.882499	1.27396	0.520826	0.592664	FALSE	512	0.445312	0.554688	Group2				UCEC	1.71563	TRUE	Group1
LUSC	248	239	3749	5025	1.39076	1.15365	1.67685	0.000417323	0.00125197	TRUE	487	0.50924	0.49076	Group1				UVM	2.92352	TRUE	Group1
MESO	42	45	3955	5219	1.23159	0.787477	1.92276	0.384418	0.469845	FALSE	87	0.482759	0.517241	Group2			Average		1.92801
OV	122	184	3875	5080	0.869254	0.682995	1.10313	0.241153	0.318321	FALSE	306	0.398693	0.601307	Group2
PAAD	52	105	3945	5159	0.647669	0.4541	0.913973	0.0115602	0.0181661	TRUE	157	0.33121	0.66879	Group2				LGG	0.523579	TRUE	Group2
PCPG	40	143	3957	5121	0.362047	0.247715	0.518682	1.47041e-09	1.21309e-08	TRUE	183	0.218579	0.781421	Group2				LIHC	0.692121	TRUE	Group2
PRAD	203	291	3794	4973	0.914358	0.756697	1.10332	0.350737	0.445166	FALSE	494	0.410931	0.589069	Group2				PAAD	0.647669	TRUE	Group2
READ	52	38	3945	5226	1.81261	1.16763	2.83689	0.005355	0.00978853	TRUE	90	0.577778	0.422222	Group1				PCPG	0.362047	TRUE	Group2
SARC	116	142	3881	5122	1.07811	0.833143	1.3928	0.566526	0.623179	FALSE	258	0.449612	0.550388	Group2				SARC	1.07811	FALSE	Group2
SKCM	233	239	3764	5025	1.30145	1.07643	1.57341	0.00563582	0.00978853	TRUE	472	0.493644	0.506356	Group2				SKCM	1.30145	TRUE	Group2
STAD	215	186	3782	5078	1.55191	1.26349	1.90764	1.79599e-05	7.40845e-05	TRUE	401	0.53616	0.46384	Group1				THCA	0.523831	TRUE	Group2
TGCT	112	43	3885	5221	3.49989	2.43527	5.11064	2.35376e-13	3.8837e-12	TRUE	155	0.722581	0.277419	Group1				UCS	0.349287	TRUE	Group2
THCA	148	360	3849	4904	0.523831	0.427602	0.639165	2.4978e-11	2.74758e-10	TRUE	508	0.291339	0.708661	Group2				CHOL	0.316737	TRUE	Group2
THYM	69	51	3928	5213	1.79539	1.22901	2.6379	0.00156365	0.00322502	TRUE	120	0.575	0.425	Group1				KICH	0.157494	TRUE	Group2
UCEC	98	76	3899	5188	1.71563	1.25475	2.35359	0.000480502	0.00132138	TRUE	174	0.563218	0.436782	Group1				KIRC	0.736245	TRUE	Group2
UCS	12	45	3985	5219	0.349287	0.16794	0.672468	0.000667869	0.00169536	TRUE	57	0.210526	0.789474	Group2				KIRP	0.332495	TRUE	Group2
UVM	55	25	3942	5239	2.92352	1.78768	4.90494	4.02485e-06	1.89743e-05	TRUE	80	0.6875	0.3125	Group1			Average		0.585089
Fig.1B: Comparison of telomere ratios between low and high telomerase activity groups across 32 TCGA cancer types
Cancer	group1	group2	n1	n2	meanTL_High	meanTL_Low	estimate	.y.	statistic	p	conf.low	conf.high	method	alternative	p.adj(FDR)	Significance
ACC	High	Low	32	46	-0.26	-0.326	-0.0199973	TLratio	724.5	0.911	-0.320041	0.280013	Wilcoxon	two.sided	0.96	NS
BLCA	High	Low	190	212	-0.35	-0.363	-2.09e-05	TLratio	20100.5	0.973	-0.109992	0.109955	Wilcoxon	two.sided	0.973	NS
BRCA	High	Low	359	512	-0.316	-0.215	-0.140031	TLratio	79821.5	0.000946	-0.229957	-0.0599952	Wilcoxon	two.sided	0.007568	Sig		BRCA	-0.140031
CESC	High	Low	40	59	-0.457	-0.434	-0.17001	TLratio	1000	0.201	-0.439951	0.0999357	Wilcoxon	two.sided	0.412	NS		GBM	-0.360024
CHOL	High	Low	7	28	-0.171	-0.599	0.192189	TLratio	126.5	0.248	-0.140074	0.879962	Wilcoxon	two.sided	0.456889	NS		KIRP	-0.340047
COAD	High	Low	140	133	-0.379	-0.144	-0.139953	TLratio	7949.5	0.037	-0.269975	-0.00998227	Wilcoxon	two.sided	0.131556	NS		LGG	-0.510032
DLBC	High	Low	21	23	-0.34	-0.434	0.0400314	TLratio	254	0.778	-0.249959	0.380009	Wilcoxon	two.sided	0.889143	NS		TGCT	-0.300008
ESCA	High	Low	82	100	-0.476	-0.092	-0.208368	TLratio	3421.5	0.0552	-0.439986	0.00997883	Wilcoxon	two.sided	0.17664	NS		average	-0.330028
GBM	High	Low	86	74	-0.477	0.032	-0.360024	TLratio	2413.5	0.00858	-0.659947	-0.0899686	Wilcoxon	two.sided	0.04576	Sig
HNSC	High	Low	244	238	-0.416	-0.286	-0.0800365	TLratio	26874.5	0.158	-0.199916	0.0300445	Wilcoxon	two.sided	0.361143	NS
KICH	High	Low	7	58	-0.289	-0.327	0.0400605	TLratio	221	0.711	-0.239998	0.279981	Wilcoxon	two.sided	0.875077	NS
KIRC	High	Low	142	235	-0.511	-0.569	0.080025	TLratio	17667	0.338	-0.0899504	0.26005	Wilcoxon	two.sided	0.537905	NS
KIRP	High	Low	59	224	-0.623	-0.301	-0.340047	TLratio	4230.5	2.13e-05	-0.479979	-0.199975	Wilcoxon	two.sided	0.0003408	Sig
LAML	High	Low	96	59	-0.208	-0.083	-0.16003	TLratio	2488	0.206	-0.39996	0.0800113	Wilcoxon	two.sided	0.412	NS
LGG	High	Low	57	144	-0.198	0.512	-0.510032	TLratio	2630	7.36e-05	-0.78003	-0.260091	Wilcoxon	two.sided	0.000785067	Sig
LIHC	High	Low	129	239	-0.252	-0.365	0.0900568	TLratio	17102	0.0833	-0.0100175	0.200031	Wilcoxon	two.sided	0.242327	NS
LUAD	High	Low	223	282	-0.3	-0.326	-0.0400569	TLratio	30356	0.505	-0.170076	0.0800019	Wilcoxon	two.sided	0.702609	NS
LUSC	High	Low	242	227	-0.2	-0.105	-0.059965	TLratio	26288	0.422	-0.199991	0.0799631	Wilcoxon	two.sided	0.613818	NS
OV	High	Low	21	16	-0.316	-0.636	0.240003	TLratio	205.5	0.257	-0.189995	0.729929	Wilcoxon	two.sided	0.456889	NS
PAAD	High	Low	51	105	-0.492	-0.198	-0.160007	TLratio	2391.5	0.281	-0.479991	0.139994	Wilcoxon	two.sided	0.473263	NS
PCPG	High	Low	40	143	-0.237	-0.27	-0.0300057	TLratio	2707.5	0.608	-0.150011	0.0999595	Wilcoxon	two.sided	0.810667	NS
PRAD	High	Low	200	287	-0.526	-0.381	-0.119997	TLratio	24914.5	0.0132	-0.210037	-0.0200038	Wilcoxon	two.sided	0.0603429	NS
READ	High	Low	49	36	-0.241	-0.379	0.0200089	TLratio	916	0.766	-0.12993	0.190084	Wilcoxon	two.sided	0.889143	NS
SARC	High	Low	109	140	0.056	0.209	-0.210036	TLratio	6410	0.0305	-0.390009	-0.0199563	Wilcoxon	two.sided	0.122	NS
SKCM	High	Low	226	229	-0.252	-0.39	0.0899819	TLratio	27955.5	0.138	-0.029943	0.200052	Wilcoxon	two.sided	0.339692	NS
STAD	High	Low	214	185	-0.344	-0.264	-0.110014	TLratio	18089.5	0.138	-0.269924	0.0399863	Wilcoxon	two.sided	0.339692	NS
TGCT	High	Low	112	43	0.038	0.305	-0.300008	TLratio	1671.5	0.00327	-0.480036	-0.109999	Wilcoxon	two.sided	0.020928	Sig
THCA	High	Low	145	356	-0.404	-0.311	-0.0600799	TLratio	24444.5	0.353	-0.200058	0.0700256	Wilcoxon	two.sided	0.537905	NS
THYM	High	Low	67	48	0.086	-0.481	0.559966	TLratio	2518	2.49e-07	0.370027	0.729979	Wilcoxon	two.sided	7.97e-06	Sig
UCEC	High	Low	5	4	0.1	-0.168	0.075	TLratio	11	0.905	-0.64	1.2	Wilcoxon	two.sided	0.96	NS
UCS	High	Low	12	45	-0.316	0.064	0.050048	TLratio	275	0.93	-0.940033	0.639944	Wilcoxon	two.sided	0.96	NS
UVM	High	Low	55	25	-0.931	-0.965	0.0599159	TLratio	725	0.701	-0.159969	0.239928	Wilcoxon	two.sided	0.875077	NS
	Fig.1C: Comparison of Copy number altered fractions between low and high telomerase activity groups across 33 TCGA cancer types
Cancer	mean_low	mean_high	n_low	n_high	p_value	adj_p_value	significance	ci_lower	ci_upper	cohen_d	d_ci_low	d_ci_high
ACC	0.805778	0.744839	45	31	0.354053	0.467351	NS	-0.191358	0.0694801	-0.218982	-0.677077	0.240581		Cancers	EffectSize
BLCA	0.438857	0.565079	210	189	3.72072e-06	1.75405e-05	Sig	0.0733493	0.179095	0.47102	0.271507	0.669956		BLCA	0.47102
BRCA	0.358815	0.602567	574	413	1.1893e-41	3.92469e-40	Sig	0.210158	0.277345	0.915079	0.782103	1.04763		BRCA	0.915079
CESC	0.417687	0.434298	160	114	0.613108	0.632268	NS	-0.0480193	0.0812408	0.0624334	-0.177902	0.302654		HNSC	0.214016
CHOL	0.561034	0.634286	29	7	0.58947	0.632268	NS	-0.225528	0.372031	0.256679	-0.572802	1.08242		KIRP	0.382558
COAD	0.39	0.42203	128	133	0.403847	0.512575	NS	-0.0434051	0.107465	0.103262	-0.139682	0.346007		LAML	0.39539
DLBC	0.262941	0.312	17	20	0.588148	0.632268	NS	-0.133171	0.231289	0.177215	-0.471924	0.823841		LGG	0.631125
ESCA	0.575978	0.648846	92	78	0.0333589	0.061158	NS	0.00581464	0.139921	0.326548	0.0223883	0.629749		LIHC	0.482466
GBM	0.368906	0.371014	64	69	0.964203	0.964203	NS	-0.0906468	0.0948633	0.00780163	-0.332356	0.347929		LUAD	0.882898
HNSC	0.389449	0.444071	236	253	0.0180844	0.0372992	Sig	0.00937404	0.0998699	0.214016	0.0360263	0.391788		LUSC	0.894363
KICH	0.792069	0.885714	58	7	0.051045	0.0842243	NS	-0.000441933	0.187733	0.316423	-0.470987	1.10134		MESO	0.940543
KIRC	0.233134	0.282721	217	136	0.0684915	0.102737	NS	-0.00378692	0.102961	0.201744	-0.013274	0.416476		PAAD	1.09332
KIRP	0.327064	0.453704	218	54	0.0149427	0.032874	Sig	0.0253241	0.227955	0.382558	0.0825424	0.681874		PCPG	0.625404
LAML	0.0133333	0.0695098	60	102	0.00240226	0.00660622	Sig	0.0203314	0.0920215	0.39539	0.0729771	0.71659		PRAD	0.555661
LGG	0.144792	0.272241	144	58	0.00217691	0.00653072	Sig	0.0475735	0.207326	0.631125	0.319352	0.941379		SARC	0.453317
LIHC	0.39917	0.53582	229	122	1.8967e-05	7.82389e-05	Sig	0.0749099	0.198389	0.482466	0.259548	0.70471		STAD	0.506081
LUAD	0.388566	0.590356	279	225	1.2469e-21	2.05738e-20	Sig	0.162193	0.241385	0.882898	0.698585	1.0664
LUSC	0.5163	0.698697	227	238	6.50712e-20	7.15783e-19	Sig	0.145038	0.219758	0.894363	0.703187	1.08466			0.62955
MESO	0.270976	0.552683	41	41	5.6936e-05	0.000208766	Sig	0.150008	0.413407	0.940543	0.481209	1.39458
OV	0.774667	0.818243	105	74	0.0611246	0.0960529	NS	-0.00205535	0.0892085	0.276162	-0.0230944	0.574646
PAAD	0.179216	0.424314	102	51	2.10896e-07	1.39192e-06	Sig	0.159551	0.330645	1.09332	0.733717	1.44972
PCPG	0.290462	0.486389	130	36	0.00329309	0.00835937	Sig	0.0683934	0.323461	0.625404	0.249207	0.999755
PRAD	0.11344	0.222626	282	198	5.52107e-08	4.55488e-07	Sig	0.0706192	0.147754	0.555661	0.370276	0.740484
READ	0.529189	0.444375	37	48	0.115672	0.159049	NS	-0.190978	0.0213492	-0.35269	-0.78376	0.08047
SARC	0.522692	0.664706	130	102	0.000591287	0.00195125	Sig	0.0617075	0.22232	0.453317	0.1903	0.715372
SKCM	0.491379	0.55633	174	188	0.031076	0.060324	NS	0.00594158	0.123959	0.227265	0.0202606	0.433956
STAD	0.315084	0.457353	179	204	9.51432e-07	5.23287e-06	Sig	0.0861329	0.198405	0.506081	0.301843	0.709675
TGCT	0.639048	0.60713	42	108	0.510894	0.602125	NS	-0.128452	0.0646158	-0.136067	-0.49259	0.220914
THCA	0.0338551	0.0256338	345	142	0.442822	0.541227	NS	-0.0292597	0.0128171	-0.0637261	-0.25915	0.131763
THYM	0.156863	0.045	51	68	0.00759891	0.0179117	Sig	-0.192972	-0.0307537	-0.559063	-0.927959	-0.187865
UCEC	0.336757	0.453723	74	94	0.0361383	0.0627666	NS	0.00765273	0.226281	0.326313	0.0192205	0.632436
UCS	0.690455	0.78	44	12	0.105624	0.151547	NS	-0.0202249	0.199316	0.433229	-0.212226	1.07474
UVM	0.2596	0.296	25	55	0.611892	0.632268	NS	-0.107026	0.179826	0.123833	-0.349721	0.596597
	Fig.1D: Comparison of LOH fractions between low and high telomerase activity groups across 33 TCGA cancer types
Cancer	mean_low	mean_high	n_low	n_high	p_value	adj_p_value	significance	ci_lower	ci_upper	cohen_d	d_ci_low	d_ci_high
ACC	0.471556	0.375161	45	31	0.116562	0.213697	NS	-0.217458	0.0246697	-0.375331	-0.835527	0.0873554			0.28443
BLCA	0.173495	0.205753	206	186	0.00533533	0.016006	Sig	0.00962351	0.0548916	0.28443	0.085003	0.483495			0.648301
BRCA	0.156769	0.251907	554	409	7.96665e-21	2.62899e-19	Sig	0.0757593	0.114517	0.648301	0.517121	0.77916			0.3909
CESC	0.171437	0.167632	160	114	0.769274	0.898744	NS	-0.0293381	0.0217263	-0.0362697	-0.276477	0.204004			0.76222
CHOL	0.211379	0.255714	29	7	0.308172	0.462258	NS	-0.0480712	0.136741	0.439035	-0.396029	1.26776			0.756861
COAD	0.13	0.131278	126	133	0.924637	0.964266	NS	-0.0253049	0.0278613	0.0117492	-0.231926	0.255401			0.500999
DLBC	0.101176	0.095	17	20	0.789805	0.898744	NS	-0.0531025	0.0407495	-0.0907642	-0.737027	0.556789			0.652865
ESCA	0.312564	0.302877	78	73	0.665076	0.843354	NS	-0.053822	0.0344473	-0.0708122	-0.389969	0.248582			0.266005
GBM	0.149524	0.141014	63	69	0.690017	0.843354	NS	-0.0506404	0.0336218	-0.0700899	-0.4116	0.27169			0.427272
HNSC	0.222318	0.214303	233	251	0.49267	0.665519	NS	-0.0309517	0.0149221	-0.0623846	-0.240698	0.115993			0.601627
KICH	0.354138	0.437143	58	7	0.0358201	0.0788043	NS	0.00631775	0.159692	0.525178	-0.266424	1.31267			0.678787
KIRC	0.087783	0.125379	212	132	0.00165803	0.00607945	Sig	0.0143506	0.060841	0.3909	0.171348	0.60989			0.261607
KIRP	0.0526267	0.139815	217	54	0.000510434	0.00280739	Sig	0.0396653	0.134711	0.76222	0.456607	1.06648			0.838196
LAML	0.0126316	0.0277941	38	68	0.0238802	0.0562891	NS	0.00204802	0.0282771	0.406486	0.00474415	0.806311
LGG	0.0479577	0.082807	142	57	1.57368e-07	1.73105e-06	Sig	0.0223683	0.0473303	0.756861	0.439685	1.07222			0.543852
LIHC	0.104273	0.145667	227	120	2.17247e-05	0.000179229	Sig	0.0225869	0.0602002	0.500999	0.2763	0.724992
LUAD	0.199148	0.298214	270	224	2.16283e-12	3.56866e-11	Sig	0.0720847	0.126048	0.652865	0.47078	0.834319
LUSC	0.332907	0.365485	227	237	0.00457293	0.0150907	Sig	0.0101155	0.05504	0.266005	0.0830359	0.448688
MESO	0.187949	0.251951	39	41	0.12453	0.216289	NS	-0.0181255	0.14613	0.351186	-0.0917584	0.791916
OV	0.270388	0.317639	103	72	0.00749613	0.0190286	Sig	0.0128243	0.0816768	0.427272	0.122245	0.731091
PAAD	0.139341	0.2106	91	50	0.00132581	0.00546896	Sig	0.0285236	0.113995	0.601627	0.2484	0.952774
PCPG	0.10093	0.140556	129	36	0.000807038	0.00380461	Sig	0.0172339	0.0620167	0.678787	0.301079	1.05449
PRAD	0.0580224	0.0709137	268	197	0.00675095	0.0185651	Sig	0.00358537	0.0221973	0.261607	0.0767579	0.446176
READ	0.183784	0.16625	37	48	0.438829	0.629624	NS	-0.0624463	0.0273787	-0.174188	-0.603263	0.255931
SARC	0.244488	0.2462	127	100	0.946793	0.964266	NS	-0.0487793	0.0522029	0.00867289	-0.253373	0.270699
SKCM	0.204327	0.18672	171	186	0.134682	0.222225	NS	-0.0407033	0.00548923	-0.15949	-0.367357	0.0486011
STAD	0.213023	0.213793	172	203	0.964266	0.964266	NS	-0.0330004	0.0345401	0.00465848	-0.198464	0.207775
TGCT	0.172619	0.146111	42	108	0.145729	0.229002	NS	-0.0624569	0.00944098	-0.284906	-0.642317	0.0734591
THCA	0.00618462	0.00751825	325	137	0.504181	0.665519	NS	-0.00259108	0.00525835	0.0640509	-0.135676	0.263708
THYM	0.0678	0.0235849	50	53	0.0508133	0.104802	NS	-0.0885899	0.000159715	-0.392747	-0.781968	-0.00162032
UCEC	0.100811	0.136667	74	93	0.0910805	0.176803	NS	-0.00579814	0.0775099	0.261894	-0.0451181	0.568119
UCS	0.221364	0.213333	44	12	0.827648	0.910413	NS	-0.0835657	0.0675051	-0.0616573	-0.699778	0.577033
UVM	0.0428	0.0945455	25	55	0.000249547	0.00164701	Sig	0.0251407	0.0783502	0.838196	0.345037	1.32636

## Sheet: Fig2
Fig.2A: Comparison of TMB in low and high telomerase activity groups across 33 TCGA cancer types							Fig.2A Significance Intervals: Comparison of TMB in low and high telomerase activity groups across 33 TCGA cancer types
SampleID	Cancer	EXTENDScores	EXTENDclass	mutLoad_silent	mutLoad_nonsilent		Cancer	estimate	.y.	group1	group2	n1	n2	statistic	p	conf.low	conf.high	method	alternative	p.adj	p.adj.signif	mean_High	mean_Low	Sig
TCGA-77-A5FZ-01	LUSC	0.268563	Low	0	0.02		ACC	0.230035	mutLoad_nonsilent	High	Low	31	45	905	0.0286	0.0200086	0.440003	Wilcoxon	two.sided	0.0555176	ns	1.43581	1.81156	NS		BLCA	1.61994
TCGA-AB-2823-03	LAML	0.6257	Low	0	0.02		BLCA	1.61994	mutLoad_nonsilent	High	Low	187	210	24748	7.47e-06	0.919999	2.36991	Wilcoxon	two.sided	3.08138e-05	****	7.73235	5.88848	Sig		BRCA	0.270039
TCGA-AB-2825-03	LAML	0.600586	Low	0	0.02		BRCA	0.270039	mutLoad_nonsilent	High	Low	409	570	144840	9.17e-11	0.190083	0.359949	Wilcoxon	two.sided	6.3162e-10	****	1.94284	2.29196	Sig		COAD	0.439957
TCGA-AB-2832-03	LAML	0.637994	Low	0	0.02		CESC	0.300013	mutLoad_nonsilent	High	Low	56	83	2617.5	0.208	-0.149988	0.800033	Wilcoxon	two.sided	0.298435	ns	4.49518	3.02458	NS		DLBC	1.475
TCGA-AB-2837-03	LAML	0.542952	Low	0	0.02		CHOL	0.219996	mutLoad_nonsilent	High	Low	7	29	146	0.0785	-0.0200091	0.459994	Wilcoxon	two.sided	0.129525	ns	2.84429	0.691034	NS		HNSC	0.349974
TCGA-AB-2840-03	LAML	0.728563	High	0	0.02		COAD	0.439957	mutLoad_nonsilent	High	Low	127	125	9405	0.0112	0.0999884	0.810027	Wilcoxon	two.sided	0.0264	*	11.8657	9.29576	Sig		KICH	0.249955
TCGA-AB-2842-03	LAML	0.579137	Low	0	0.02		DLBC	1.475	mutLoad_nonsilent	High	Low	20	17	269	0.00201	0.57	2.29	Wilcoxon	two.sided	0.00603	**	3.6125	2.43706	Sig		LAML	0.120051
TCGA-AB-2853-03	LAML	0.687513	High	0	0.02		ESCA	-0.089976	mutLoad_nonsilent	High	Low	75	89	3153	0.544	-0.460031	0.240042	Wilcoxon	two.sided	0.664889	ns	3.29987	2.72056	NS		LIHC	0.330021
TCGA-AB-2879-03	LAML	0.66532	Low	0	0.02		GBM	-0.0699657	mutLoad_nonsilent	High	Low	66	55	1645	0.378	-0.22002	0.0900274	Wilcoxon	two.sided	0.482308	ns	1.47561	7.75291	NS		LUAD	3.24004
TCGA-AB-2928-03	LAML	0.752506	High	0	0.02		HNSC	0.349974	mutLoad_nonsilent	High	Low	251	236	33127	0.0238	0.0499544	0.670049	Wilcoxon	two.sided	0.0490875	*	4.37785	3.36538	Sig		LUSC	0.978606
TCGA-AB-2941-03	LAML	0.7532	High	0	0.02		KICH	0.249955	mutLoad_nonsilent	High	Low	7	58	334	0.00571	0.089976	0.679978	Wilcoxon	two.sided	0.0154592	*	2.98286	0.483103	Sig		PAAD	0.340014
TCGA-AB-2946-03	LAML	0.733436	High	0	0.02		KIRC	0.119979	mutLoad_nonsilent	High	Low	135	216	16339	0.0572	-8.58996e-06	0.249962	Wilcoxon	two.sided	0.104867	ns	1.65822	1.33954	NS		PRAD	0.149999
TCGA-AB-2948-03	LAML	0.615962	Low	0	0.02		KIRP	0.0300231	mutLoad_nonsilent	High	Low	54	217	6015	0.763	-0.170009	0.250004	Wilcoxon	two.sided	0.8393	ns	1.48407	1.43323	NS		SKCM	5.0173
TCGA-AC-A2FK-01	BRCA	0.209949	Low	0	0.02		LAML	0.120051	mutLoad_nonsilent	High	Low	76	46	2200.5	0.0168	0.0100802	0.240027	Wilcoxon	two.sided	0.03696	*	1.51711	0.657826	Sig		STAD	2.10999
TCGA-DX-AB2L-01	SARC	0.205898	Low	0	0.02		LGG	0.0200223	mutLoad_nonsilent	High	Low	54	141	3981.5	0.622	-0.0699505	0.11998	Wilcoxon	two.sided	0.707793	ns	0.747222	0.748227	NS		THCA	0.11998
TCGA-E8-A416-01	THCA	0.139144	Low	0	0.02		LIHC	0.330021	mutLoad_nonsilent	High	Low	103	206	12640	0.00609	0.099944	0.559958	Wilcoxon	two.sided	0.0154592	*	2.45932	2.46927	Sig
TCGA-FP-8209-01	STAD	0.245008	Low	0	0.02		LUAD	3.24004	mutLoad_nonsilent	High	Low	223	279	43034	1.53e-13	2.33	4.14992	Wilcoxon	two.sided	2.5245e-12	****	9.98632	5.99799	Sig		average	1.12072
TCGA-HC-7079-01	PRAD	0.253381	Low	0	0.02		LUSC	0.978606	mutLoad_nonsilent	High	Low	237	226	31677.5	0.000669	0.420022	1.55	Wilcoxon	two.sided	0.0022077	**	7.72992	6.87969	Sig
TCGA-HZ-8638-01	PAAD	0.311241	High	0	0.02		MESO	0.109959	mutLoad_nonsilent	High	Low	41	41	1036	0.0704	-0.00996274	0.239969	Wilcoxon	two.sided	0.122274	ns	0.718537	0.721463	NS
TCGA-IB-7897-01	PAAD	0.149653	Low	0	0.02		OV	-0.0299507	mutLoad_nonsilent	High	Low	68	105	3523.5	0.886	-0.329959	0.279977	Wilcoxon	two.sided	0.909	ns	2.34912	2.33152	NS
TCGA-IB-A5ST-01	PAAD	0.228698	Low	0	0.02		PAAD	0.340014	mutLoad_nonsilent	High	Low	51	101	3607	5.73e-05	0.17995	0.509957	Wilcoxon	two.sided	0.0002101	***	1.19059	4.63139	Sig
TCGA-LK-A4O4-01	MESO	0	Low	0	0.02		PCPG	0.0400157	mutLoad_nonsilent	High	Low	34	127	2522	0.133	-0.0100055	0.109945	Wilcoxon	two.sided	0.209	ns	0.316176	0.24748	NS
TCGA-Q3-A5QY-01	PAAD	0.275931	Low	0	0.02		PRAD	0.149999	mutLoad_nonsilent	High	Low	197	282	35745.5	9.01e-08	0.0900409	0.200021	Wilcoxon	two.sided	4.9555e-07	****	1.88173	0.73266	Sig
TCGA-TT-A6YO-01	PCPG	0.132542	Low	0	0.02		READ	0.280053	mutLoad_nonsilent	High	Low	46	36	983.5	0.148	-0.0899488	0.670019	Wilcoxon	two.sided	0.222	ns	11.7602	2.33333	NS
TCGA-X7-A8M7-01	THYM	0.758658	High	0	0.02		SARC	0.069998	mutLoad_nonsilent	High	Low	99	127	6873	0.229	-0.0400278	0.179968	Wilcoxon	two.sided	0.314875	ns	1.64465	0.929291	NS
TCGA-XK-AAJU-01	PRAD	0.27448	Low	0	0.02		SKCM	5.0173	mutLoad_nonsilent	High	Low	188	175	21640.5	2.04e-07	3.04995	7.17008	Wilcoxon	two.sided	9.61714e-07	****	22.7313	10.6187	Sig
TCGA-XM-A8RL-01	THYM	0.927183	High	0	0.02		STAD	2.10999	mutLoad_nonsilent	High	Low	204	179	27419	2.36e-17	1.6	2.74002	Wilcoxon	two.sided	7.788e-16	****	13.8939	4.57715	Sig
TCGA-YU-A90S-01	TGCT	0.476819	Low	0	0.02		TGCT	0.0299474	mutLoad_nonsilent	High	Low	103	41	2310	0.38	-0.0300521	0.0800254	Wilcoxon	two.sided	0.482308	ns	0.334272	0.30122	NS
TCGA-ED-A627-01	LIHC	0.207884	Low	0.02	0.02		THCA	0.11998	mutLoad_nonsilent	High	Low	139	341	32616.5	9.57e-11	0.0800615	0.150022	Wilcoxon	two.sided	6.3162e-10	****	0.407986	0.23695	Sig
TCGA-49-AARR-01	LUAD	0.153398	Low	0.03	0.02		THYM	-0.239985	mutLoad_nonsilent	High	Low	68	51	515	5.89e-11	-0.310033	-0.169946	Wilcoxon	two.sided	6.3162e-10	****	0.170735	0.69451	Sig
TCGA-86-A4P8-01	LUAD	0.173701	Low	0.03	0.02		UCEC	-0.020043	mutLoad_nonsilent	High	Low	93	74	3405	0.909	-0.439942	0.360057	Wilcoxon	two.sided	0.909	ns	23.0058	18.4988	NS
TCGA-AB-2903-03	LAML	0.683633	Low	0.03	0.02		UCS	0.0793333	mutLoad_nonsilent	High	Low	12	44	292	0.583	-0.22994	0.479949	Wilcoxon	two.sided	0.687107	ns	3.32	3.71	NS
TCGA-AB-2909-03	LAML	0.740575	High	0.03	0.02		UVM	0.00996843	mutLoad_nonsilent	High	Low	55	25	711	0.811	-0.0499672	0.0800212	Wilcoxon	two.sided	0.863323	ns	0.547636	0.3348	NS
TCGA-AO-A1KO-01	BRCA	0.306881	Low	0.03	0.02
TCGA-EJ-A46B-01	PRAD	0.290609	Low	0.03	0.02
TCGA-EJ-A46H-01	PRAD	0.149935	Low	0.03	0.02		Fig.2B Recurrent gene mutations in low and high telomerase activity groups across TCGA											Fig.2C Cancer Specific gene mutations in low and high telomerase activity groups across TCGA							Fig.2D TERT promoter mutations in low and high telomerase activity groups across TCGA												Fig.2E ATRX mutations in low and high telomerase activity groups across TCGA
TCGA-EL-A3CY-01	THCA	0.222978	Low	0.03	0.02
TCGA-G9-6370-01	PRAD	0.148375	Low	0.03	0.02
TCGA-M7-A723-01	PRAD	0.144955	Low	0.03	0.02
TCGA-WB-A80L-01	PCPG	0.201622	Low	0.03	0.02
TCGA-XF-AAN8-01	BLCA	0.170737	Low	0.03	0.02		Cancer	Gene	Pattern	GeneOrder	LowPercent	HighPercent	PercentDiff	ClassColor	PercentDiffAbs	Size		Cancer	Gene	Pattern	GeneOrder	LowPercent	HighPercent		Cancer	EXTENDclass	CancerTotal	Status	TERTmFreq	EXTENDTotal	RatioClass	p.value	odds.ratio	FDR	significance		Cancer	EXTENDclass	CancerTotal	Status	ATRXmutFreq	EXTENDTotal	RatioClass	p.value	odds.ratio	FDR	significance
TCGA-CH-5789-01	PRAD	0.168027	Low	0.06	0.02		BRCA	PTEN	Recurrent	BRCA_PTEN	7	4	-3	Low	3	1		BLCA	MACF1	NonRec	BLCA_MACF1	11	19		ACC	High	78	Mutant	1	32	0.03125	0.640107	0.466543	0.768129	NS		ACC	High	77	WT	32	32	1	0.000514135	6.15002	0.00147814	Sig
TCGA-EL-A3ZN-01	THCA	0.10523	Low	0.06	0.02		UCS	PTEN	Recurrent	UCS_PTEN	20	17	-3	Low	3	1		BLCA	OBSCN	NonRec	BLCA_OBSCN	12	18		ACC	High	78	WT	31	32	0.96875	0.640107	0.466543	0.768129	NS		ACC	Low	77	Mutant	4	45	0.0888889	0.000514135	6.15002	0.00147814	Sig
TCGA-FC-A66V-01	PRAD	0.24612	Low	0.06	0.02		GBM	EGFR	Recurrent	GBM_EGFR	27	31	4	High	4	1		BLCA	STAG2	NonRec	BLCA_STAG2	17	11		ACC	Low	78	Mutant	3	46	0.0652174	0.640107	0.466543	0.768129	NS		ACC	Low	77	WT	41	45	0.911111	0.000514135	6.15002	0.00147814	Sig
TCGA-S7-A7WU-01	PCPG	0.180292	Low	0.06	0.02		UCEC	ARID1A	Recurrent	UCEC_ARID1A	39	35	-4	Low	4	1		BLCA	SYNE1	NonRec	BLCA_SYNE1	17	25		ACC	Low	78	WT	43	46	0.934783	0.640107	0.466543	0.768129	NS		BLCA	High	384	Mutant	10	180	0.0555556	0.47767	1.43979	0.68665	NS
TCGA-PL-A8LY-01	BRCA	0.414276	Low	0.02	0.02		HNSC	CDKN2A	Recurrent	HNSC_CDKN2A	23	18	-5	Low	5	2		BRCA	CDH1	NonRec	BRCA_CDH1	17	7		BLCA	High	61	Mutant	23	32	0.71875	0.782449	1.33846	0.853581	NS		BLCA	High	384	WT	170	180	0.944444	0.47767	1.43979	0.68665	NS
TCGA-XM-A8RB-01	THYM	0.848593	High	0.02	0.02		HNSC	NOTCH1	Recurrent	HNSC_NOTCH1	20	15	-5	Low	5	2		BRCA	MAP3K1	NonRec	BRCA_MAP3K1	11	6		BLCA	High	61	WT	9	32	0.28125	0.782449	1.33846	0.853581	NS		BLCA	Low	384	WT	196	204	0.960784	0.47767	1.43979	0.68665	NS
TCGA-XU-AAXY-01	THYM	0.789682	High	0.02	0.02		HNSC	PKHD1L1	Recurrent	HNSC_PKHD1L1	8	13	5	High	5	2		GBM	FLG	NonRec	GBM_FLG	14	7		BLCA	Low	61	Mutant	19	29	0.655172	0.782449	1.33846	0.853581	NS		BLCA	Low	384	Mutant	8	204	0.0392157	0.47767	1.43979	0.68665	NS
TCGA-4V-A9QT-01	THYM	0.983424	High	0.04	0.02		TGCT	KRAS	Recurrent	TGCT_KRAS	5	10	5	High	5	2		LGG	CIC	NonRec	LGG_CIC	10	64		BLCA	Low	61	WT	10	29	0.344828	0.782449	1.33846	0.853581	NS		BRCA	Low	766	Mutant	7	452	0.0154867	0.538389	0.613599	0.687942	NS
TCGA-XM-A8RH-01	THYM	0.850276	High	0.04	0.02		THYM	TP53	Recurrent	THYM_TP53	6	1	-5	Low	5	2		LGG	FUBP1	NonRec	LGG_FUBP1	8	21		CESC	High	38	WT	14	14	1	0.101731	4.34257	0.203461	NS		BRCA	High	766	WT	311	314	0.990446	0.538389	0.613599	0.687942	NS
TCGA-4X-A9F9-01	THYM	0.80242	High	0.05	0.02		UCEC	CHD4	Recurrent	UCEC_CHD4	28	23	-5	Low	5	2		LGG	IDH2	NonRec	LGG_IDH2	4	9		CESC	Low	38	Mutant	2	24	0.0833333	0.101731	4.34257	0.203461	NS		BRCA	High	766	Mutant	3	314	0.00955414	0.538389	0.613599	0.687942	NS
TCGA-BC-A10X-01	LIHC	0.241304	Low	0.07	0.02		LGG	ARID1A	Recurrent	LGG_ARID1A	3	9	6	High	6	2		LGG	ZBTB20	NonRec	LGG_ZBTB20	3	9		CESC	Low	38	WT	22	24	0.916667	0.101731	4.34257	0.203461	NS		BRCA	Low	766	WT	445	452	0.984513	0.538389	0.613599	0.687942	NS
TCGA-3H-AB3O-01	MESO	0.546752	Low	0	0.03		PAAD	TP53	Recurrent	PAAD_TP53	65	71	6	High	6	2		LUAD	ANK2	NonRec	LUAD_ANK2	14	24		COAD	High	16	Mutant	1	9	0.111111	0.0033731	0.0278622	0.0101193	NS		CESC	High	95	WT	32	37	0.864865	0.105551	4.30534	0.269741	NS
TCGA-3U-A98G-01	MESO	0.323656	Low	0	0.03		SARC	ATRX	Recurrent	SARC_ATRX	18	12	-6	Low	6	2		LUAD	KEAP1	NonRec	LUAD_KEAP1	14	24		COAD	High	16	WT	8	9	0.888889	0.0033731	0.0278622	0.0101193	NS		CESC	Low	95	Mutant	2	58	0.0344828	0.105551	4.30534	0.269741	NS
TCGA-AB-2887-03	LAML	0.880349	High	0	0.03		UCS	ARID1A	Recurrent	UCS_ARID1A	11	17	6	High	6	2		LUAD	STK11	NonRec	LUAD_STK11	12	17		COAD	Low	16	WT	7	7	1	0.0033731	0.0278622	0.0101193	NS		CESC	High	95	Mutant	5	37	0.135135	0.105551	4.30534	0.269741	NS
TCGA-AB-2930-03	LAML	0.927218	High	0	0.03		UCS	KRAS	Recurrent	UCS_KRAS	11	17	6	High	6	2		PAAD	KMT2C	NonRec	PAAD_KMT2C	3	8		GBM	High	29	Mutant	18	19	0.947368	0.266831	4.24866	0.355774	NS		CESC	Low	95	WT	56	58	0.965517	0.105551	4.30534	0.269741	NS
TCGA-AB-2933-03	LAML	0.743033	High	0	0.03		LUAD	EGFR	Recurrent	LUAD_EGFR	16	9	-7	Low	7	2		PAAD	SMAD4	NonRec	PAAD_SMAD4	25	20		GBM	High	29	WT	1	19	0.0526316	0.266831	4.24866	0.355774	NS		COAD	Low	205	WT	100	106	0.943396	0.425301	1.66252	0.652129	NS
TCGA-AB-2944-03	LAML	0.731818	High	0	0.03		SARC	RB1	Recurrent	SARC_RB1	8	15	7	High	7	2		SKCM	ALK	NonRec	SKCM_ALK	10	19		GBM	Low	29	Mutant	8	10	0.8	0.266831	4.24866	0.355774	NS		COAD	High	205	Mutant	9	99	0.0909091	0.425301	1.66252	0.652129	NS
TCGA-BJ-A28T-01	THCA	0.222348	Low	0	0.03		SKCM	TTN	Recurrent	SKCM_TTN	76	83	7	High	7	2		SKCM	ARID2	NonRec	SKCM_ARID2	13	20		GBM	Low	29	WT	2	10	0.2	0.266831	4.24866	0.355774	NS		COAD	Low	205	Mutant	6	106	0.0566038	0.425301	1.66252	0.652129	NS
TCGA-EE-A2GK-06	SKCM	0.459702	Low	0	0.03		STAD	KRAS	Recurrent	STAD_KRAS	5	12	7	High	7	2		SKCM	IDH1	NonRec	SKCM_IDH1	3	8		HNSC	High	55	Mutant	6	34	0.176471	0.207749	0.435625	0.311623	NS		COAD	High	205	WT	90	99	0.909091	0.425301	1.66252	0.652129	NS
TCGA-GE-A2C6-01	THCA	0.179785	Low	0	0.03		UCEC	KMT2D	Recurrent	UCEC_KMT2D	35	28	-7	Low	7	2		SKCM	NRAS	NonRec	SKCM_NRAS	20	37		HNSC	High	55	WT	28	34	0.823529	0.207749	0.435625	0.311623	NS		DLBC	High	44	WT	20	21	0.952381	1	1.09762	1	NS
TCGA-IB-AAUS-01	PAAD	0.211175	Low	0	0.03		UCS	TTN	Recurrent	UCS_TTN	18	25	7	High	7	2		SKCM	PTPRT	NonRec	SKCM_PTPRT	22	33		HNSC	Low	55	Mutant	7	21	0.333333	0.207749	0.435625	0.311623	NS		DLBC	Low	44	WT	22	23	0.956522	1	1.09762	1	NS
TCGA-RD-A8N0-01	STAD	0.350476	Low	0	0.03		GBM	ATRX	Recurrent	GBM_ATRX	11	3	-8	Low	8	2		SKCM	ROS1	NonRec	SKCM_ROS1	16	30		HNSC	Low	55	WT	14	21	0.666667	0.207749	0.435625	0.311623	NS		DLBC	High	44	Mutant	1	21	0.047619	1	1.09762	1	NS
TCGA-RD-A8N2-01	STAD	0.220166	Low	0	0.03		PRAD	TP53	Recurrent	PRAD_TP53	9	17	8	High	8	2		STAD	APC	NonRec	STAD_APC	4	18		LGG	High	194	Mutant	48	53	0.90566	2.48897e-17	28.4623	2.98677e-16	Sig		DLBC	Low	44	Mutant	1	23	0.0434783	1	1.09762	1	NS
TCGA-AB-2816-03	LAML	0.398971	Low	0.03	0.03		PRAD	TTN	Recurrent	PRAD_TTN	8	16	8	High	8	2		STAD	CTNNB1	NonRec	STAD_CTNNB1	3	8		LGG	High	194	WT	5	53	0.0943396	2.48897e-17	28.4623	2.98677e-16	Sig		ESCA	High	181	WT	82	82	1	4.93022e-16	67.8368	5.66975e-15	Sig
TCGA-AB-2845-03	LAML	0.851672	High	0.03	0.03		SKCM	NF1	Recurrent	SKCM_NF1	13	21	8	High	8	2		TGCT	KIT	NonRec	TGCT_KIT	5	18		LGG	Low	194	Mutant	35	141	0.248227	2.48897e-17	28.4623	2.98677e-16	Sig		ESCA	Low	181	Mutant	1	99	0.010101	4.93022e-16	67.8368	5.66975e-15	Sig
TCGA-BJ-A0ZJ-01	THCA	0.219623	Low	0.03	0.03		UCS	KMT2D	Recurrent	UCS_KMT2D	9	17	8	High	8	2		THYM	GTF2I	NonRec	THYM_GTF2I	59	40		LGG	Low	194	WT	106	141	0.751773	2.48897e-17	28.4623	2.98677e-16	Sig		ESCA	Low	181	WT	98	99	0.989899	4.93022e-16	67.8368	5.66975e-15	Sig
TCGA-DJ-A2PS-01	THCA	0.17625	Low	0.03	0.03		PAAD	CDKN2A	Recurrent	PAAD_CDKN2A	20	29	9	High	9	2		THYM	HRAS	NonRec	THYM_HRAS	18	1		LIHC	High	167	Mutant	18	51	0.352941	0.0926685	0.547424	0.203461	NS		GBM	High	151	WT	82	84	0.97619	0.139521	0.250172	0.320897	NS
TCGA-DJ-A3V2-01	THCA	0.162546	Low	0.03	0.03		UCEC	PTEN	Recurrent	UCEC_PTEN	58	49	-9	Low	9	2		UCS	PPP2R1A	NonRec	UCS_PPP2R1A	31	17		LIHC	High	167	WT	33	51	0.647059	0.0926685	0.547424	0.203461	NS		GBM	Low	151	Mutant	6	67	0.0895522	0.139521	0.250172	0.320897	NS
TCGA-EM-A2CP-01	THCA	0.21019	Low	0.03	0.03		SARC	TTN	Recurrent	SARC_TTN	9	20	11	High	11	3									LIHC	Low	167	Mutant	58	116	0.5	0.0926685	0.547424	0.203461	NS		GBM	High	151	Mutant	2	84	0.0238095	0.139521	0.250172	0.320897	NS
TCGA-EW-A1P1-01	BRCA	0.290505	Low	0.03	0.03		BLCA	KMT2D	Recurrent	BLCA_KMT2D	23	35	12	High	12	3									LIHC	Low	167	WT	58	116	0.5	0.0926685	0.547424	0.203461	NS		GBM	Low	151	WT	61	67	0.910448	0.139521	0.250172	0.320897	NS
TCGA-IB-AAUR-01	PAAD	0.212872	Low	0.03	0.03		BLCA	RB1	Recurrent	BLCA_RB1	13	25	12	High	12	3									LUAD	High	78	WT	35	35	1	5.20628e-06	14.6522	2.08251e-05	Sig		HNSC	Low	479	WT	225	236	0.95339	0.344054	0.607333	0.565231	NS
TCGA-J4-AATV-01	PRAD	0.221752	Low	0.03	0.03		UCS	CHD4	Recurrent	UCS_CHD4	20	8	-12	Low	12	3									LUAD	Low	78	Mutant	2	43	0.0465116	5.20628e-06	14.6522	2.08251e-05	Sig		HNSC	Low	479	Mutant	11	236	0.0466102	0.344054	0.607333	0.565231	NS
TCGA-EL-A3H3-01	THCA	0.153069	Low	0.06	0.03		SKCM	BRAF	Recurrent	SKCM_BRAF	59	46	-13	Low	13	3									LUAD	Low	78	WT	41	43	0.953488	5.20628e-06	14.6522	2.08251e-05	Sig		HNSC	High	479	WT	236	243	0.971193	0.344054	0.607333	0.565231	NS
TCGA-ET-A39L-01	THCA	0.15598	Low	0.06	0.03		UCS	PIK3CA	Recurrent	UCS_PIK3CA	38	25	-13	Low	13	3									PRAD	High	40	Mutant	1	14	0.0714286	1	1.88989	1	NS		HNSC	High	479	Mutant	7	243	0.0288066	0.344054	0.607333	0.565231	NS
TCGA-ET-A3DQ-01	THCA	0.198535	Low	0.06	0.03		BRCA	PIK3CA	Recurrent	BRCA_PIK3CA	40	26	-14	Low	14	3									PRAD	High	40	WT	13	14	0.928571	1	1.88989	1	NS		KICH	Low	65	WT	57	58	0.982759	1	0.861567	1	NS
TCGA-2G-AAGN-01	TGCT	0.882065	High	0.08	0.03		HNSC	TP53	Recurrent	HNSC_TP53	78	64	-14	Low	14	3									PRAD	Low	40	Mutant	1	26	0.0384615	1	1.88989	1	NS		KICH	Low	65	Mutant	1	58	0.0172414	1	0.861567	1	NS
TCGA-BJ-A45E-01	THCA	0.233255	Low	0.09	0.03		SARC	TP53	Recurrent	SARC_TP53	31	45	14	High	14	3									PRAD	Low	40	WT	25	26	0.961538	1	1.88989	1	NS		KICH	High	65	WT	7	7	1	1	0.861567	1	NS
TCGA-X7-A8DF-01	THYM	0.751513	High	0	0.04		STAD	ARID1A	Recurrent	STAD_ARID1A	18	32	14	High	14	3									SKCM	High	132	Mutant	47	60	0.783333	0.123408	1.91365	0.211556	NS		KIRC	High	296	Mutant	2	111	0.018018	0.715082	0.661423	0.822344	NS
TCGA-X7-A8DG-01	THYM	0.742159	High	0	0.04		UCEC	PIK3CA	Recurrent	UCEC_PIK3CA	54	40	-14	Low	14	3									SKCM	High	132	WT	13	60	0.216667	0.123408	1.91365	0.211556	NS		KIRC	Low	296	WT	180	185	0.972973	0.715082	0.661423	0.822344	NS
TCGA-4V-A9QI-01	THYM	0.794102	High	0.02	0.04		BLCA	TP53	Recurrent	BLCA_TP53	42	57	15	High	15	4									SKCM	Low	132	Mutant	47	72	0.652778	0.123408	1.91365	0.211556	NS		KIRC	High	296	WT	109	111	0.981982	0.715082	0.661423	0.822344	NS
TCGA-ZB-A96B-01	THYM	0.783758	High	0.02	0.04		SKCM	TP53	Recurrent	SKCM_TP53	8	23	15	High	15	4									SKCM	Low	132	WT	25	72	0.347222	0.123408	1.91365	0.211556	NS		KIRC	Low	296	Mutant	5	185	0.027027	0.715082	0.661423	0.822344	NS
TCGA-DX-A3U6-01	SARC	0.249715	Low	0	0.05		STAD	PIK3CA	Recurrent	STAD_PIK3CA	9	24	15	High	15	4									THCA	High	382	Mutant	30	106	0.283019	1.69651e-11	11.6146	1.01791e-10	Sig		LGG	High	201	WT	50	57	0.877193	4.17796e-15	0.0547818	2.40233e-14	Sig
TCGA-LL-A440-01	BRCA	0.254589	Low	0	0.05		GBM	NF1	Recurrent	GBM_NF1	19	3	-16	Low	16	4									THCA	High	382	WT	76	106	0.716981	1.69651e-11	11.6146	1.01791e-10	Sig		LGG	High	201	Mutant	7	57	0.122807	4.17796e-15	0.0547818	2.40233e-14	Sig
TCGA-W5-AA2H-01	CHOL	0.421427	Low	0	0.05		THCA	BRAF	Recurrent	THCA_BRAF	55	72	17	High	17	4									THCA	Low	382	Mutant	9	276	0.0326087	1.69651e-11	11.6146	1.01791e-10	Sig		LGG	Low	201	WT	40	144	0.277778	4.17796e-15	0.0547818	2.40233e-14	Sig
TCGA-3G-AB0O-01	THYM	0.89829	High	0.02	0.05		LGG	PIK3CA	Recurrent	LGG_PIK3CA	6	24	18	High	18	4									THCA	Low	382	WT	267	276	0.967391	1.69651e-11	11.6146	1.01791e-10	Sig		LGG	Low	201	Mutant	104	144	0.722222	4.17796e-15	0.0547818	2.40233e-14	Sig
TCGA-QF-A5YT-01	UCEC	0.480356	High	0.02	0.05		PAAD	KRAS	Recurrent	PAAD_KRAS	66	84	18	High	18	4																					LIHC	Low	196	Mutant	2	138	0.0144928	3.44914e-06	12.2928	1.32217e-05	Sig
TCGA-OR-A5JR-01	ACC	0.274918	Low	0.05	0.05		STAD	TP53	Recurrent	STAD_TP53	39	57	18	High	18	4																					LIHC	High	196	WT	58	58	1	3.44914e-06	12.2928	1.32217e-05	Sig
TCGA-XU-AAXW-01	THYM	0.681204	High	0.05	0.05		GBM	PTEN	Recurrent	GBM_PTEN	45	26	-19	Low	19	4																					LIHC	Low	196	WT	136	138	0.985507	3.44914e-06	12.2928	1.32217e-05	Sig
TCGA-98-A53C-01	LUSC	0.198882	Low	0	0.06		SKCM	PKHD1L1	Recurrent	SKCM_PKHD1L1	30	52	22	High	22	5																					LUAD	Low	481	Mutant	10	270	0.037037	0.204593	1.84529	0.427785	NS
TCGA-AB-2812-03	LAML	0.748348	High	0	0.06		BRCA	TP53	Recurrent	BRCA_TP53	24	48	24	High	24	5																					LUAD	High	481	Mutant	14	211	0.0663507	0.204593	1.84529	0.427785	NS
TCGA-AB-2815-03	LAML	0.73106	High	0	0.06		LGG	NOTCH1	Recurrent	LGG_NOTCH1	6	33	27	High	27	5																					LUAD	High	481	WT	197	211	0.933649	0.204593	1.84529	0.427785	NS
TCGA-AB-2870-03	LAML	0.728091	High	0	0.06		LIHC	TP53	Recurrent	LIHC_TP53	19	50	31	High	31	5																					LUAD	Low	481	WT	260	270	0.962963	0.204593	1.84529	0.427785	NS
TCGA-AB-2889-03	LAML	0.693952	High	0	0.06		LUAD	TP53	Recurrent	LUAD_TP53	37	68	31	High	31	5																					LUSC	Low	168	WT	86	93	0.924731	0.514541	0.513839	0.687942	NS
TCGA-AB-2896-03	LAML	0.70731	High	0	0.06		LGG	TP53	Recurrent	LGG_TP53	75	16	-59	Low	59	6																					LUSC	High	168	WT	72	75	0.96	0.514541	0.513839	0.687942	NS
TCGA-DJ-A3UY-01	THCA	0.157706	Low	0	0.06		LGG	ATRX	Recurrent	LGG_ATRX	72	10	-62	Low	62	6																					LUSC	Low	168	Mutant	7	93	0.0752688	0.514541	0.513839	0.687942	NS
TCGA-DJ-A3UZ-01	THCA	0.135237	Low	0	0.06																																LUSC	High	168	Mutant	3	75	0.04	0.514541	0.513839	0.687942	NS
TCGA-E3-A3E2-01	THCA	0.309064	High	0	0.06																																PAAD	High	147	Mutant	2	45	0.0444444	0.641901	1.53011	0.777039	NS
TCGA-EM-A3FJ-01	THCA	0.154731	Low	0	0.06																																PAAD	High	147	WT	43	45	0.955556	0.641901	1.53011	0.777039	NS
TCGA-EM-A4G1-01	THCA	0.164342	Low	0	0.06																																PAAD	Low	147	WT	99	102	0.970588	0.641901	1.53011	0.777039	NS
TCGA-H2-A3RI-01	THCA	0.197862	Low	0	0.06																																PAAD	Low	147	Mutant	3	102	0.0294118	0.641901	1.53011	0.777039	NS
TCGA-QR-A70I-01	PCPG	0.172813	Low	0	0.06																																PCPG	High	182	Mutant	1	39	0.025641	1	0.727491	1	NS
TCGA-A2-A25F-01	BRCA	0.395264	Low	0.03	0.06																																PCPG	High	182	WT	38	39	0.974359	1	0.727491	1	NS
TCGA-AB-2835-03	LAML	0.610019	Low	0.03	0.06																																PCPG	Low	182	WT	138	143	0.965035	1	0.727491	1	NS
TCGA-EL-A3ZG-01	THCA	0.250901	High	0.03	0.06																																PCPG	Low	182	Mutant	5	143	0.034965	1	0.727491	1	NS
TCGA-EM-A2P0-01	THCA	0.193133	Low	0.03	0.06																																PRAD	Low	413	Mutant	2	243	0.00823045	5.71473e-29	59.6477	1.31439e-27	Sig
TCGA-EM-A3FQ-01	THCA	0.216277	Low	0.03	0.06																																PRAD	Low	413	WT	241	243	0.99177	5.71473e-29	59.6477	1.31439e-27	Sig
TCGA-FE-A3PA-01	THCA	0.163944	Low	0.03	0.06																																PRAD	High	413	WT	170	170	1	5.71473e-29	59.6477	1.31439e-27	Sig
TCGA-G9-6367-01	PRAD	0.158468	Low	0.03	0.06																																READ	High	76	WT	39	42	0.928571	1.95896e-15	0.00792899	1.50187e-14	Sig
TCGA-S7-A7WO-01	PCPG	0.137656	Low	0.03	0.06																																READ	Low	76	WT	34	34	1	1.95896e-15	0.00792899	1.50187e-14	Sig
TCGA-S7-A7WP-01	PCPG	0.170091	Low	0.03	0.06																																READ	High	76	Mutant	3	42	0.0714286	1.95896e-15	0.00792899	1.50187e-14	Sig
TCGA-W2-A7HE-01	PCPG	0.127917	Low	0.03	0.06																																SARC	High	249	Mutant	13	109	0.119266	0.284545	0.655608	0.539872	NS
TCGA-CN-6017-01	HNSC	0.296873	Low	0.06	0.06																																SARC	Low	249	Mutant	24	140	0.171429	0.284545	0.655608	0.539872	NS
TCGA-E8-A413-01	THCA	0.164082	Low	0.06	0.06																																SARC	Low	249	WT	116	140	0.828571	0.284545	0.655608	0.539872	NS
TCGA-EJ-A7NG-01	PRAD	0.243218	Low	0.06	0.06																																SARC	High	249	WT	96	109	0.880734	0.284545	0.655608	0.539872	NS
TCGA-ET-A3DT-01	THCA	0.258675	High	0.06	0.06																																SKCM	High	326	Mutant	10	155	0.0645161	0.305145	1.89285	0.539872	NS
TCGA-RD-A8N4-01	STAD	0.252844	Low	0.06	0.06																																SKCM	Low	326	WT	165	171	0.964912	0.305145	1.89285	0.539872	NS
TCGA-W2-A7H5-01	PCPG	0.32915	High	0.06	0.06																																SKCM	High	326	WT	145	155	0.935484	0.305145	1.89285	0.539872	NS
TCGA-DJ-A2PQ-01	THCA	0.180616	Low	0.09	0.06																																SKCM	Low	326	Mutant	6	171	0.0350877	0.305145	1.89285	0.539872	NS
TCGA-TT-A6YN-01	PCPG	0.240987	High	0.09	0.06																																STAD	High	260	Mutant	18	133	0.135338	0.000261268	9.71606	0.000858452	Sig
TCGA-FK-A3SE-01	THCA	0.181216	Low	0.12	0.06																																STAD	High	260	WT	115	133	0.864662	0.000261268	9.71606	0.000858452	Sig
TCGA-BJ-A45I-01	THCA	0.212957	Low	0.15	0.06																																STAD	Low	260	WT	125	127	0.984252	0.000261268	9.71606	0.000858452	Sig
TCGA-AB-2936-03	LAML	0.744012	High	0.25	0.06																																STAD	Low	260	Mutant	2	127	0.015748	0.000261268	9.71606	0.000858452	Sig
TCGA-3T-AA9L-01	THYM	0.868389	High	0	0.07																																UCS	High	56	WT	11	12	0.916667	7.64896e-10	0.00336399	3.51852e-09	Sig
TCGA-AB-2932-03	LAML	0.606816	Low	0	0.07																																UCS	Low	56	WT	44	44	1	7.64896e-10	0.00336399	3.51852e-09	Sig
TCGA-FP-8210-01	STAD	0.283983	Low	0	0.07																																UCS	High	56	Mutant	1	12	0.0833333	7.64896e-10	0.00336399	3.51852e-09	Sig
TCGA-X7-A8D7-01	THYM	0.85021	High	0	0.07
TCGA-X7-A8M4-01	THYM	0.822475	High	0	0.07
TCGA-ZB-A96O-01	THYM	0.827259	High	0	0.07
TCGA-ZB-A96P-01	THYM	0.911619	High	0	0.07
TCGA-2G-AAKM-01	TGCT	0.800427	High	0.02	0.07
TCGA-W4-A7U4-01	TGCT	0.904935	High	0.05	0.07
TCGA-2G-AAKO-01	TGCT	0.634028	High	0.07	0.07
TCGA-ZM-AA0F-01	TGCT	0.553282	Low	0.07	0.07
TCGA-2J-AABV-01	PAAD	0.142189	Low	0	0.08
TCGA-Z5-AAPL-01	PAAD	0.378068	High	0	0.08
TCGA-G9-6353-01	PRAD	0.243579	Low	0.03	0.08
TCGA-4K-AA1H-01	TGCT	0.506232	Low	0.08	0.08
TCGA-EL-A3ZP-01	THCA	0.134602	Low	0.08	0.08
TCGA-2G-AALZ-01	TGCT	0.370158	Low	0.15	0.08
TCGA-AB-2836-03	LAML	0.629445	Low	0	0.09
TCGA-AB-2863-03	LAML	0.838072	High	0	0.09
TCGA-AB-2924-03	LAML	0.619535	Low	0	0.09
TCGA-BJ-A2N7-01	THCA	0.162193	Low	0	0.09
TCGA-CE-A485-01	THCA	0.162901	Low	0	0.09
TCGA-DJ-A2PX-01	THCA	0.14003	Low	0	0.09
TCGA-EJ-A46E-01	PRAD	0.259421	Low	0	0.09
TCGA-EJ-A7NK-01	PRAD	0.247455	Low	0	0.09
TCGA-EL-A3TA-01	THCA	0.105158	Low	0	0.09
TCGA-FB-A4P5-01	PAAD	0.237552	Low	0	0.09
TCGA-FE-A3PB-01	THCA	0.225681	Low	0	0.09
TCGA-FY-A40N-01	THCA	0.215421	Low	0	0.09
TCGA-X7-A8DB-01	THYM	0.901466	High	0	0.09
TCGA-XJ-A9DK-01	PRAD	0.242166	Low	0	0.09
TCGA-3Q-A9WF-01	THYM	0.813186	High	0.02	0.09
TCGA-4X-A9FB-01	THYM	0.782535	High	0.02	0.09
TCGA-XM-A8RD-01	THYM	0.747983	High	0.02	0.09
TCGA-XM-A8RE-01	THYM	0.882517	High	0.02	0.09
TCGA-ZB-A96R-01	THYM	0.834979	High	0.02	0.09
TCGA-AB-2810-03	LAML	0.681392	Low	0.03	0.09
TCGA-AB-2869-03	LAML	0.714478	High	0.03	0.09
TCGA-AB-2921-03	LAML	0.648151	Low	0.03	0.09
TCGA-AB-2934-03	LAML	0.60311	Low	0.03	0.09
TCGA-DJ-A3UM-01	THCA	0.160503	Low	0.03	0.09
TCGA-EL-A4KH-01	THCA	0.125734	Low	0.03	0.09
TCGA-EM-A3O8-01	THCA	0.179416	Low	0.03	0.09
TCGA-ET-A39S-01	THCA	0.146927	Low	0.03	0.09
TCGA-KS-A4IC-01	THCA	0.213962	Low	0.03	0.09
TCGA-S7-A7WR-01	PCPG	0.183429	Low	0.03	0.09
TCGA-SP-A6QI-01	PCPG	0.218183	Low	0.03	0.09
TCGA-WB-A80P-01	PCPG	0.242292	High	0.03	0.09
TCGA-X7-A8M8-01	THYM	0.851217	High	0.04	0.09
TCGA-ZC-AAAH-01	THYM	0.820304	High	0.05	0.09
TCGA-AB-2940-03	LAML	0.771321	High	0.06	0.09
TCGA-BJ-A0ZC-01	THCA	0.157207	Low	0.06	0.09
TCGA-DJ-A3UW-01	THCA	0.235952	High	0.06	0.09
TCGA-DJ-A4UP-01	THCA	0.265477	High	0.06	0.09
TCGA-E8-A44M-01	THCA	0.214211	Low	0.06	0.09
TCGA-ET-A3BU-01	THCA	0.259681	High	0.06	0.09
TCGA-FK-A4UB-01	THCA	0.146743	Low	0.06	0.09
TCGA-H9-A6BX-01	PRAD	0.251957	Low	0.06	0.09
TCGA-37-4129-01	LUSC	0.16572	Low	0.09	0.09
TCGA-AB-2811-03	LAML	0.584917	Low	0.09	0.09
TCGA-DJ-A3UK-01	THCA	0.175222	Low	0.09	0.09
TCGA-E8-A434-01	THCA	0.26382	High	0.09	0.09
TCGA-EL-A3CW-01	THCA	0.302854	High	0.09	0.09
TCGA-EM-A3AR-01	THCA	0.146208	Low	0.09	0.09
TCGA-ET-A3BW-01	THCA	0.226418	Low	0.09	0.09
TCGA-QR-A6H3-01	PCPG	0.138709	Low	0.09	0.09
TCGA-QR-A706-01	PCPG	0.129526	Low	0.09	0.09
TCGA-QT-A7U0-01	PCPG	0.221237	Low	0.09	0.09
TCGA-RW-A68A-01	PCPG	0.270788	High	0.09	0.09
TCGA-SR-A6MZ-01	PCPG	0.144815	Low	0.09	0.09
TCGA-P8-A6RY-01	PCPG	0.228631	Low	0.12	0.09
TCGA-RT-A6YC-01	PCPG	0.174456	Low	0	0.1
TCGA-S6-A8JX-01	TGCT	0.731977	High	0.05	0.1
TCGA-ZM-AA0E-01	TGCT	0.617274	High	0.05	0.1
TCGA-WB-A81N-01	PCPG	0.158243	Low	0.06	0.1
TCGA-VD-A8K7-01	UVM	0.401204	High	0.07	0.1
TCGA-2G-AALG-01	TGCT	0.335357	Low	0.1	0.1
TCGA-KN-8437-01	KICH	0.215928	Low	0.1	0.1
TCGA-TT-A6YP-01	PCPG	0.157055	Low	0.13	0.1
TCGA-AH-6547-01	READ	0.332186	Low	0	0.11
TCGA-DJ-A13O-01	THCA	0.14197	Low	0	0.11
TCGA-A2-A0EP-01	BRCA	0.301812	Low	0.02	0.11
TCGA-A2-A3XW-01	BRCA	0.275637	Low	0.04	0.11
TCGA-EM-A2P1-01	THCA	0.26136	High	0.06	0.11
TCGA-4V-A9QW-01	THYM	0.775016	High	0.09	0.11
TCGA-AB-2848-03	LAML	0.568704	Low	0	0.12
TCGA-AB-2942-03	LAML	0.664266	Low	0	0.12
TCGA-CR-7391-01	HNSC	0.30461	Low	0	0.12
TCGA-DJ-A4V0-01	THCA	0.227648	Low	0	0.12
TCGA-EM-A1CS-01	THCA	0.164024	Low	0	0.12
TCGA-EM-A2CT-01	THCA	0.208661	Low	0	0.12
TCGA-FY-A3RA-01	THCA	0.205223	Low	0	0.12
TCGA-KS-A4I7-01	THCA	0.140633	Low	0	0.12
TCGA-RW-A68B-01	PCPG	0.34454	High	0	0.12
TCGA-RW-A68G-01	PCPG	0.119602	Low	0	0.12
TCGA-S7-A7WV-01	PCPG	0.192449	Low	0	0.12
TCGA-W2-A7HF-01	PCPG	0.20343	Low	0	0.12
TCGA-ZB-A96G-01	THYM	0.818906	High	0	0.12
TCGA-2G-AAGV-01	TGCT	0.310414	Low	0.02	0.12
TCGA-YU-A90Q-01	TGCT	0.759561	High	0.02	0.12
TCGA-BJ-A28X-01	THCA	0.284213	High	0.03	0.12
TCGA-CE-A27D-01	THCA	0.247148	High	0.03	0.12
TCGA-CE-A483-01	THCA	0.227181	Low	0.03	0.12
TCGA-DJ-A3UU-01	THCA	0.15334	Low	0.03	0.12
TCGA-EM-A3AJ-01	THCA	0.228129	Low	0.03	0.12
TCGA-ET-A2MZ-01	THCA	0.206346	Low	0.03	0.12
TCGA-ET-A39R-01	THCA	0.198191	Low	0.03	0.12
TCGA-ET-A3BP-01	THCA	0.244585	High	0.03	0.12
TCGA-FE-A230-01	THCA	0.264262	High	0.03	0.12
TCGA-FE-A234-01	THCA	0.207995	Low	0.03	0.12
TCGA-FY-A3TY-01	THCA	0.148349	Low	0.03	0.12
TCGA-MK-A4N9-01	THCA	0.250274	High	0.03	0.12
TCGA-2G-AALT-01	TGCT	0.380524	Low	0.05	0.12
TCGA-XU-A92X-01	THYM	0.586257	Low	0.05	0.12
TCGA-44-6148-01	LUAD	0.198207	Low	0.06	0.12
TCGA-BJ-A45D-01	THCA	0.099422	Low	0.06	0.12
TCGA-EM-A1YD-01	THCA	0.124212	Low	0.06	0.12
TCGA-EM-A4FU-01	THCA	0.221647	Low	0.06	0.12
TCGA-FK-A3SB-01	THCA	0.201342	Low	0.06	0.12
TCGA-QR-A6GZ-01	PCPG	0.143237	Low	0.06	0.12
TCGA-QT-A5XL-01	PCPG	0.149867	Low	0.06	0.12
TCGA-SQ-A6I4-01	PCPG	0.190763	Low	0.06	0.12
TCGA-SR-A6MY-01	PCPG	0.206136	Low	0.06	0.12
TCGA-2G-AAF1-01	TGCT	0.626036	High	0.07	0.12
TCGA-AO-A03U-01	BRCA	0.262557	Low	0.09	0.12
TCGA-DJ-A2PN-01	THCA	0.20521	Low	0.09	0.12
TCGA-DJ-A4V5-01	THCA	0.222527	Low	0.09	0.12
TCGA-G9-6385-01	PRAD	0.285324	Low	0.09	0.12
TCGA-J8-A3NZ-01	THCA	0.208093	Low	0.09	0.12
TCGA-SP-A6QG-01	PCPG	0.263395	High	0.09	0.12
TCGA-SR-A6MS-01	PCPG	0.149571	Low	0.09	0.12
TCGA-4K-AA1I-01	TGCT	0.644845	High	0.12	0.12
TCGA-CE-A482-01	THCA	0.17946	Low	0.12	0.12
TCGA-ET-A3BS-01	THCA	0.286686	High	0.12	0.12
TCGA-KS-A4I1-01	THCA	0.191572	Low	0.12	0.12
TCGA-WB-A81A-01	PCPG	0.223304	Low	0.12	0.12
TCGA-DJ-A2PY-01	THCA	0.20899	Low	0.15	0.12
TCGA-DJ-A1QF-01	THCA	0.212043	Low	0.27	0.12
TCGA-X7-A8M6-01	THYM	0.826319	High	0.02	0.13
TCGA-QR-A70W-01	PCPG	0.220029	Low	0.03	0.13
TCGA-VD-A8KF-01	UVM	0.40488	High	0.03	0.13
TCGA-WB-A81F-01	PCPG	0.200317	Low	0.03	0.13
TCGA-4V-A9QU-01	THYM	0.818826	High	0.04	0.13
TCGA-X7-A8D6-01	THYM	0.822775	High	0.04	0.13
TCGA-HZ-8002-01	PAAD	0.151038	Low	0.05	0.13
TCGA-XE-A8H1-01	TGCT	0.715424	High	0.05	0.13
TCGA-AB-2931-03	LAML	0.691204	High	0.06	0.13
TCGA-QR-A6H0-01	PCPG	0.175461	Low	0.06	0.13
TCGA-RT-A6Y9-01	PCPG	0.249681	High	0.06	0.13
TCGA-V3-A9ZX-01	UVM	0.376358	High	0.06	0.13
TCGA-2G-AALX-01	TGCT	0.367324	Low	0.08	0.13
TCGA-4V-A9QL-01	THYM	0.636538	Low	0.09	0.13
TCGA-IM-A420-01	THCA	0.239437	High	0.09	0.13
TCGA-QR-A70X-01	PCPG	0.141587	Low	0.09	0.13
TCGA-XU-A931-01	THYM	0.435763	Low	0.09	0.13
TCGA-EM-A2CU-01	THCA	0.116376	Low	0.1	0.13
TCGA-WB-A822-01	PCPG	0.141715	Low	0.13	0.13
TCGA-XG-A823-01	PCPG	0.106749	Low	0.16	0.13
TCGA-DJ-A13M-01	THCA	0.18297	Low	0	0.14
TCGA-EJ-5503-01	PRAD	0.216376	Low	0	0.14
TCGA-HZ-8003-01	PAAD	0.223956	Low	0	0.14
TCGA-OL-A5RY-01	BRCA	0.28358	Low	0.02	0.14
TCGA-X6-A8C7-01	SARC	0.365602	Low	0.02	0.14
TCGA-2J-AABR-01	PAAD	0.224943	Low	0.03	0.14
TCGA-DJ-A2PO-01	THCA	0.290659	High	0.03	0.14
TCGA-EM-A2CL-01	THCA	0.251369	High	0.03	0.14
TCGA-XM-A8R8-01	THYM	0.376161	Low	0.05	0.14
TCGA-XU-AAXZ-01	THYM	0.697956	High	0.05	0.14
TCGA-BJ-A28R-01	THCA	0.239718	High	0.06	0.14
TCGA-DJ-A3VL-01	THCA	0.184643	Low	0.06	0.14
TCGA-EM-A2CQ-01	THCA	0.149574	Low	0.06	0.14
TCGA-DJ-A3VA-01	THCA	0.230521	Low	0.17	0.14
TCGA-AB-2873-03	LAML	0.614972	Low	0	0.15
TCGA-AB-2880-03	LAML	0.784588	High	0	0.15
TCGA-AB-2955-03	LAML	0.868917	High	0	0.15
TCGA-DJ-A1QN-01	THCA	0.170476	Low	0	0.15
TCGA-DO-A1JZ-01	THCA	0.226351	Low	0	0.15
TCGA-EL-A3ZS-01	THCA	0.218053	Low	0	0.15
TCGA-EM-A4FR-01	THCA	0.139493	Low	0	0.15
TCGA-FY-A3ON-01	THCA	0.234336	High	0	0.15
TCGA-BJ-A0Z3-01	THCA	0.288612	High	0.03	0.15
TCGA-DJ-A2Q6-01	THCA	0.159245	Low	0.03	0.15
TCGA-DJ-A3V9-01	THCA	0.242823	High	0.03	0.15
TCGA-EL-A3CO-01	THCA	0.167391	Low	0.03	0.15
TCGA-EL-A3CZ-01	THCA	0.184318	Low	0.03	0.15
TCGA-EM-A3FO-01	THCA	0.177887	Low	0.03	0.15
TCGA-FE-A237-01	THCA	0.181983	Low	0.03	0.15
TCGA-FY-A3R7-01	THCA	0.148545	Low	0.03	0.15
TCGA-FY-A40K-01	THCA	0.138021	Low	0.03	0.15
TCGA-WB-A81K-01	PCPG	0.186558	Low	0.03	0.15
TCGA-TS-A8AV-01	MESO	0.370171	Low	0.05	0.15
TCGA-WZ-A8D5-01	TGCT	0.733885	High	0.05	0.15
TCGA-XU-AAXX-01	THYM	0.749402	High	0.05	0.15
TCGA-ZM-AA0D-01	TGCT	0.610684	High	0.05	0.15
TCGA-BJ-A18Y-01	THCA	0.136083	Low	0.06	0.15
TCGA-BJ-A3PR-01	THCA	0.346052	High	0.06	0.15
TCGA-EL-A3CP-01	THCA	0.184661	Low	0.06	0.15
TCGA-ET-A25K-01	THCA	0.212753	Low	0.06	0.15
TCGA-FY-A3I4-01	THCA	0.150986	Low	0.06	0.15
TCGA-FY-A3WA-01	THCA	0.188726	Low	0.06	0.15
TCGA-XH-A853-01	THYM	0.735026	High	0.06	0.15
TCGA-2G-AAGY-01	TGCT	0.413535	Low	0.07	0.15
TCGA-VF-A8AE-01	TGCT	0.667764	High	0.07	0.15
TCGA-XM-A8R9-01	THYM	0.519447	Low	0.07	0.15
TCGA-2G-AAGF-01	TGCT	0.696236	High	0.08	0.15
TCGA-AB-2888-03	LAML	0.54401	Low	0.09	0.15
TCGA-CE-A3ME-01	THCA	0.238878	High	0.09	0.15
TCGA-E8-A438-01	THCA	0.114979	Low	0.09	0.15
TCGA-EL-A3D4-01	THCA	0.0928626	Low	0.09	0.15
TCGA-EL-A3H2-01	THCA	0.173859	Low	0.09	0.15
TCGA-EM-A3OB-01	THCA	0.194975	Low	0.09	0.15
TCGA-EM-A4FH-01	THCA	0.178313	Low	0.09	0.15
TCGA-ET-A39T-01	THCA	0.258939	High	0.09	0.15
TCGA-FK-A3S3-01	THCA	0.138749	Low	0.09	0.15
TCGA-FK-A3SG-01	THCA	0.161916	Low	0.09	0.15
TCGA-FY-A2QD-01	THCA	0.231215	Low	0.09	0.15
TCGA-S7-A7WN-01	PCPG	0.267801	High	0.09	0.15
TCGA-S7-A7WX-01	PCPG	0.143198	Low	0.09	0.15
TCGA-VD-AA8N-01	UVM	0.342013	High	0.09	0.15
TCGA-WB-A819-01	PCPG	0.205003	Low	0.09	0.15
TCGA-XU-A92W-01	THYM	0.827378	High	0.09	0.15
TCGA-2G-AAFY-01	TGCT	0.715486	High	0.1	0.15
TCGA-XE-AAOD-01	TGCT	0.680757	High	0.1	0.15
TCGA-DJ-A2QC-01	THCA	0.166127	Low	0.12	0.15
TCGA-EM-A2OX-01	THCA	0.184981	Low	0.12	0.15
TCGA-EM-A4FK-01	THCA	0.296113	High	0.12	0.15
TCGA-ET-A3BN-01	THCA	0.202486	Low	0.12	0.15
TCGA-IM-A3ED-01	THCA	0.221259	Low	0.18	0.15
TCGA-YL-A9WX-01	PRAD	0.228439	Low	0.21	0.15
TCGA-AB-2882-03	LAML	0.638498	Low	0.03	0.16
TCGA-DJ-A3V3-01	THCA	0.136486	Low	0.03	0.16
TCGA-EJ-A46I-01	PRAD	0.238282	Low	0.03	0.16
TCGA-FY-A3BL-01	THCA	0.207229	Low	0.03	0.16
TCGA-SP-A6QD-01	PCPG	0.170856	Low	0.03	0.16
TCGA-5G-A9ZZ-01	THYM	0.47591	Low	0.04	0.16
TCGA-OL-A5RV-01	BRCA	0.289601	Low	0.05	0.16
TCGA-OR-A5L9-01	ACC	0.202457	Low	0.05	0.16
TCGA-AB-2890-03	LAML	0.662784	Low	0.06	0.16
TCGA-SR-A6MT-01	PCPG	0.220007	Low	0.06	0.16
TCGA-V4-A9F2-01	UVM	0.219178	Low	0.06	0.16
TCGA-WB-A817-01	PCPG	0.132875	Low	0.06	0.16
TCGA-OR-A5JQ-01	ACC	0.215066	Low	0.08	0.16
TCGA-QQ-A8VD-01	SARC	0.199638	Low	0.09	0.16
TCGA-QT-A5XM-01	PCPG	0.176306	Low	0.09	0.16
TCGA-SR-A6MQ-01	PCPG	0.180584	Low	0.09	0.16
TCGA-WB-A81R-01	PCPG	0.22066	Low	0.09	0.16
TCGA-BJ-A45K-01	THCA	0.167884	Low	0.13	0.16
TCGA-QR-A70D-01	PCPG	0.213237	Low	0.13	0.16
TCGA-55-8513-01	LUAD	0.0909012	Low	0	0.17
TCGA-DE-A7U5-01	THCA	0.208575	Low	0	0.17
TCGA-DJ-A3UX-01	THCA	0.176513	Low	0	0.17
TCGA-DJ-A3VD-01	THCA	0.281093	High	0	0.17
TCGA-EM-A3AN-01	THCA	0.161026	Low	0	0.17
TCGA-H2-A26U-01	THCA	0.146661	Low	0	0.17
TCGA-DJ-A13T-01	THCA	0.195145	Low	0.03	0.17
TCGA-DJ-A3UR-01	THCA	0.171925	Low	0.03	0.17
TCGA-DJ-A3VJ-01	THCA	0.238331	High	0.03	0.17
TCGA-EL-A3D1-01	THCA	0.141996	Low	0.03	0.17
TCGA-FE-A3PD-01	THCA	0.163879	Low	0.03	0.17
TCGA-2G-AAGK-01	TGCT	0.71888	High	0.05	0.17
TCGA-2G-AAGX-01	TGCT	0.592154	Low	0.05	0.17
TCGA-BJ-A0ZG-01	THCA	0.152651	Low	0.06	0.17
TCGA-EM-A22K-01	THCA	0.160995	Low	0.06	0.17
TCGA-2G-AALS-01	TGCT	0.577149	Low	0.07	0.17
TCGA-4V-A9QS-01	THYM	0.764864	High	0.07	0.17
TCGA-CE-A13K-01	THCA	0.168424	Low	0.08	0.17
TCGA-DJ-A13P-01	THCA	0.190265	Low	0.08	0.17
TCGA-DJ-A3VF-01	THCA	0.190765	Low	0.09	0.17
TCGA-E3-A3E0-01	THCA	0.210202	Low	0.09	0.17
TCGA-E8-A419-01	THCA	0.260223	High	0.09	0.17
TCGA-EL-A3GZ-01	THCA	0.201828	Low	0.09	0.17
TCGA-FY-A3R6-01	THCA	0.23831	High	0.09	0.17
TCGA-KS-A41J-01	THCA	0.170676	Low	0.09	0.17
TCGA-EM-A3FK-01	THCA	0.197642	Low	0.1	0.17
TCGA-YT-A95H-01	THYM	0.795409	High	0.1	0.17
TCGA-BH-A8G0-01	BRCA	0.233698	Low	0.11	0.17
TCGA-XD-AAUH-01	PAAD	0.146687	Low	0.11	0.17
TCGA-DJ-A3UP-01	THCA	0.205563	Low	0.12	0.17
TCGA-X7-A8M1-01	THYM	0.626339	Low	0.15	0.17
TCGA-4V-A9QX-01	THYM	0.794975	High	0.19	0.17
TCGA-2G-AALN-01	TGCT	0.590563	Low	0.2	0.17
TCGA-AB-2881-03	LAML	0.670753	Low	0	0.18
TCGA-AB-2937-03	LAML	0.700772	High	0	0.18
TCGA-BJ-A4O8-01	THCA	0.207879	Low	0	0.18
TCGA-DE-A69J-01	THCA	0.246002	High	0	0.18
TCGA-DJ-A2Q5-01	THCA	0.278835	High	0	0.18
TCGA-P7-A5NY-01	PCPG	0.222394	Low	0	0.18
TCGA-WB-A814-01	PCPG	0.114396	Low	0	0.18
TCGA-2G-AALO-01	TGCT	0.253338	Low	0.03	0.18
TCGA-DJ-A1QI-01	THCA	0.173712	Low	0.03	0.18
TCGA-DJ-A3US-01	THCA	0.227067	Low	0.03	0.18
TCGA-DO-A1K0-01	THCA	0.262251	High	0.03	0.18
TCGA-EL-A3CV-01	THCA	0.250757	High	0.03	0.18
TCGA-EL-A3CX-01	THCA	0.21535	Low	0.03	0.18
TCGA-EL-A3T6-01	THCA	0.226843	Low	0.03	0.18
TCGA-ET-A39K-01	THCA	0.196746	Low	0.03	0.18
TCGA-KC-A7FE-01	PRAD	0.240394	Low	0.03	0.18
TCGA-QR-A6H5-01	PCPG	0.19586	Low	0.03	0.18
TCGA-S7-A7X1-01	PCPG	0.189688	Low	0.03	0.18
TCGA-SP-A6QC-01	PCPG	0.190521	Low	0.03	0.18
TCGA-TT-A6YJ-01	PCPG	0.292958	High	0.03	0.18
TCGA-S6-A8JW-01	TGCT	0.76671	High	0.05	0.18
TCGA-YT-A95E-01	THYM	0.802063	High	0.05	0.18
TCGA-D3-A8GE-06	SKCM	0.168027	Low	0.06	0.18
TCGA-DJ-A4V2-01	THCA	0.239584	High	0.06	0.18
TCGA-E8-A414-01	THCA	0.164098	Low	0.06	0.18
TCGA-EL-A4K1-01	THCA	0.163944	Low	0.06	0.18
TCGA-FY-A3NN-01	THCA	0.239094	High	0.06	0.18
TCGA-MJ-A68J-01	SARC	0.237091	Low	0.06	0.18
TCGA-QR-A6H6-01	PCPG	0.242203	High	0.06	0.18
TCGA-RM-A68W-01	PCPG	0.133262	Low	0.06	0.18
TCGA-V4-A9ED-01	UVM	0.224078	Low	0.06	0.18
TCGA-XY-A8S3-01	TGCT	0.761853	High	0.08	0.18
TCGA-ZC-AAAA-01	THYM	0.752386	High	0.08	0.18
TCGA-AB-2818-03	LAML	0.562379	Low	0.09	0.18
TCGA-EL-A3CL-01	THCA	0.17969	Low	0.09	0.18
TCGA-RW-A67X-01	PCPG	0.0586968	Low	0.09	0.18
TCGA-A2-A3KD-01	BRCA	0.36912	Low	0.11	0.18
TCGA-DJ-A4UL-01	THCA	0.166479	Low	0.12	0.18
TCGA-L6-A4ET-01	THCA	0.18389	Low	0.12	0.18
TCGA-M7-A720-01	PRAD	0.23857	Low	0.12	0.18
TCGA-OL-A6VR-01	BRCA	0.434154	Low	0.12	0.18
TCGA-QT-A5XK-01	PCPG	0.169799	Low	0.12	0.18
TCGA-RW-A67Y-01	PCPG	0.301818	High	0.12	0.18
TCGA-EM-A3FL-01	THCA	0.125466	Low	0.15	0.18
TCGA-ET-A3DS-01	THCA	0.186975	Low	0.15	0.18
TCGA-J8-A3YD-01	THCA	0.194561	Low	0.15	0.18
TCGA-2G-AAF8-01	TGCT	0.686876	High	0.18	0.18
TCGA-ZB-A963-01	THYM	0.687322	High	0.18	0.18
TCGA-EM-A1YC-01	THCA	0.211361	Low	0.21	0.18
TCGA-XM-A8RI-01	THYM	0.49269	Low	0.21	0.18
TCGA-J8-A3YH-01	THCA	0.210332	Low	0	0.19
TCGA-J8-A3YG-01	THCA	0.214919	Low	0.03	0.19
TCGA-S7-A7WW-01	PCPG	0.161502	Low	0.03	0.19
TCGA-WB-A80Y-01	PCPG	0.281151	High	0.03	0.19
TCGA-XU-AAY1-01	THYM	0.785185	High	0.03	0.19
TCGA-2G-AAFI-01	TGCT	0.882958	High	0.05	0.19
TCGA-OR-A5LA-01	ACC	0.160893	Low	0.05	0.19
TCGA-HZ-8317-01	PAAD	0.224116	Low	0.06	0.19
TCGA-QR-A70E-01	PCPG	0.229108	Low	0.06	0.19
TCGA-V4-A9EL-01	UVM	0.35431	High	0.06	0.19
TCGA-WB-A80M-01	PCPG	0.240255	High	0.06	0.19
TCGA-WB-A80O-01	PCPG	0.154182	Low	0.06	0.19
TCGA-X7-A8M0-01	THYM	0.432989	Low	0.06	0.19
TCGA-XU-A92Y-01	THYM	0.939284	High	0.06	0.19
TCGA-DX-AB3C-01	SARC	0.531075	High	0.07	0.19
TCGA-G7-A8LC-01	KIRP	0.174765	Low	0.07	0.19
TCGA-E8-A44K-01	THCA	0.240047	High	0.09	0.19
TCGA-P8-A5KD-01	PCPG	0.259885	High	0.09	0.19
TCGA-QR-A7IN-01	PCPG	0.17845	Low	0.09	0.19
TCGA-XU-A932-01	THYM	0.800894	High	0.11	0.19
TCGA-ET-A40T-01	THCA	0.182849	Low	0.13	0.19
TCGA-XN-A8T5-01	PAAD	0.16342	Low	0.14	0.19
TCGA-DJ-A13X-01	THCA	0.202964	Low	0	0.2
TCGA-2G-AAHP-01	TGCT	0.748945	High	0.02	0.2
TCGA-78-8648-01	LUAD	0.26122	Low	0.03	0.2
TCGA-AB-2820-03	LAML	0.771432	High	0.03	0.2
TCGA-AB-2858-03	LAML	0.698414	High	0.03	0.2
TCGA-CE-A3MD-01	THCA	0.203073	Low	0.03	0.2
TCGA-E3-A3DY-01	THCA	0.21964	Low	0.03	0.2
TCGA-EM-A2CK-01	THCA	0.165931	Low	0.03	0.2
TCGA-IM-A3EB-01	THCA	0.202656	Low	0.03	0.2
TCGA-2G-AAGS-01	TGCT	0.821342	High	0.05	0.2
TCGA-2G-AAH2-01	TGCT	0.548522	Low	0.05	0.2
TCGA-AR-A2LQ-01	BRCA	0.234329	Low	0.06	0.2
TCGA-BQ-7055-01	KIRP	0.191956	Low	0.06	0.2
TCGA-DJ-A13V-01	THCA	0.206675	Low	0.06	0.2
TCGA-EM-A3AK-01	THCA	0.17512	Low	0.06	0.2
TCGA-EM-A3AO-01	THCA	0.115017	Low	0.06	0.2
TCGA-ET-A39M-01	THCA	0.191038	Low	0.06	0.2
TCGA-2G-AAF4-01	TGCT	0.680911	High	0.07	0.2
TCGA-2G-AAG6-01	TGCT	0.304451	Low	0.07	0.2
TCGA-2G-AAGI-01	TGCT	0.580651	Low	0.07	0.2
TCGA-2Z-A9JI-01	KIRP	0.207093	Low	0.07	0.2
TCGA-3G-AB14-01	THYM	0.607671	Low	0.07	0.2
TCGA-2G-AAHC-01	TGCT	0.609835	High	0.08	0.2
TCGA-2G-AALY-01	TGCT	0.677284	High	0.08	0.2
TCGA-KO-8405-01	KICH	0.111192	Low	0.08	0.2
TCGA-XY-A9T9-01	TGCT	0.651778	High	0.08	0.2
TCGA-HT-7880-01	LGG	0.155591	Low	0.09	0.2
TCGA-SI-AA8C-01	SARC	0.33011	Low	0.09	0.2
TCGA-2G-AAH0-01	TGCT	0.749383	High	0.1	0.2
TCGA-SN-A84Y-01	TGCT	0.87959	High	0.1	0.2
TCGA-YU-A90Y-01	TGCT	0.763483	High	0.1	0.2
TCGA-DJ-A3VE-01	THCA	0.211285	Low	0.11	0.2
TCGA-X7-A8DE-01	THYM	0.783071	High	0.11	0.2
TCGA-85-A4PA-01	LUSC	0.570758	High	0.12	0.2
TCGA-2G-AAM2-01	TGCT	0.847148	High	0.13	0.2
TCGA-ZM-AA0B-01	TGCT	0.672497	High	0.13	0.2
TCGA-2G-AAGZ-01	TGCT	0.684742	High	0.15	0.2
TCGA-2G-AAH4-01	TGCT	0.554912	Low	0.15	0.2
TCGA-QD-A8IV-01	THCA	0.196043	Low	0.15	0.2
TCGA-DJ-A2Q7-01	THCA	0.161534	Low	0.2	0.2
TCGA-EJ-A7NJ-01	PRAD	0.193891	Low	0	0.21
TCGA-EM-A4FQ-01	THCA	0.266347	High	0	0.21
TCGA-ET-A39J-01	THCA	0.209027	Low	0	0.21
TCGA-ET-A3BX-01	THCA	0.259004	High	0	0.21
TCGA-AB-2901-03	LAML	0.86267	High	0.03	0.21
TCGA-BJ-A2N8-01	THCA	0.159315	Low	0.03	0.21
TCGA-BJ-A2N9-01	THCA	0.21391	Low	0.03	0.21
TCGA-DJ-A2PR-01	THCA	0.26668	High	0.03	0.21
TCGA-EL-A3H8-01	THCA	0.191363	Low	0.03	0.21
TCGA-EL-A3MW-01	THCA	0.18826	Low	0.03	0.21
TCGA-EL-A4JV-01	THCA	0.195097	Low	0.03	0.21
TCGA-EM-A1YA-01	THCA	0.211946	Low	0.03	0.21
TCGA-ET-A25J-01	THCA	0.203316	Low	0.03	0.21
TCGA-ET-A25O-01	THCA	0.333303	High	0.03	0.21
TCGA-ET-A3BO-01	THCA	0.278099	High	0.03	0.21
TCGA-ET-A4KQ-01	THCA	0.158153	Low	0.03	0.21
TCGA-FE-A23A-01	THCA	0.213446	Low	0.03	0.21
TCGA-OR-A5LH-01	ACC	0.128598	Low	0.03	0.21
TCGA-SR-A6N0-01	PCPG	0.0873409	Low	0.03	0.21
TCGA-XJ-A9DQ-01	PRAD	0.2683	Low	0.03	0.21
TCGA-4V-A9QN-01	THYM	0.648052	Low	0.05	0.21
TCGA-AB-2908-03	LAML	0.78264	High	0.06	0.21
TCGA-BJ-A192-01	THCA	0.134487	Low	0.06	0.21
TCGA-DJ-A2Q2-01	THCA	0.155037	Low	0.06	0.21
TCGA-DJ-A4UW-01	THCA	0.149519	Low	0.06	0.21
TCGA-EJ-A8FU-01	PRAD	0.227344	Low	0.06	0.21
TCGA-EM-A1CV-01	THCA	0.187951	Low	0.06	0.21
TCGA-KC-A4BR-01	PRAD	0.237088	Low	0.06	0.21
TCGA-RW-A68D-01	PCPG	0.218305	Low	0.06	0.21
TCGA-YZ-A984-01	UVM	0.219117	Low	0.06	0.21
TCGA-IS-A3K8-01	SARC	0.294976	Low	0.07	0.21
TCGA-60-2697-01	LUSC	0.301443	Low	0.09	0.21
TCGA-EM-A22I-01	THCA	0.193403	Low	0.09	0.21
TCGA-EM-A22N-01	THCA	0.172062	Low	0.09	0.21
TCGA-EM-A3AQ-01	THCA	0.157905	Low	0.09	0.21
TCGA-ET-A39O-01	THCA	0.232118	Low	0.09	0.21
TCGA-FY-A76V-01	THCA	0.145048	Low	0.09	0.21
TCGA-SP-A6QK-01	PCPG	0.0884825	Low	0.09	0.21
TCGA-3G-AB0T-01	THYM	0.757817	High	0.11	0.21
TCGA-EL-A3GW-01	THCA	0.258825	High	0.12	0.21
TCGA-H2-A3RH-01	THCA	0.190688	Low	0.12	0.21
TCGA-VQ-A8PQ-01	STAD	0.351473	Low	0.15	0.21
TCGA-3A-A9I7-01	PAAD	0.198157	Low	0.16	0.21
TCGA-FY-A4B4-01	THCA	0.170145	Low	0.18	0.21
TCGA-HW-7486-01	LGG	0.289778	Low	0.18	0.21
TCGA-L4-A4E6-01	LUAD	0.166919	Low	0.21	0.21
TCGA-RW-A68F-01	PCPG	0.237243	Low	0.21	0.21
TCGA-AB-2915-03	LAML	0.665104	Low	0.36	0.21
TCGA-AK-3443-01	KIRC	0.22592	Low	0	0.22
TCGA-EJ-5506-01	PRAD	0.260264	Low	0	0.22
TCGA-ET-A39N-01	THCA	0.280686	High	0	0.22
TCGA-X7-A8DJ-01	THYM	0.768225	High	0.02	0.22
TCGA-EM-A3AP-01	THCA	0.176523	Low	0.03	0.22
TCGA-J8-A3YE-01	THCA	0.28083	High	0.03	0.22
TCGA-SR-A6MV-01	PCPG	0.163688	Low	0.03	0.22
TCGA-V4-A9F0-01	UVM	0.348095	High	0.03	0.22
TCGA-X7-A8DD-01	THYM	0.854368	High	0.04	0.22
TCGA-A2-A1G6-01	BRCA	0.277175	Low	0.06	0.22
TCGA-HZ-A49H-01	PAAD	0.229821	Low	0.06	0.22
TCGA-IB-8126-01	PAAD	0.15898	Low	0.06	0.22
TCGA-QR-A6H2-01	PCPG	0.225771	Low	0.06	0.22
TCGA-V4-A9F5-01	UVM	0.404035	High	0.06	0.22
TCGA-VD-A8KO-01	UVM	0.462458	High	0.06	0.22
TCGA-2G-AAFO-01	TGCT	0.594713	Low	0.07	0.22
TCGA-2G-AAHG-01	TGCT	0.63846	High	0.07	0.22
TCGA-BH-A6R9-01	BRCA	0.276112	Low	0.07	0.22
TCGA-XE-AANV-01	TGCT	0.766052	High	0.07	0.22
TCGA-FY-A4B3-01	THCA	0.146785	Low	0.09	0.22
TCGA-KS-A4I3-01	THCA	0.230147	Low	0.09	0.22
TCGA-RW-A7D0-01	PCPG	0.168728	Low	0.09	0.22
TCGA-P8-A5KC-01	PCPG	0.135029	Low	0.1	0.22
TCGA-RN-A68Q-01	SARC	0.21395	Low	0.1	0.22
TCGA-WC-A87W-01	UVM	0.35889	High	0.1	0.22
TCGA-TT-A6YK-01	PCPG	0.159702	Low	0.12	0.22
TCGA-DX-AB2S-01	SARC	0.371143	Low	0.13	0.22
TCGA-VD-A8K9-01	UVM	0.392167	High	0.13	0.22
TCGA-WB-A81S-01	PCPG	0.178276	Low	0.13	0.22
TCGA-A2-A0ES-01	BRCA	0.255549	Low	0.14	0.22
TCGA-RW-A7CZ-01	PCPG	0.15523	Low	0.15	0.22
TCGA-XR-A8TE-01	LIHC	0.216675	Low	0.15	0.22
TCGA-V4-A9ET-01	UVM	0.397505	High	0.16	0.22
TCGA-V4-A9EX-01	UVM	0.425361	High	0.16	0.22
TCGA-5V-A9RR-01	THYM	0.657277	Low	0.18	0.22
TCGA-VD-A8KM-01	UVM	0.339897	High	0.19	0.22
TCGA-3S-AAYX-01	THYM	0.935946	High	0	0.23
TCGA-AB-2920-03	LAML	0.703282	High	0	0.23
TCGA-EM-A1CW-01	THCA	0.21157	Low	0	0.23
TCGA-EM-A22L-01	THCA	0.164734	Low	0	0.23
TCGA-KM-8439-01	KICH	0.173027	Low	0	0.23
TCGA-VD-AA8S-01	UVM	0.221915	Low	0	0.23
TCGA-WB-A818-01	PCPG	0.202431	Low	0	0.23
TCGA-AB-2884-03	LAML	0.637994	Low	0.03	0.23
TCGA-E8-A415-01	THCA	0.191233	Low	0.03	0.23
TCGA-ET-A3DV-01	THCA	0.214786	Low	0.03	0.23
TCGA-G9-7522-01	PRAD	0.154676	Low	0.03	0.23
TCGA-DX-A6BH-01	SARC	0.187294	Low	0.04	0.23
TCGA-YU-A90P-01	TGCT	0.776224	High	0.05	0.23
TCGA-AB-2814-03	LAML	0.613879	Low	0.06	0.23
TCGA-BJ-A0ZA-01	THCA	0.187481	Low	0.06	0.23
TCGA-CH-5746-01	PRAD	0.355992	High	0.06	0.23
TCGA-DJ-A2PT-01	THCA	0.170071	Low	0.06	0.23
TCGA-DJ-A3UQ-01	THCA	0.200041	Low	0.06	0.23
TCGA-EL-A3GX-01	THCA	0.240313	High	0.06	0.23
TCGA-V4-A9EV-01	UVM	0.367513	High	0.06	0.23
TCGA-V4-A9F3-01	UVM	0.439111	High	0.06	0.23
TCGA-XE-A8H4-01	TGCT	0.664399	High	0.08	0.23
TCGA-EL-A3T7-01	THCA	0.1634	Low	0.09	0.23
TCGA-EM-A3O6-01	THCA	0.171409	Low	0.09	0.23
TCGA-ET-A2N3-01	THCA	0.225322	Low	0.09	0.23
TCGA-FE-A236-01	THCA	0.20267	Low	0.09	0.23
TCGA-KL-8334-01	KICH	0.145329	Low	0.1	0.23
TCGA-KO-8406-01	KICH	0.21418	Low	0.1	0.23
TCGA-KO-8413-01	KICH	0.149202	Low	0.1	0.23
TCGA-QR-A702-01	PCPG	0.277026	High	0.1	0.23
TCGA-DX-A7EO-01	SARC	0.53181	High	0.11	0.23
TCGA-EM-A2P3-01	THCA	0.187046	Low	0.12	0.23
TCGA-ET-A25R-01	THCA	0.218192	Low	0.12	0.23
TCGA-KS-A41L-01	THCA	0.177761	Low	0.12	0.23
TCGA-AC-A3HN-01	BRCA	0.338821	Low	0.16	0.23
TCGA-P4-A5ED-01	KIRP	0.143165	Low	0.16	0.23
TCGA-AB-2954-03	LAML	0.680606	Low	0	0.24
TCGA-DE-A2OL-01	THCA	0.24426	High	0	0.24
TCGA-DJ-A1QD-01	THCA	0.192033	Low	0	0.24
TCGA-EL-A3GO-01	THCA	0.232794	Low	0	0.24
TCGA-EL-A4K4-01	THCA	0.229751	Low	0	0.24
TCGA-FE-A232-01	THCA	0.158942	Low	0	0.24
TCGA-V4-A9EF-01	UVM	0.431926	High	0	0.24
TCGA-XM-AAZ1-01	THYM	0.956124	High	0.02	0.24
TCGA-DE-A3KN-01	THCA	0.131238	Low	0.03	0.24
TCGA-DJ-A2PU-01	THCA	0.187719	Low	0.03	0.24
TCGA-DJ-A2Q1-01	THCA	0.151265	Low	0.03	0.24
TCGA-E8-A3X7-01	THCA	0.176413	Low	0.03	0.24
TCGA-EJ-5515-01	PRAD	0.270513	Low	0.03	0.24
TCGA-EL-A3N2-01	THCA	0.220983	Low	0.03	0.24
TCGA-KS-A4I9-01	THCA	0.195843	Low	0.03	0.24
TCGA-RW-A67W-01	PCPG	0.17611	Low	0.03	0.24
TCGA-4X-A9FA-01	THYM	0.515556	Low	0.04	0.24
TCGA-DE-A4MA-01	THCA	0.141817	Low	0.06	0.24
TCGA-EL-A3ZH-01	THCA	0.181633	Low	0.06	0.24
TCGA-EL-A4JW-01	THCA	0.208986	Low	0.06	0.24
TCGA-EM-A22Q-01	THCA	0.125678	Low	0.06	0.24
TCGA-ET-A39I-01	THCA	0.123381	Low	0.06	0.24
TCGA-QR-A70R-01	PCPG	0.170967	Low	0.06	0.24
TCGA-WC-A884-01	UVM	0.237916	Low	0.06	0.24
TCGA-2G-AAFN-01	TGCT	0.874049	High	0.07	0.24
TCGA-OR-A5LS-01	ACC	0.335109	Low	0.08	0.24
TCGA-4X-A9FC-01	THYM	0.837445	High	0.09	0.24
TCGA-DE-A4M9-01	THCA	0.216644	Low	0.09	0.24
TCGA-DJ-A2PV-01	THCA	0.165319	Low	0.09	0.24
TCGA-EL-A4JX-01	THCA	0.19391	Low	0.09	0.24
TCGA-EM-A1YE-01	THCA	0.143684	Low	0.09	0.24
TCGA-KS-A41F-01	THCA	0.162125	Low	0.09	0.24
TCGA-XU-A92U-01	THYM	0.749551	High	0.09	0.24
TCGA-DJ-A1QM-01	THCA	0.122835	Low	0.12	0.24
TCGA-EM-A3O7-01	THCA	0.190029	Low	0.12	0.24
TCGA-ET-A2N0-01	THCA	0.161839	Low	0.12	0.24
TCGA-MK-A4N6-01	THCA	0.211985	Low	0.12	0.24
TCGA-V1-A8ML-01	PRAD	0.287275	Low	0.12	0.24
TCGA-ZB-A96F-01	THYM	0.757786	High	0.12	0.24
TCGA-DX-A240-01	SARC	0.317085	Low	0.13	0.24
TCGA-EL-A3ZL-01	THCA	0.191191	Low	0.15	0.24
TCGA-EM-A3OA-01	THCA	0.284642	High	0.21	0.24
TCGA-CV-5971-01	HNSC	0.295066	Low	0.24	0.24
TCGA-AC-A2FF-01	BRCA	0.317894	Low	0	0.25
TCGA-WB-A81J-01	PCPG	0.181224	Low	0	0.25
TCGA-Z4-A8JB-01	SARC	0.243557	Low	0.02	0.25
TCGA-WB-A81G-01	PCPG	0.19848	Low	0.03	0.25
TCGA-WC-A87T-01	UVM	0.390345	High	0.03	0.25
TCGA-OR-A5L5-01	ACC	0.15587	Low	0.05	0.25
TCGA-SN-A6IS-01	TGCT	0.674992	High	0.05	0.25
TCGA-D8-A27E-01	BRCA	0.347783	Low	0.06	0.25
TCGA-DE-A4M8-01	THCA	0.229351	Low	0.06	0.25
TCGA-EL-A3CM-01	THCA	0.309534	High	0.06	0.25
TCGA-EM-A3SU-01	THCA	0.169553	Low	0.06	0.25
TCGA-QR-A6GS-01	PCPG	0.179106	Low	0.06	0.25
TCGA-WC-A880-01	UVM	0.312847	Low	0.06	0.25
TCGA-4V-A9QM-01	THYM	0.598779	Low	0.07	0.25
TCGA-BJ-A45G-01	THCA	0.16353	Low	0.09	0.25
TCGA-DX-A23V-01	SARC	0.306922	Low	0.09	0.25
TCGA-DX-A3UB-01	SARC	0.220146	Low	0.09	0.25
TCGA-PR-A5PH-01	PCPG	0.194976	Low	0.09	0.25
TCGA-QR-A6GX-01	PCPG	0.255549	High	0.09	0.25
TCGA-QT-A69Q-01	PCPG	0.203443	Low	0.09	0.25
TCGA-WB-A81M-01	PCPG	0.218145	Low	0.09	0.25
TCGA-WC-A87Y-01	UVM	0.25363	Low	0.09	0.25
TCGA-AB-2911-03	LAML	0.585389	Low	0.1	0.25
TCGA-XE-AAO3-01	TGCT	0.797798	High	0.1	0.25
TCGA-BH-A42U-01	BRCA	0.236173	Low	0.11	0.25
TCGA-ET-A3DR-01	THCA	0.180412	Low	0.11	0.25
TCGA-2X-A9D5-01	TGCT	0.665294	High	0.12	0.25
TCGA-J8-A4HW-01	THCA	0.215641	Low	0.12	0.25
TCGA-VF-A8AD-01	TGCT	0.751625	High	0.12	0.25
TCGA-W2-A7HB-01	PCPG	0.262104	High	0.12	0.25
TCGA-XE-AANJ-01	TGCT	0.683493	High	0.12	0.25
TCGA-DJ-A3VB-01	THCA	0.247338	High	0.14	0.25
TCGA-QR-A70C-01	PCPG	0.145941	Low	0.15	0.25
TCGA-V4-A9EW-01	UVM	0.379302	High	0.15	0.25
TCGA-EL-A4JZ-01	THCA	0.228962	Low	0.16	0.25
TCGA-KO-8411-01	KICH	0.16685	Low	0.2	0.25
TCGA-SN-A84W-01	TGCT	0.445842	Low	0.2	0.25
TCGA-VD-AA8T-01	UVM	0.311352	Low	0.22	0.25
TCGA-BP-4177-01	KIRC	0.165203	Low	0.23	0.25
TCGA-ET-A2N5-01	THCA	0.13197	Low	0	0.26
TCGA-AB-2841-03	LAML	0.622521	Low	0.03	0.26
TCGA-EL-A3ZQ-01	THCA	0.0917918	Low	0.03	0.26
TCGA-PA-A5YG-01	ACC	0.197601	Low	0.03	0.26
TCGA-ZB-A96A-01	THYM	0.756611	High	0.05	0.26
TCGA-EL-A3ZT-01	THCA	0.174693	Low	0.06	0.26
TCGA-ET-A25G-01	THCA	0.271546	High	0.06	0.26
TCGA-FE-A233-01	THCA	0.242033	High	0.06	0.26
TCGA-AC-A3YI-01	BRCA	0.278529	Low	0.07	0.26
TCGA-DX-AB30-01	SARC	0.476502	High	0.07	0.26
TCGA-YT-A95G-01	THYM	0.736916	High	0.07	0.26
TCGA-KN-8431-01	KICH	0.197902	Low	0.08	0.26
TCGA-DJ-A2QA-01	THCA	0.13241	Low	0.09	0.26
TCGA-E8-A2EA-01	THCA	0.15683	Low	0.09	0.26
TCGA-X7-A8D8-01	THYM	0.583987	Low	0.09	0.26
TCGA-V4-A9F1-01	UVM	0.406194	High	0.1	0.26
TCGA-WC-A883-01	UVM	0.460645	High	0.1	0.26
TCGA-UE-A6QT-01	SARC	0.325363	Low	0.11	0.26
TCGA-DJ-A13U-01	THCA	0.226173	Low	0.12	0.26
TCGA-EL-A3T0-01	THCA	0.1835	Low	0.12	0.26
TCGA-KS-A4ID-01	THCA	0.211106	Low	0.12	0.26
TCGA-CV-A45T-01	HNSC	0.45122	Low	0.13	0.26
TCGA-WB-A81I-01	PCPG	0.214934	Low	0.13	0.26
TCGA-YU-AA4L-01	TGCT	0.509514	Low	0.13	0.26
TCGA-KO-8409-01	KICH	0.171846	Low	0.15	0.26
TCGA-YZ-A980-01	UVM	0.178361	Low	0.16	0.26
TCGA-EM-A2OW-01	THCA	0.152597	Low	0.17	0.26
TCGA-KN-8418-01	KICH	0.18041	Low	0.18	0.26
TCGA-EM-A3AL-01	THCA	0.180959	Low	0.2	0.26
TCGA-A2-A0CK-01	BRCA	0.373564	Low	0.24	0.26
TCGA-EM-A4FF-01	THCA	0.234431	High	0	0.27
TCGA-ET-A40P-01	THCA	0.121907	Low	0	0.27
TCGA-BJ-A45H-01	THCA	0.129956	Low	0.03	0.27
TCGA-EL-A3T8-01	THCA	0.207116	Low	0.03	0.27
TCGA-EL-A4K2-01	THCA	0.124721	Low	0.03	0.27
TCGA-ET-A4KN-01	THCA	0.136318	Low	0.03	0.27
TCGA-RW-A686-01	PCPG	0.182844	Low	0.03	0.27
TCGA-RX-A8JQ-01	PCPG	0.284016	High	0.03	0.27
TCGA-WB-A80K-01	PCPG	0.146679	Low	0.03	0.27
TCGA-2X-A9D6-01	TGCT	0.64749	High	0.05	0.27
TCGA-VF-A8AC-01	TGCT	0.661582	High	0.05	0.27
TCGA-EJ-7793-01	PRAD	0.2105	Low	0.06	0.27
TCGA-EL-A3GS-01	THCA	0.231087	Low	0.06	0.27
TCGA-EL-A3H4-01	THCA	0.255721	High	0.06	0.27
TCGA-V1-A9OF-01	PRAD	0.331956	High	0.06	0.27
TCGA-WB-A80N-01	PCPG	0.150461	Low	0.06	0.27
TCGA-B9-A5W7-01	KIRP	0.192215	Low	0.07	0.27
TCGA-XE-AANR-01	TGCT	0.694466	High	0.07	0.27
TCGA-XE-AAOB-01	TGCT	0.518874	Low	0.07	0.27
TCGA-OR-A5LN-01	ACC	0.172487	Low	0.08	0.27
TCGA-AB-2899-03	LAML	0.776608	High	0.09	0.27
TCGA-EJ-A46D-01	PRAD	0.236437	Low	0.09	0.27
TCGA-EJ-A6RA-01	PRAD	0.256496	Low	0.09	0.27
TCGA-EL-A3ZK-01	THCA	0.205371	Low	0.09	0.27
TCGA-EW-A1PG-01	BRCA	0.283583	Low	0.09	0.27
TCGA-J8-A3O2-01	THCA	0.18964	Low	0.09	0.27
TCGA-2G-AAHA-01	TGCT	0.664242	High	0.1	0.27
TCGA-VF-A8AB-01	TGCT	0.531642	Low	0.1	0.27
TCGA-BH-A0C3-01	BRCA	0.341158	Low	0.11	0.27
TCGA-OR-A5J3-01	ACC	0.318357	Low	0.11	0.27
TCGA-2G-AAG3-01	TGCT	0.621353	High	0.12	0.27
TCGA-AC-A2FB-01	BRCA	0.314727	Low	0.12	0.27
TCGA-DJ-A3V8-01	THCA	0.240891	High	0.12	0.27
TCGA-DJ-A4UR-01	THCA	0.161801	Low	0.12	0.27
TCGA-ET-A2MX-01	THCA	0.407066	High	0.12	0.27
TCGA-FE-A231-01	THCA	0.369569	High	0.12	0.27
TCGA-KS-A4I5-01	THCA	0.167656	Low	0.12	0.27
TCGA-DV-A4VZ-01	KIRC	0.22305	Low	0.13	0.27
TCGA-5R-AA1D-01	LIHC	0.135714	Low	0.15	0.27
TCGA-QR-A70J-01	PCPG	0.223988	Low	0.15	0.27
TCGA-FY-A40M-01	THCA	0.29616	High	0.18	0.27
TCGA-4K-AAAL-01	TGCT	0.65215	High	0.2	0.27
TCGA-AB-2839-03	LAML	0.711689	High	0	0.28
TCGA-AB-2952-03	LAML	0.660538	Low	0	0.28
TCGA-DJ-A13W-01	THCA	0.146622	Low	0	0.28
TCGA-XU-AAY0-01	THYM	0.702822	High	0	0.28
TCGA-AR-A24W-01	BRCA	0.295013	Low	0.03	0.28
TCGA-EJ-5502-01	PRAD	0.254957	Low	0.03	0.28
TCGA-RW-A68C-01	PCPG	0.151204	Low	0.03	0.28
TCGA-VD-A8KJ-01	UVM	0.497338	High	0.03	0.28
TCGA-YU-AA61-01	TGCT	0.448705	Low	0.05	0.28
TCGA-AB-2897-03	LAML	0.596591	Low	0.06	0.28
TCGA-B8-5546-01	KIRC	0.183678	Low	0.06	0.28
TCGA-W2-A7HH-01	PCPG	0.201759	Low	0.06	0.28
TCGA-DJ-A13R-01	THCA	0.14071	Low	0.09	0.28
TCGA-RM-A68T-01	PCPG	0.193679	Low	0.09	0.28
TCGA-RW-A685-01	PCPG	0.157062	Low	0.09	0.28
TCGA-RW-A689-01	PCPG	0.190676	Low	0.09	0.28
TCGA-S7-A7WL-01	PCPG	0.196603	Low	0.09	0.28
TCGA-S7-A7WQ-01	PCPG	0.140828	Low	0.09	0.28
TCGA-WB-A81V-01	PCPG	0.187177	Low	0.12	0.28
TCGA-AC-A7VC-01	BRCA	0.60102	High	0.14	0.28
TCGA-CH-5763-01	PRAD	0.245685	Low	0.14	0.28
TCGA-2G-AAKD-01	TGCT	0.751008	High	0.15	0.28
TCGA-5U-AB0F-01	THYM	0.650037	Low	0.15	0.28
TCGA-BJ-A45J-01	THCA	0.141722	Low	0.15	0.28
TCGA-W2-A7H7-01	PCPG	0.149781	Low	0.15	0.28
TCGA-AK-3427-01	KIRC	0.256551	High	0.17	0.28
TCGA-W8-A86G-01	BRCA	0.304959	Low	0.17	0.28
TCGA-QT-A5XN-01	PCPG	0.232838	Low	0.18	0.28
TCGA-WB-A81W-01	PCPG	0.360591	High	0.19	0.28
TCGA-EL-A3ZR-01	THCA	0.193551	Low	0.2	0.28
TCGA-BJ-A45F-01	THCA	0.161692	Low	0	0.29
TCGA-WC-AA9A-01	UVM	0.445983	High	0	0.29
TCGA-E8-A433-01	THCA	0.15262	Low	0.03	0.29
TCGA-EM-A3O9-01	THCA	0.143022	Low	0.03	0.29
TCGA-OR-A5JL-01	ACC	0.193434	Low	0.03	0.29
TCGA-F9-A7Q0-01	KIRP	0.235128	Low	0.05	0.29
TCGA-DJ-A3UO-01	THCA	0.208909	Low	0.06	0.29
TCGA-EL-A3GR-01	THCA	0.171682	Low	0.06	0.29
TCGA-ET-A3BQ-01	THCA	0.237669	High	0.06	0.29
TCGA-QR-A7IP-01	PCPG	0.215551	Low	0.06	0.29
TCGA-SR-A6MU-01	PCPG	0.200835	Low	0.06	0.29
TCGA-V4-A9EH-01	UVM	0.26042	Low	0.06	0.29
TCGA-V4-A9EU-01	UVM	0.259329	Low	0.06	0.29
TCGA-VD-A8KN-01	UVM	0.368677	High	0.06	0.29
TCGA-X7-A8D9-01	THYM	0.676579	High	0.07	0.29
TCGA-S3-AA14-01	BRCA	0.403593	Low	0.08	0.29
TCGA-DX-A6B9-01	SARC	0.165426	Low	0.09	0.29
TCGA-MJ-A850-01	SARC	0.399491	High	0.1	0.29
TCGA-WC-A881-01	UVM	0.383329	High	0.1	0.29
TCGA-WC-A882-01	UVM	0.152568	Low	0.1	0.29
TCGA-XM-AAZ2-01	THYM	0.457108	Low	0.11	0.29
TCGA-E8-A436-01	THCA	0.236694	High	0.13	0.29
TCGA-S7-A7X0-01	PCPG	0.181494	Low	0.13	0.29
TCGA-V4-A9EQ-01	UVM	0.407383	High	0.13	0.29
TCGA-2G-AAHT-01	TGCT	0.785529	High	0.15	0.29
TCGA-DB-A64U-01	LGG	0.382479	High	0.15	0.29
TCGA-B0-5117-01	KIRC	0.145821	Low	0.17	0.29
TCGA-FK-A3SH-01	THCA	0.197322	Low	0.18	0.29
TCGA-G9-7523-01	PRAD	0.174556	Low	0.18	0.29
TCGA-BP-4760-01	KIRC	0.227647	Low	0.2	0.29
TCGA-HT-7881-01	LGG	0.219944	Low	0.2	0.29
TCGA-AC-A8OR-01	BRCA	0.412714	Low	0.22	0.29
TCGA-VN-A88L-01	PRAD	0.229174	Low	0.38	0.29
TCGA-AB-2844-03	LAML	0.760925	High	0	0.3
TCGA-AB-2866-03	LAML	0.604997	Low	0.03	0.3
TCGA-AB-2900-03	LAML	0.705464	High	0.03	0.3
TCGA-DJ-A3V4-01	THCA	0.196918	Low	0.03	0.3
TCGA-EL-A4K0-01	THCA	0.17113	Low	0.03	0.3
TCGA-VR-A8ET-01	ESCA	0.294558	Low	0.05	0.3
TCGA-YU-A912-01	TGCT	0.703559	High	0.05	0.3
TCGA-E3-A3E5-01	THCA	0.211442	Low	0.06	0.3
TCGA-EM-A22M-01	THCA	0.247472	High	0.06	0.3
TCGA-KS-A41I-01	THCA	0.178695	Low	0.06	0.3
TCGA-V4-A9EA-01	UVM	0.260108	Low	0.06	0.3
TCGA-WB-A81H-01	PCPG	0.144633	Low	0.06	0.3
TCGA-QQ-A5V2-01	SARC	0.292249	Low	0.07	0.3
TCGA-AR-A2LM-01	BRCA	0.365964	Low	0.08	0.3
TCGA-PC-A5DK-01	SARC	0.327368	Low	0.09	0.3
TCGA-2G-AAM4-01	TGCT	0.875773	High	0.1	0.3
TCGA-4K-AA1G-01	TGCT	0.82707	High	0.1	0.3
TCGA-DX-A6BG-01	SARC	0.315713	Low	0.1	0.3
TCGA-HC-8260-01	PRAD	0.27209	Low	0.1	0.3
TCGA-XE-AAOL-01	TGCT	0.791276	High	0.1	0.3
TCGA-3B-A9HJ-01	SARC	0.440921	High	0.11	0.3
TCGA-BJ-A3F0-01	THCA	0.160989	Low	0.12	0.3
TCGA-WZ-A7V3-01	TGCT	0.707459	High	0.13	0.3
TCGA-ZM-AA0N-01	TGCT	0.769701	High	0.13	0.3
TCGA-DJ-A1QQ-01	THCA	0.192648	Low	0.15	0.3
TCGA-TS-A8AY-01	MESO	0.595087	High	0.15	0.3
TCGA-A2-A0YI-01	BRCA	0.300754	Low	0.16	0.3
TCGA-2G-AAG5-01	TGCT	0.323003	Low	0.17	0.3
TCGA-AB-2950-03	LAML	0.759299	High	0.18	0.3
TCGA-FG-8187-01	LGG	0.2644	Low	0.18	0.3
TCGA-HT-7856-01	LGG	0.272908	Low	0.18	0.3
TCGA-V1-A8WN-01	PRAD	0.269629	Low	0.18	0.3
TCGA-AN-A0XT-01	BRCA	0.578186	High	0.19	0.3
TCGA-2G-AAFL-01	TGCT	0.717652	High	0.2	0.3
TCGA-BJ-A2P4-01	THCA	0.168939	Low	0.21	0.3
TCGA-2G-AALF-01	TGCT	0.557881	Low	0.22	0.3
TCGA-EM-A2OZ-01	THCA	0.218577	Low	0.46	0.3
TCGA-B3-3926-01	KIRP	0.274422	Low	0	0.31
TCGA-AB-2817-03	LAML	0.742456	High	0.03	0.31
TCGA-CE-A481-01	THCA	0.256866	High	0.03	0.31
TCGA-EM-A2CJ-01	THCA	0.206418	Low	0.03	0.31
TCGA-RW-A67V-01	PCPG	0.201157	Low	0.03	0.31
TCGA-WB-A816-01	PCPG	0.096845	Low	0.03	0.31
TCGA-DX-A48J-01	SARC	0.267156	Low	0.04	0.31
TCGA-HN-A2OB-01	BRCA	0.265973	Low	0.04	0.31
TCGA-YT-A95D-01	THYM	0.344172	Low	0.04	0.31
TCGA-KN-8429-01	KICH	0.206572	Low	0.05	0.31
TCGA-EM-A2CO-01	THCA	0.186529	Low	0.06	0.31
TCGA-FY-A3NM-01	THCA	0.163759	Low	0.06	0.31
TCGA-J8-A3O1-01	THCA	0.370515	High	0.06	0.31
TCGA-Z4-AAPF-01	SARC	0.371987	Low	0.07	0.31
TCGA-ZB-A964-01	THYM	0.504569	Low	0.07	0.31
TCGA-KM-8440-01	KICH	0.191825	Low	0.08	0.31
TCGA-EL-A3GY-01	THCA	0.238293	High	0.09	0.31
TCGA-EM-A3SY-01	THCA	0.210372	Low	0.09	0.31
TCGA-EM-A4FN-01	THCA	0.173844	Low	0.09	0.31
TCGA-H2-A422-01	THCA	0.221267	Low	0.09	0.31
TCGA-AB-2913-03	LAML	0.746698	High	0.1	0.31
TCGA-DE-A0Y3-01	THCA	0.243491	High	0.11	0.31
TCGA-EJ-7794-01	PRAD	0.20274	Low	0.12	0.31
TCGA-EJ-AB20-01	PRAD	0.170222	Low	0.12	0.31
TCGA-ZB-A96Q-01	THYM	0.704509	High	0.12	0.31
TCGA-BH-A18M-01	BRCA	0.41135	Low	0.13	0.31
TCGA-OR-A5JZ-01	ACC	0.541772	High	0.13	0.31
TCGA-SP-A6QF-01	PCPG	0.159419	Low	0.13	0.31
TCGA-BH-A0BS-01	BRCA	0.39312	Low	0.14	0.31
TCGA-FX-A3NJ-01	SARC	0.314058	Low	0.14	0.31
TCGA-75-6203-01	LUAD	0.219621	Low	0.15	0.31
TCGA-BR-6803-01	STAD	0.354501	Low	0.17	0.31
TCGA-DJ-A3VM-01	THCA	0.328498	High	0.17	0.31
TCGA-ZC-AAAF-01	THYM	0.758728	High	0.17	0.31
TCGA-RW-A684-01	PCPG	0.169106	Low	0.18	0.31
TCGA-DB-5273-01	LGG	0.167173	Low	0.23	0.31
TCGA-J4-A83N-01	PRAD	0.298635	Low	0.25	0.31
TCGA-4Z-AA7N-01	BLCA	0.330679	Low	0.31	0.31
TCGA-BJ-A3PT-01	THCA	0.134658	Low	0.03	0.32
TCGA-DA-A1IB-06	SKCM	0.389746	Low	0.03	0.32
TCGA-DJ-A2QB-01	THCA	0.12431	Low	0.03	0.32
TCGA-DJ-A3UT-01	THCA	0.165619	Low	0.03	0.32
TCGA-ET-A40Q-01	THCA	0.214791	Low	0.03	0.32
TCGA-FE-A235-01	THCA	0.125129	Low	0.03	0.32
TCGA-J8-A42S-01	THCA	0.132628	Low	0.03	0.32
TCGA-OR-A5K1-01	ACC	0.516657	High	0.03	0.32
TCGA-OR-A5LR-01	ACC	0.252723	Low	0.03	0.32
TCGA-2G-AAEW-01	TGCT	0.729916	High	0.05	0.32
TCGA-2G-AALQ-01	TGCT	0.448193	Low	0.05	0.32
TCGA-3G-AB0Q-01	THYM	0.447461	Low	0.06	0.32
TCGA-AR-A252-01	BRCA	0.273569	Low	0.06	0.32
TCGA-E8-A242-01	THCA	0.151952	Low	0.06	0.32
TCGA-FY-A3I5-01	THCA	0.21323	Low	0.06	0.32
TCGA-AC-A6IV-01	BRCA	0.334951	Low	0.09	0.32
TCGA-AR-A2LO-01	BRCA	0.423903	Low	0.09	0.32
TCGA-E3-A3E3-01	THCA	0.197853	Low	0.09	0.32
TCGA-ET-A25I-01	THCA	0.167976	Low	0.09	0.32
TCGA-FG-6691-01	LGG	0.221761	Low	0.09	0.32
TCGA-FK-A3SD-01	THCA	0.179779	Low	0.09	0.32
TCGA-J8-A3O0-01	THCA	0.190176	Low	0.1	0.32
TCGA-EL-A3GQ-01	THCA	0.218023	Low	0.12	0.32
TCGA-RW-A688-01	PCPG	0.275756	High	0.13	0.32
TCGA-V4-A9E8-01	UVM	0.180488	Low	0.13	0.32
TCGA-EJ-7791-01	PRAD	0.214733	Low	0.14	0.32
TCGA-D6-6827-01	HNSC	0.524182	High	0.15	0.32
TCGA-ET-A3DU-01	THCA	0.238445	High	0.15	0.32
TCGA-HT-7681-01	LGG	0.215028	Low	0.15	0.32
TCGA-Z4-A9VC-01	SARC	0.440958	High	0.15	0.32
TCGA-FY-A3R8-01	THCA	0.212286	Low	0.16	0.32
TCGA-EW-A6S9-01	BRCA	0.405521	Low	0.17	0.32
TCGA-LD-A9QF-01	BRCA	0.310077	Low	0.17	0.32
TCGA-S7-A7X2-01	PCPG	0.213812	Low	0.19	0.32
TCGA-HT-7877-01	LGG	0.316878	High	0.2	0.32
TCGA-38-A44F-01	LUAD	0.166549	Low	0.21	0.32
TCGA-2Z-A9JN-01	KIRP	0.221605	Low	0.22	0.32
TCGA-EW-A1OX-01	BRCA	0.477196	High	0.23	0.32
TCGA-BP-4994-01	KIRC	0.162546	Low	0.35	0.32
TCGA-ZB-A96D-01	THYM	0.685939	High	0	0.33
TCGA-DJ-A2Q4-01	THCA	0.227249	Low	0.03	0.33
TCGA-E2-A1IO-01	BRCA	0.336358	Low	0.03	0.33
TCGA-E3-A3E1-01	THCA	0.216992	Low	0.03	0.33
TCGA-OR-A5JI-01	ACC	0.174603	Low	0.03	0.33
TCGA-QR-A6GO-01	PCPG	0.225659	Low	0.03	0.33
TCGA-SB-A76C-01	TGCT	0.748533	High	0.05	0.33
TCGA-DE-A69K-01	THCA	0.215263	Low	0.06	0.33
TCGA-QR-A70H-01	PCPG	0.135884	Low	0.06	0.33
TCGA-V4-A9E9-01	UVM	0.242119	Low	0.06	0.33
TCGA-VN-A88I-01	PRAD	0.220874	Low	0.06	0.33
TCGA-MQ-A6BR-01	MESO	0.447826	Low	0.08	0.33
TCGA-DJ-A1QL-01	THCA	0.2328	Low	0.09	0.33
TCGA-DK-A3WY-01	BLCA	0.607462	High	0.09	0.33
TCGA-ZB-A96K-01	THYM	0.554631	Low	0.09	0.33
TCGA-DE-A4MC-01	THCA	0.32505	High	0.12	0.33
TCGA-QR-A6GY-01	PCPG	0.34437	High	0.12	0.33
TCGA-KL-8333-01	KICH	0.170661	Low	0.13	0.33
TCGA-KL-8340-01	KICH	0.196337	Low	0.13	0.33
TCGA-CV-A6K0-01	HNSC	0.411315	Low	0.15	0.33
TCGA-E8-A437-01	THCA	0.183748	Low	0.15	0.33
TCGA-QU-A6IP-01	PRAD	0.333687	High	0.15	0.33
TCGA-J4-A67R-01	PRAD	0.203822	Low	0.17	0.33
TCGA-B6-A0WS-01	BRCA	0.431744	Low	0.18	0.33
TCGA-J4-A6G1-01	PRAD	0.350645	High	0.18	0.33
TCGA-ZM-AA06-01	TGCT	0.711481	High	0.18	0.33
TCGA-A3-3374-01	KIRC	0.10053	Low	0.19	0.33
TCGA-US-A774-01	PAAD	0.212351	Low	0.2	0.33
TCGA-YS-A95B-01	MESO	0.58807	High	0.23	0.33
TCGA-AC-A3YJ-01	BRCA	0.313922	Low	0.24	0.33
TCGA-GM-A4E0-01	BRCA	0.223019	Low	0.26	0.33
TCGA-A2-A0ST-01	BRCA	0.375233	Low	0.27	0.33
TCGA-SP-A6QJ-01	PCPG	0.169438	Low	0.03	0.34
TCGA-WC-A88A-01	UVM	0.383908	High	0.03	0.34
TCGA-BH-A1EW-01	BRCA	0.392653	Low	0.05	0.34
TCGA-OR-A5JO-01	ACC	0.250228	Low	0.05	0.34
TCGA-BJ-A0ZH-01	THCA	0.204704	Low	0.06	0.34
TCGA-DJ-A13S-01	THCA	0.256638	High	0.06	0.34
TCGA-HT-8111-01	LGG	0.17426	Low	0.06	0.34
TCGA-W2-A7HD-01	PCPG	0.227477	Low	0.06	0.34
TCGA-2G-AAFM-01	TGCT	0.819226	High	0.07	0.34
TCGA-2G-AAGE-01	TGCT	0.844523	High	0.07	0.34
TCGA-AB-2917-03	LAML	0.760782	High	0.07	0.34
TCGA-BJ-A0ZE-01	THCA	0.273567	High	0.08	0.34
TCGA-PK-A5H9-01	ACC	0.276753	Low	0.08	0.34
TCGA-ET-A40S-01	THCA	0.137284	Low	0.09	0.34
TCGA-VD-AA8R-01	UVM	0.343751	High	0.09	0.34
TCGA-5K-AAAP-01	THYM	0.701505	High	0.11	0.34
TCGA-CC-A9FV-01	LIHC	0.176968	Low	0.12	0.34
TCGA-AB-2862-03	LAML	0.670304	Low	0.15	0.34
TCGA-KK-A7AV-01	PRAD	0.259895	Low	0.15	0.34
TCGA-QR-A70G-01	PCPG	0.206646	Low	0.15	0.34
TCGA-EK-A2RE-01	CESC	0.513583	Low	0.16	0.34
TCGA-KN-8419-01	KICH	0.146612	Low	0.16	0.34
TCGA-OR-A5L8-01	ACC	0.357576	Low	0.16	0.34
TCGA-XE-AAO6-01	TGCT	0.691176	High	0.17	0.34
TCGA-D8-A1XO-01	BRCA	0.427685	Low	0.2	0.34
TCGA-M7-A71Y-01	PRAD	0.295004	Low	0.21	0.34
TCGA-2J-AAB9-01	PAAD	0.207589	Low	0.25	0.34
TCGA-B6-A0X7-01	BRCA	0.311993	Low	0.25	0.34
TCGA-E9-A1RI-01	BRCA	0.369755	Low	0.34	0.34
TCGA-75-7030-01	LUAD	0.148255	Low	0	0.35
TCGA-KH-A6WC-01	ESCA	0.331543	Low	0.02	0.35
TCGA-EM-A2OV-01	THCA	0.180265	Low	0.03	0.35
TCGA-EM-A3AI-01	THCA	0.213215	Low	0.03	0.35
TCGA-AC-A2BM-01	BRCA	0.455728	High	0.04	0.35
TCGA-2G-AAFG-01	TGCT	0.671312	High	0.05	0.35
TCGA-BH-A0DV-01	BRCA	0.188576	Low	0.05	0.35
TCGA-LB-A9Q5-01	PAAD	0.0973743	Low	0.05	0.35
TCGA-S6-A8JY-01	TGCT	0.7246	High	0.05	0.35
TCGA-XE-A9SE-01	TGCT	0.648441	High	0.05	0.35
TCGA-Z7-A8R5-01	BRCA	0.257338	Low	0.05	0.35
TCGA-2G-AAHL-01	TGCT	0.747491	High	0.07	0.35
TCGA-2G-AAG8-01	TGCT	0.770102	High	0.08	0.35
TCGA-EL-A3N3-01	THCA	0.198562	Low	0.09	0.35
TCGA-ZT-A8OM-01	THYM	0.828625	High	0.09	0.35
TCGA-AB-2813-03	LAML	0.736621	High	0.1	0.35
TCGA-4V-A9QJ-01	THYM	0.768795	High	0.11	0.35
TCGA-B6-A401-01	BRCA	0.338693	Low	0.11	0.35
TCGA-BH-A0H3-01	BRCA	0.331792	Low	0.11	0.35
TCGA-2G-AAL7-01	TGCT	0.918102	High	0.12	0.35
TCGA-DJ-A3VK-01	THCA	0.224909	Low	0.12	0.35
TCGA-EM-A22P-01	THCA	0.199214	Low	0.12	0.35
TCGA-L6-A4EQ-01	THCA	0.220525	Low	0.12	0.35
TCGA-SQ-A6I6-01	PCPG	0.263967	High	0.12	0.35
TCGA-V3-A9ZY-01	UVM	0.327735	High	0.13	0.35
TCGA-V4-A9E5-01	UVM	0.213274	Low	0.13	0.35
TCGA-A4-8312-01	KIRP	0.178982	Low	0.14	0.35
TCGA-OL-A6VO-01	BRCA	0.640016	High	0.14	0.35
TCGA-2G-AAGT-01	TGCT	0.578469	Low	0.15	0.35
TCGA-2G-AAG9-01	TGCT	0.690434	High	0.17	0.35
TCGA-J4-A67O-01	PRAD	0.202969	Low	0.17	0.35
TCGA-KL-8344-01	KICH	0.223653	Low	0.18	0.35
TCGA-XE-AAOJ-01	TGCT	0.5113	Low	0.18	0.35
TCGA-BP-4975-01	KIRC	0.177626	Low	0.2	0.35
TCGA-BR-A44T-01	STAD	0.324063	Low	0.2	0.35
TCGA-G9-6347-01	PRAD	0.179927	Low	0.2	0.35
TCGA-V1-A8MM-01	PRAD	0.290344	Low	0.25	0.35
TCGA-H2-A2K9-01	THCA	0.277354	High	0	0.36
TCGA-KN-8425-01	KICH	0.158187	Low	0	0.36
TCGA-AB-2874-03	LAML	0.725957	High	0.06	0.36
TCGA-DJ-A2Q3-01	THCA	0.215703	Low	0.06	0.36
TCGA-DJ-A2Q9-01	THCA	0.317274	High	0.06	0.36
TCGA-HT-7485-01	LGG	0.176131	Low	0.06	0.36
TCGA-4V-A9QR-01	THYM	0.604881	Low	0.07	0.36
TCGA-AB-2914-03	LAML	0.789676	High	0.07	0.36
TCGA-CH-5738-01	PRAD	0.279161	Low	0.08	0.36
TCGA-EJ-5512-01	PRAD	0.275328	Low	0.08	0.36
TCGA-IM-A4EB-01	THCA	0.252619	High	0.09	0.36
TCGA-4H-AAAK-01	BRCA	0.387453	Low	0.1	0.36
TCGA-OL-A66H-01	BRCA	0.400139	Low	0.11	0.36
TCGA-BJ-A3PU-01	THCA	0.203402	Low	0.12	0.36
TCGA-EL-A3CS-01	THCA	0.319663	High	0.12	0.36
TCGA-EM-A22J-01	THCA	0.184715	Low	0.12	0.36
TCGA-ET-A3DP-01	THCA	0.13811	Low	0.13	0.36
TCGA-E2-A1IK-01	BRCA	0.340372	Low	0.14	0.36
TCGA-3U-A98H-01	MESO	0.450178	Low	0.15	0.36
TCGA-V1-A8MJ-01	PRAD	0.229197	Low	0.16	0.36
TCGA-AB-2943-03	LAML	0.804024	High	0.18	0.36
TCGA-EW-A1P5-01	BRCA	0.480362	High	0.18	0.36
TCGA-KK-A8I8-01	PRAD	0.412131	High	0.18	0.36
TCGA-UD-AAC7-01	MESO	0.645918	High	0.18	0.36
TCGA-KM-8442-01	KICH	0.147678	Low	0.23	0.36
TCGA-KN-8434-01	KICH	0.183222	Low	0.23	0.36
TCGA-EL-A4KD-01	THCA	0.138045	Low	0.24	0.36
TCGA-AK-3453-01	KIRC	0.209324	Low	0.25	0.36
TCGA-JV-A75J-01	SARC	0.573658	High	0.25	0.36
TCGA-J4-A6M7-01	PRAD	0.388199	High	0.27	0.36
TCGA-EJ-5508-01	PRAD	0.267226	Low	0.28	0.36
TCGA-ED-A5KG-01	LIHC	0.379528	Low	0.36	0.36
TCGA-RZ-AB0B-01	UVM	0.419941	High	0	0.37
TCGA-EM-A2OY-01	THCA	0.22338	Low	0.03	0.37
TCGA-EM-A3FP-01	THCA	0.13597	Low	0.03	0.37
TCGA-HC-7737-01	PRAD	0.238377	Low	0.03	0.37
TCGA-2Z-A9JJ-01	KIRP	0.397339	High	0.05	0.37
TCGA-32-1980-01	GBM	0.169932	Low	0.06	0.37
TCGA-DJ-A3UN-01	THCA	0.195333	Low	0.06	0.37
TCGA-VD-A8KK-01	UVM	0.329523	High	0.06	0.37
TCGA-XD-AAUG-01	PAAD	0.0633682	Low	0.08	0.37
TCGA-AB-2803-03	LAML	0.548591	Low	0.09	0.37
TCGA-AB-2821-03	LAML	0.677584	Low	0.09	0.37
TCGA-DB-5276-01	LGG	0.0934714	Low	0.09	0.37
TCGA-EL-A3CN-01	THCA	0.222647	Low	0.09	0.37
TCGA-A2-A3XU-01	BRCA	0.550547	High	0.11	0.37
TCGA-E9-A2JT-01	BRCA	0.380301	Low	0.11	0.37
TCGA-RP-A690-06	SKCM	0.288636	Low	0.12	0.37
TCGA-SO-A8JP-01	TGCT	0.718348	High	0.12	0.37
TCGA-VD-AA8O-01	UVM	0.362446	High	0.12	0.37
TCGA-KO-8416-01	KICH	0.147973	Low	0.13	0.37
TCGA-WK-A8XQ-01	SARC	0.55137	High	0.13	0.37
TCGA-CS-4938-01	LGG	0.152758	Low	0.14	0.37
TCGA-HT-7676-01	LGG	0.193051	Low	0.14	0.37
TCGA-5P-A9K8-01	KIRP	0.192596	Low	0.15	0.37
TCGA-A7-A26J-01	BRCA	0.500384	High	0.16	0.37
TCGA-DU-5870-01	LGG	0.250892	Low	0.16	0.37
TCGA-G3-A3CI-01	LIHC	0.214795	Low	0.16	0.37
TCGA-OR-A5LG-01	ACC	0.524182	High	0.18	0.37
TCGA-AB-2819-03	LAML	0.812791	High	0.19	0.37
TCGA-3G-AB19-01	THYM	0.47557	Low	0.23	0.37
TCGA-VD-A8KE-01	UVM	0.242668	Low	0.24	0.37
TCGA-MR-A520-01	LIHC	0.223804	Low	0.26	0.37
TCGA-EJ-A7NF-01	PRAD	0.336341	High	0.28	0.37
TCGA-GM-A2DC-01	BRCA	0.349343	Low	0.28	0.37
TCGA-BJ-A28Z-01	THCA	0.166391	Low	0.31	0.37
TCGA-V4-A9ES-01	UVM	0.483774	High	0	0.38
TCGA-DB-A64R-01	LGG	0.395872	High	0.03	0.38
TCGA-L6-A4EP-01	THCA	0.171377	Low	0.03	0.38
TCGA-QR-A6GR-01	PCPG	0.13322	Low	0.03	0.38
TCGA-BH-A1FR-01	BRCA	0.463432	High	0.06	0.38
TCGA-EL-A3T1-01	THCA	0.239738	High	0.06	0.38
TCGA-EM-A3FM-01	THCA	0.16239	Low	0.06	0.38
TCGA-KC-A4BN-01	PRAD	0.32908	High	0.06	0.38
TCGA-VD-A8K8-01	UVM	0.417691	High	0.06	0.38
TCGA-A2-A0EW-01	BRCA	0.287216	Low	0.08	0.38
TCGA-DJ-A3VG-01	THCA	0.129882	Low	0.09	0.38
TCGA-E9-A6HE-01	BRCA	0.43516	Low	0.09	0.38
TCGA-EM-A1CU-01	THCA	0.216589	Low	0.09	0.38
TCGA-FY-A3YR-01	THCA	0.186911	Low	0.09	0.38
TCGA-DB-A4XA-01	LGG	0.347679	High	0.1	0.38
TCGA-SC-A6LP-01	MESO	0.649012	High	0.1	0.38
TCGA-OR-A5K3-01	ACC	0.369093	Low	0.11	0.38
TCGA-QT-A5XP-01	PCPG	0.182156	Low	0.13	0.38
TCGA-WB-A81D-01	PCPG	0.20533	Low	0.13	0.38
TCGA-WC-A888-01	UVM	0.257288	Low	0.13	0.38
TCGA-DJ-A2PP-01	THCA	0.224006	Low	0.15	0.38
TCGA-BQ-5887-01	KIRP	0.226364	Low	0.2	0.38
TCGA-EW-A1J1-01	BRCA	0.441866	High	0.24	0.38
TCGA-EM-A1CT-01	THCA	0.210368	Low	0.26	0.38
TCGA-ZB-A96H-01	THYM	0.427902	Low	0.02	0.39
TCGA-AL-3467-01	KIRP	0.258273	Low	0.03	0.39
TCGA-KN-8423-01	KICH	0.181925	Low	0.03	0.39
TCGA-E9-A1NG-01	BRCA	0.338714	Low	0.06	0.39
TCGA-EL-A3T2-01	THCA	0.184102	Low	0.06	0.39
TCGA-HT-7468-01	LGG	0.378381	High	0.06	0.39
TCGA-VP-A87E-01	PRAD	0.176228	Low	0.06	0.39
TCGA-AO-A12A-01	BRCA	0.37381	Low	0.08	0.39
TCGA-AO-A0JI-01	BRCA	0.508519	High	0.09	0.39
TCGA-DJ-A1QG-01	THCA	0.33344	High	0.09	0.39
TCGA-DJ-A4UQ-01	THCA	0.213909	Low	0.09	0.39
TCGA-EM-A4FO-01	THCA	0.253465	High	0.09	0.39
TCGA-SC-AA5Z-01	MESO	0.500025	Low	0.1	0.39
TCGA-BK-A6W4-01	UCEC	0.500314	High	0.11	0.39
TCGA-FX-A76Y-01	SARC	0.3489	Low	0.11	0.39
TCGA-DJ-A1QO-01	THCA	0.282337	High	0.12	0.39
TCGA-XJ-A9DI-01	PRAD	0.189775	Low	0.12	0.39
TCGA-V4-A9EO-01	UVM	0.397957	High	0.13	0.39
TCGA-DX-A2J4-01	SARC	0.19281	Low	0.14	0.39
TCGA-2G-AAFJ-01	TGCT	0.493888	Low	0.15	0.39
TCGA-DU-8163-01	LGG	0.195527	Low	0.15	0.39
TCGA-5P-A9KH-01	KIRP	0.201075	Low	0.17	0.39
TCGA-EJ-5497-01	PRAD	0.247071	Low	0.17	0.39
TCGA-HW-7487-01	LGG	0.309612	High	0.18	0.39
TCGA-KN-8421-01	KICH	0.233444	Low	0.18	0.39
TCGA-E9-A1RA-01	BRCA	0.492803	High	0.28	0.39
TCGA-EJ-5522-01	PRAD	0.244755	Low	0.28	0.39
TCGA-AR-A24M-01	BRCA	0.402764	Low	0.3	0.39
TCGA-HT-7695-01	LGG	0.28972	Low	0.33	0.39
TCGA-QR-A70N-01	PCPG	0.186392	Low	0.03	0.4
TCGA-SB-A6J6-01	TGCT	0.743395	High	0.05	0.4
TCGA-ET-A3DO-01	THCA	0.289571	High	0.06	0.4
TCGA-QR-A6H1-01	PCPG	0.231518	Low	0.06	0.4
TCGA-2G-AAF6-01	TGCT	0.732182	High	0.07	0.4
TCGA-5U-AB0E-01	THYM	0.634945	Low	0.07	0.4
TCGA-W5-AA2R-01	CHOL	0.371494	Low	0.08	0.4
TCGA-AB-2939-03	LAML	0.797636	High	0.09	0.4
TCGA-WB-A80Q-01	PCPG	0.217258	Low	0.09	0.4
TCGA-XU-A930-01	THYM	0.709464	High	0.09	0.4
TCGA-2G-AAHN-01	TGCT	0.610688	High	0.1	0.4
TCGA-E2-A1IJ-01	BRCA	0.205844	Low	0.12	0.4
TCGA-ET-A2N4-01	THCA	0.188676	Low	0.14	0.4
TCGA-G9-6336-01	PRAD	0.169768	Low	0.14	0.4
TCGA-AB-2919-03	LAML	0.813812	High	0.15	0.4
TCGA-HT-7482-01	LGG	0.176177	Low	0.15	0.4
TCGA-O9-A75Z-01	KIRP	0.226169	Low	0.15	0.4
TCGA-SN-A84X-01	TGCT	0.476708	Low	0.15	0.4
TCGA-BH-A0HO-01	BRCA	0.425594	Low	0.17	0.4
TCGA-BJ-A0Z2-01	THCA	0.323727	High	0.17	0.4
TCGA-XM-A8RC-01	THYM	0.826192	High	0.17	0.4
TCGA-HC-7740-01	PRAD	0.226036	Low	0.2	0.4
TCGA-PR-A5PF-01	PCPG	0.247456	High	0.22	0.4
TCGA-UT-A88C-01	MESO	0.500284	Low	0.25	0.4
TCGA-J4-A83L-01	PRAD	0.314711	High	0.27	0.4
TCGA-A7-A3RF-01	BRCA	0.309346	Low	0.3	0.4
TCGA-V4-A9EZ-01	UVM	0.36486	High	0.3	0.4
TCGA-BP-4795-01	KIRC	0.143373	Low	0.31	0.4
TCGA-A2-A0T5-01	BRCA	0.466293	High	0.05	0.41
TCGA-V4-A9F7-01	UVM	0.386071	High	0.06	0.41
TCGA-XF-AAME-01	BLCA	0.314613	Low	0.06	0.41
TCGA-XM-A8RG-01	THYM	0.545872	Low	0.07	0.41
TCGA-E1-5311-01	LGG	0.361531	High	0.08	0.41
TCGA-IB-AAUM-01	PAAD	0.157819	Low	0.08	0.41
TCGA-KL-8337-01	KICH	0.182528	Low	0.08	0.41
TCGA-KO-8410-01	KICH	0.209627	Low	0.08	0.41
TCGA-4X-A9FD-01	THYM	0.664723	High	0.09	0.41
TCGA-DJ-A2PZ-01	THCA	0.169401	Low	0.09	0.41
TCGA-EL-A3T3-01	THCA	0.174787	Low	0.09	0.41
TCGA-KN-8436-01	KICH	0.215569	Low	0.1	0.41
TCGA-E2-A570-01	BRCA	0.321736	Low	0.11	0.41
TCGA-FE-A3PC-01	THCA	0.148348	Low	0.12	0.41
TCGA-TS-A8AS-01	MESO	0.29121	Low	0.13	0.41
TCGA-YL-A8SF-01	PRAD	0.375752	High	0.13	0.41
TCGA-EA-A5ZD-01	CESC	0.599086	Low	0.14	0.41
TCGA-KO-8417-01	KICH	0.271424	Low	0.14	0.41
TCGA-EL-A4K9-01	THCA	0.263266	High	0.15	0.41
TCGA-FY-A3W9-01	THCA	0.288604	High	0.15	0.41
TCGA-KL-8327-01	KICH	0.121383	Low	0.15	0.41
TCGA-WB-A81T-01	PCPG	0.205878	Low	0.16	0.41
TCGA-2G-AAEX-01	TGCT	0.724213	High	0.17	0.41
TCGA-HT-7858-01	LGG	0.212975	Low	0.17	0.41
TCGA-VD-A8KH-01	UVM	0.396907	High	0.19	0.41
TCGA-WC-AA9E-01	UVM	0.547137	High	0.19	0.41
TCGA-EJ-5509-01	PRAD	0.250952	Low	0.2	0.41
TCGA-V4-A9EE-01	UVM	0.441114	High	0.22	0.41
TCGA-KM-8477-01	KICH	0.162202	Low	0.23	0.41
TCGA-AB-2910-03	LAML	0.725918	High	0	0.42
TCGA-VD-A8KA-01	UVM	0.360597	High	0	0.42
TCGA-AO-A0JG-01	BRCA	0.272666	Low	0.03	0.42
TCGA-FC-A8O0-01	PRAD	0.189954	Low	0.03	0.42
TCGA-S7-A7WM-01	PCPG	0.117877	Low	0.03	0.42
TCGA-XU-A92Z-01	THYM	0.55538	Low	0.04	0.42
TCGA-KS-A4IB-01	THCA	0.282038	High	0.06	0.42
TCGA-V4-A9EY-01	UVM	0.139899	Low	0.06	0.42
TCGA-2G-AAGC-01	TGCT	0.684434	High	0.07	0.42
TCGA-V4-A9EK-01	UVM	0.353333	High	0.07	0.42
TCGA-KN-8422-01	KICH	0.165596	Low	0.08	0.42
TCGA-BJ-A0Z9-01	THCA	0.283194	High	0.09	0.42
TCGA-EW-A1P7-01	BRCA	0.276686	Low	0.09	0.42
TCGA-A1-A0SB-01	BRCA	0.454391	High	0.1	0.42
TCGA-D3-A2JB-06	SKCM	0.537793	High	0.1	0.42
TCGA-HT-A4DV-01	LGG	0.207626	Low	0.1	0.42
TCGA-KL-8346-01	KICH	0.443609	High	0.11	0.42
TCGA-E9-A5FK-01	BRCA	0.271815	Low	0.13	0.42
TCGA-60-2716-01	LUSC	0.546015	High	0.14	0.42
TCGA-BA-A6DB-01	HNSC	0.360279	Low	0.14	0.42
TCGA-EL-A3TB-01	THCA	0.186595	Low	0.15	0.42
TCGA-HW-7491-01	LGG	0.434101	High	0.15	0.42
TCGA-PR-A5PG-01	PCPG	0.261335	High	0.15	0.42
TCGA-WB-A81Q-01	PCPG	0.27585	High	0.15	0.42
TCGA-KL-8325-01	KICH	0.235569	Low	0.16	0.42
TCGA-WC-A87U-01	UVM	0.400805	High	0.16	0.42
TCGA-2G-AAGJ-01	TGCT	0.810185	High	0.17	0.42
TCGA-B6-A0WT-01	BRCA	0.402328	Low	0.18	0.42
TCGA-J4-A67T-01	PRAD	0.278848	Low	0.18	0.42
TCGA-KO-8403-01	KICH	0.165412	Low	0.18	0.42
TCGA-VN-A88M-01	PRAD	0.348865	High	0.18	0.42
TCGA-KC-A4BL-01	PRAD	0.266604	Low	0.2	0.42
TCGA-KK-A7AU-01	PRAD	0.352302	High	0.21	0.42
TCGA-S7-A7WT-01	PCPG	0.189735	Low	0.21	0.42
TCGA-D8-A1JU-01	BRCA	0.191123	Low	0.22	0.42
TCGA-D8-A1XG-01	BRCA	0.48001	High	0.22	0.42
TCGA-DX-A6B7-01	SARC	0.40217	High	0.22	0.42
TCGA-2A-AAYF-01	PRAD	0.318043	High	0.24	0.42
TCGA-B8-4619-01	KIRC	0.188394	Low	0.03	0.43
TCGA-BH-A0DT-01	BRCA	0.366185	Low	0.03	0.43
TCGA-ZB-A96M-01	THYM	0.580455	Low	0.07	0.43
TCGA-55-6980-01	LUAD	0.197947	Low	0.09	0.43
TCGA-E9-A227-01	BRCA	0.327253	Low	0.09	0.43
TCGA-EJ-A6RC-01	PRAD	0.239231	Low	0.09	0.43
TCGA-HT-7879-01	LGG	0.166461	Low	0.09	0.43
TCGA-WB-A80V-01	PCPG	0.240499	High	0.09	0.43
TCGA-2G-AAKG-01	TGCT	0.714969	High	0.1	0.43
TCGA-3H-AB3K-01	MESO	0.440839	Low	0.11	0.43
TCGA-BH-A0EI-01	BRCA	0.37336	Low	0.11	0.43
TCGA-FY-A40L-01	THCA	0.245617	High	0.11	0.43
TCGA-J4-8200-01	PRAD	0.219803	Low	0.11	0.43
TCGA-AO-A0JJ-01	BRCA	0.403104	Low	0.12	0.43
TCGA-CE-A484-01	THCA	0.273892	High	0.12	0.43
TCGA-DJ-A2PW-01	THCA	0.150966	Low	0.12	0.43
TCGA-DX-A48U-01	SARC	0.421862	High	0.12	0.43
TCGA-W2-A7HC-01	PCPG	0.220852	Low	0.12	0.43
TCGA-D8-A1Y2-01	BRCA	0.397205	Low	0.13	0.43
TCGA-FE-A22Z-01	THCA	0.313001	High	0.15	0.43
TCGA-MQ-A4LJ-01	MESO	0.373004	Low	0.15	0.43
TCGA-V1-A9OY-01	PRAD	0.223964	Low	0.15	0.43
TCGA-YS-A95C-01	MESO	0.55834	High	0.15	0.43
TCGA-EL-A3GP-01	THCA	0.200404	Low	0.2	0.43
TCGA-MH-A857-01	KIRP	0.180967	Low	0.2	0.43
TCGA-HT-7471-01	LGG	0.449629	High	0.21	0.43
TCGA-MQ-A4KX-01	MESO	0.428468	Low	0.23	0.43
TCGA-ZN-A9VP-01	MESO	0.519095	Low	0.23	0.43
TCGA-AB-2895-03	LAML	0.683033	Low	0.25	0.43
TCGA-TS-A7P3-01	MESO	0.384435	Low	0.25	0.43
TCGA-P5-A5ET-01	LGG	0.38515	High	0.26	0.43
TCGA-W2-A7HA-01	PCPG	0.281374	High	0.27	0.43
TCGA-HT-8012-01	LGG	0.351285	High	0.29	0.43
TCGA-SR-A6MX-01	PCPG	0.219095	Low	0.31	0.43
TCGA-ZG-A9LU-01	PRAD	0.311056	High	0.31	0.43
TCGA-UT-A97Y-01	MESO	0.567607	High	0.38	0.43
TCGA-EM-A3FR-01	THCA	0.211157	Low	0.03	0.44
TCGA-EJ-7792-01	PRAD	0.237415	Low	0.06	0.44
TCGA-VD-AA8P-01	UVM	0.422297	High	0.06	0.44
TCGA-DX-A7EN-01	SARC	0.559668	High	0.07	0.44
TCGA-ZM-AA05-01	TGCT	0.591401	Low	0.07	0.44
TCGA-HW-7495-01	LGG	0.259601	Low	0.09	0.44
TCGA-AB-2916-03	LAML	0.581575	Low	0.1	0.44
TCGA-EL-A3H7-01	THCA	0.268312	High	0.12	0.44
TCGA-HC-7750-01	PRAD	0.276164	Low	0.13	0.44
TCGA-BH-A1FG-01	BRCA	0.408897	Low	0.15	0.44
TCGA-FY-A3R9-01	THCA	0.116211	Low	0.15	0.44
TCGA-J9-A8CN-01	PRAD	0.335611	High	0.15	0.44
TCGA-YU-A90W-01	TGCT	0.726653	High	0.15	0.44
TCGA-2G-AAFH-01	TGCT	0.706926	High	0.17	0.44
TCGA-2G-AAGM-01	TGCT	0.601922	High	0.17	0.44
TCGA-C8-A273-01	BRCA	0.461333	High	0.17	0.44
TCGA-AC-A3QP-01	BRCA	0.309666	Low	0.18	0.44
TCGA-BQ-5888-01	KIRP	0.354748	High	0.18	0.44
TCGA-LL-A5YM-01	BRCA	0.404835	Low	0.18	0.44
TCGA-TS-A7P1-01	MESO	0.583928	High	0.18	0.44
TCGA-B6-A0X0-01	BRCA	0.499864	High	0.19	0.44
TCGA-EJ-5517-01	PRAD	0.253585	Low	0.19	0.44
TCGA-BH-A28Q-01	BRCA	0.436468	Low	0.21	0.44
TCGA-DW-7963-01	KIRP	0.207003	Low	0.21	0.44
TCGA-DX-A8BO-01	SARC	0.261355	Low	0.22	0.44
TCGA-E9-A249-01	BRCA	0.473666	High	0.23	0.44
TCGA-F2-A44H-01	PAAD	0.156317	Low	0.23	0.44
TCGA-E2-A1IU-01	BRCA	0.417479	Low	0.25	0.44
TCGA-EJ-AB27-01	PRAD	0.260035	Low	0.28	0.44
TCGA-E9-A229-01	BRCA	0.413218	Low	0.29	0.44
TCGA-C8-A12N-01	BRCA	0.37534	Low	0.33	0.44
TCGA-QR-A6GU-01	PCPG	0.231749	Low	0.03	0.45
TCGA-XM-AAZ3-01	THYM	0.594688	Low	0.04	0.45
TCGA-OR-A5LP-01	ACC	0.192092	Low	0.05	0.45
TCGA-DJ-A3V5-01	THCA	0.29305	High	0.06	0.45
TCGA-EL-A3MY-01	THCA	0.28353	High	0.06	0.45
TCGA-ZL-A9V6-01	THYM	0.539751	Low	0.07	0.45
TCGA-EL-A3CU-01	THCA	0.287739	High	0.09	0.45
TCGA-2G-AAG0-01	TGCT	0.819595	High	0.1	0.45
TCGA-2G-AAGO-01	TGCT	0.967353	High	0.1	0.45
TCGA-V4-A9E7-01	UVM	0.459469	High	0.1	0.45
TCGA-DX-A48K-01	SARC	0.26577	Low	0.11	0.45
TCGA-DJ-A1QE-01	THCA	0.241331	High	0.12	0.45
TCGA-EJ-A7NH-01	PRAD	0.313011	High	0.12	0.45
TCGA-IW-A3M4-01	SARC	0.296938	Low	0.12	0.45
TCGA-AO-A0J7-01	BRCA	0.470654	High	0.13	0.45
TCGA-YU-A94D-01	TGCT	0.535261	Low	0.13	0.45
TCGA-E9-A1QZ-01	BRCA	0.422959	Low	0.14	0.45
TCGA-P5-A5EW-01	LGG	0.17116	Low	0.14	0.45
TCGA-2G-AAGA-01	TGCT	0.798714	High	0.15	0.45
TCGA-2G-AAGP-01	TGCT	0.535281	Low	0.15	0.45
TCGA-BR-8371-01	STAD	0.272551	Low	0.15	0.45
TCGA-W2-A7UY-01	PCPG	0.133376	Low	0.15	0.45
TCGA-XE-AAOC-01	TGCT	0.260281	Low	0.15	0.45
TCGA-VD-AA8Q-01	UVM	0.270856	Low	0.16	0.45
TCGA-2G-AAM3-01	TGCT	0.281738	Low	0.17	0.45
TCGA-A8-A07Z-01	BRCA	0.496764	High	0.18	0.45
TCGA-EJ-7785-01	PRAD	0.274968	Low	0.18	0.45
TCGA-DE-A0Y2-01	THCA	0.245871	High	0.2	0.45
TCGA-DX-A3LW-01	SARC	0.351816	Low	0.2	0.45
TCGA-EJ-5501-01	PRAD	0.287105	Low	0.2	0.45
TCGA-ZH-A8Y5-01	CHOL	0.366129	Low	0.2	0.45
TCGA-KL-8328-01	KICH	0.248212	Low	0.21	0.45
TCGA-MB-A5Y9-01	SARC	0.176411	Low	0.22	0.45
TCGA-S3-AA15-01	BRCA	0.386198	Low	0.22	0.45
TCGA-H2-A421-01	THCA	0.235226	High	0.23	0.45
TCGA-3E-AAAY-01	PAAD	0.245357	Low	0.27	0.45
TCGA-DX-A8BZ-01	SARC	0.426859	High	0.28	0.45
TCGA-BH-A0W3-01	BRCA	0.57831	High	0.29	0.45
TCGA-EB-A6L9-06	SKCM	0.405976	Low	0.31	0.45
TCGA-XU-A92Q-01	THYM	0.487842	Low	0.02	0.46
TCGA-BJ-A18Z-01	THCA	0.165137	Low	0.03	0.46
TCGA-EM-A3FN-01	THCA	0.144743	Low	0.03	0.46
TCGA-YT-A95F-01	THYM	0.682201	High	0.05	0.46
TCGA-CR-7392-01	HNSC	0.405692	Low	0.06	0.46
TCGA-GM-A2DN-01	BRCA	0.382368	Low	0.06	0.46
TCGA-HC-8213-01	PRAD	0.347282	High	0.06	0.46
TCGA-BJ-A28S-01	THCA	0.267397	High	0.09	0.46
TCGA-EL-A3GV-01	THCA	0.187938	Low	0.09	0.46
TCGA-FG-A4MT-01	LGG	0.271407	Low	0.09	0.46
TCGA-J4-A67S-01	PRAD	0.31444	High	0.09	0.46
TCGA-AO-A126-01	BRCA	0.392746	Low	0.11	0.46
TCGA-BJ-A4O9-01	THCA	0.531448	High	0.12	0.46
TCGA-HT-7473-01	LGG	0.158811	Low	0.12	0.46
TCGA-KK-A7B2-01	PRAD	0.202275	Low	0.12	0.46
TCGA-KL-8336-01	KICH	0.217168	Low	0.13	0.46
TCGA-06-0141-01	GBM	0.204523	Low	0.14	0.46
TCGA-HT-A5RB-01	LGG	0.207725	Low	0.14	0.46
TCGA-AO-A1KP-01	BRCA	0.533523	High	0.15	0.46
TCGA-MK-A4N7-01	THCA	0.194645	Low	0.15	0.46
TCGA-AC-A23E-01	BRCA	0.335272	Low	0.17	0.46
TCGA-BH-A0H6-01	BRCA	0.395782	Low	0.17	0.46
TCGA-DJ-A1QH-01	THCA	0.30758	High	0.18	0.46
TCGA-X9-A973-01	SARC	0.273845	Low	0.18	0.46
TCGA-CS-6668-01	LGG	0.453039	High	0.2	0.46
TCGA-HT-8108-01	LGG	0.219409	Low	0.2	0.46
TCGA-J4-A67Q-01	PRAD	0.297989	Low	0.2	0.46
TCGA-3C-AAAU-01	BRCA	0.47564	High	0.21	0.46
TCGA-BH-A0AU-01	BRCA	0.413218	Low	0.21	0.46
TCGA-G7-6789-01	KIRP	0.492174	High	0.23	0.46
TCGA-G9-6342-01	PRAD	0.268235	Low	0.23	0.46
TCGA-IE-A4EH-01	SARC	0.465518	High	0.23	0.46
TCGA-EL-A3H5-01	THCA	0.221394	Low	0.29	0.46
TCGA-EK-A2RL-01	CESC	0.675194	High	0.3	0.46
TCGA-V1-A9OX-01	PRAD	0.249029	Low	0.31	0.46
TCGA-2G-AAKL-01	TGCT	0.845818	High	0.02	0.47
TCGA-KK-A8IC-01	PRAD	0.235244	Low	0.06	0.47
TCGA-V4-A9F4-01	UVM	0.285124	Low	0.06	0.47
TCGA-2G-AAG7-01	TGCT	0.748771	High	0.07	0.47
TCGA-AK-3440-01	KIRC	0.124753	Low	0.08	0.47
TCGA-OR-A5KV-01	ACC	0.575629	High	0.08	0.47
TCGA-CV-7100-01	HNSC	0.55788	High	0.09	0.47
TCGA-E3-A3DZ-01	THCA	0.250132	High	0.09	0.47
TCGA-EM-A2CN-01	THCA	0.370817	High	0.09	0.47
TCGA-CH-5741-01	PRAD	0.322552	High	0.11	0.47
TCGA-D8-A141-01	BRCA	0.334784	Low	0.11	0.47
TCGA-DX-A7ER-01	SARC	0.368504	Low	0.11	0.47
TCGA-HT-8114-01	LGG	0.134109	Low	0.12	0.47
TCGA-MB-A5Y8-01	SARC	0.252444	Low	0.12	0.47
TCGA-V7-A7HQ-01	BRCA	0.36363	Low	0.12	0.47
TCGA-AC-A7VB-01	BRCA	0.569071	High	0.13	0.47
TCGA-OL-A5RX-01	BRCA	0.311629	Low	0.14	0.47
TCGA-B8-5545-01	KIRC	0.151254	Low	0.15	0.47
TCGA-DX-A3UD-01	SARC	0.528974	High	0.16	0.47
TCGA-ET-A39P-01	THCA	0.273397	High	0.16	0.47
TCGA-HT-7610-01	LGG	0.160996	Low	0.16	0.47
TCGA-AB-2927-03	LAML	0.729401	High	0.17	0.47
TCGA-ZN-A9VO-01	MESO	0.553857	High	0.18	0.47
TCGA-VD-A8KD-01	UVM	0.378942	High	0.19	0.47
TCGA-2G-AAGW-01	TGCT	0.934447	High	0.2	0.47
TCGA-BJ-A191-01	THCA	0.308742	High	0.23	0.47
TCGA-2G-AAFZ-01	TGCT	0.642346	High	0.25	0.47
TCGA-HC-A6AQ-01	PRAD	0.305382	High	0.25	0.47
TCGA-X7-A8M5-01	THYM	0.433311	Low	0.28	0.47
TCGA-KL-8331-01	KICH	0.29498	Low	0.34	0.47
TCGA-BQ-5891-01	KIRP	0.361275	High	0.38	0.47
TCGA-HC-8258-01	PRAD	0.172549	Low	0.03	0.48
TCGA-WB-A81E-01	PCPG	0.268659	High	0.06	0.48
TCGA-AR-A5QP-01	BRCA	0.371761	Low	0.07	0.48
TCGA-BJ-A0YZ-01	THCA	0.173457	Low	0.08	0.48
TCGA-XE-AAOF-01	TGCT	0.653176	High	0.08	0.48
TCGA-DU-5853-01	LGG	0.199222	Low	0.09	0.48
TCGA-ET-A3DW-01	THCA	0.314908	High	0.09	0.48
TCGA-HT-7483-01	LGG	0.207996	Low	0.09	0.48
TCGA-25-1316-01	OV	0.536575	High	0.12	0.48
TCGA-KL-8342-01	KICH	0.288357	Low	0.13	0.48
TCGA-AN-A0FF-01	BRCA	0.43231	Low	0.14	0.48
TCGA-CQ-A4CH-01	HNSC	0.529191	High	0.14	0.48
TCGA-E9-A1RD-01	BRCA	0.397161	Low	0.14	0.48
TCGA-DJ-A4V4-01	THCA	0.178675	Low	0.15	0.48
TCGA-FG-7634-01	LGG	0.420712	High	0.15	0.48
TCGA-HC-7209-01	PRAD	0.273679	Low	0.15	0.48
TCGA-E9-A245-01	BRCA	0.314272	Low	0.16	0.48
TCGA-75-6212-01	LUAD	0.303973	Low	0.18	0.48
TCGA-A8-A086-01	BRCA	0.523521	High	0.18	0.48
TCGA-AB-2822-03	LAML	0.762713	High	0.18	0.48
TCGA-DJ-A3V0-01	THCA	0.19407	Low	0.18	0.48
TCGA-DJ-A3VI-01	THCA	0.273776	High	0.18	0.48
TCGA-DX-A2J1-01	SARC	0.230382	Low	0.18	0.48
TCGA-E8-A432-01	THCA	0.277495	High	0.18	0.48
TCGA-G9-7509-01	PRAD	0.270365	Low	0.18	0.48
TCGA-VD-A8KB-01	UVM	0.446446	High	0.19	0.48
TCGA-XA-A8JR-01	PRAD	0.276932	Low	0.19	0.48
TCGA-KC-A7F6-01	PRAD	0.326018	High	0.21	0.48
TCGA-E2-A1L6-01	BRCA	0.365393	Low	0.23	0.48
TCGA-UD-AAC5-01	MESO	0.631819	High	0.25	0.48
TCGA-AC-A6NO-01	BRCA	0.50485	High	0.26	0.48
TCGA-A8-A082-01	BRCA	0.514208	High	0.27	0.48
TCGA-HB-A5W3-01	SARC	0.34167	Low	0.27	0.48
TCGA-OR-A5KU-01	ACC	0.260378	Low	0.27	0.48
TCGA-K1-A6RU-01	SARC	0.325913	Low	0.29	0.48
TCGA-OR-A5KW-01	ACC	0.442354	High	0.32	0.48
TCGA-G9-6378-01	PRAD	0.251275	Low	0.37	0.48
TCGA-2G-AAFV-01	TGCT	0.613525	High	0.05	0.49
TCGA-AB-2949-03	LAML	0.749655	High	0.06	0.49
TCGA-EM-A3SZ-01	THCA	0.286215	High	0.06	0.49
TCGA-P5-A5F1-01	LGG	0.209404	Low	0.06	0.49
TCGA-AB-2886-03	LAML	0.779784	High	0.09	0.49
TCGA-EM-A2P2-01	THCA	0.296299	High	0.09	0.49
TCGA-V1-A9OA-01	PRAD	0.240245	Low	0.09	0.49
TCGA-V4-A9EM-01	UVM	0.230337	Low	0.09	0.49
TCGA-KO-8414-01	KICH	0.168907	Low	0.1	0.49
TCGA-AR-A24O-01	BRCA	0.380987	Low	0.11	0.49
TCGA-MB-A8JK-01	SARC	0.317882	Low	0.11	0.49
TCGA-OR-A5JJ-01	ACC	0.400896	High	0.11	0.49
TCGA-AB-2838-03	LAML	0.743451	High	0.12	0.49
TCGA-G9-6364-01	PRAD	0.235192	Low	0.12	0.49
TCGA-ZB-A96L-01	THYM	0.53562	Low	0.12	0.49
TCGA-BQ-7050-01	KIRP	0.138665	Low	0.14	0.49
TCGA-E2-A1IE-01	BRCA	0.40115	Low	0.14	0.49
TCGA-3U-A98J-01	MESO	0.380053	Low	0.15	0.49
TCGA-B2-3923-01	KIRC	0.18029	Low	0.15	0.49
TCGA-KL-8338-01	KICH	0.168277	Low	0.15	0.49
TCGA-RW-A681-01	PCPG	0.327128	High	0.15	0.49
TCGA-YZ-A983-01	UVM	0.425344	High	0.16	0.49
TCGA-HV-A5A5-01	PAAD	0.196647	Low	0.17	0.49
TCGA-KL-8330-01	KICH	0.212542	Low	0.18	0.49
TCGA-AS-3777-01	KIRC	0.524656	High	0.19	0.49
TCGA-HT-8113-01	LGG	0.213872	Low	0.2	0.49
TCGA-91-A4BD-01	LUAD	0.289608	Low	0.21	0.49
TCGA-6D-AA2E-01	KIRC	0.0888749	Low	0.22	0.49
TCGA-A8-A091-01	BRCA	0.46933	High	0.22	0.49
TCGA-A2-A0T6-01	BRCA	0.263872	Low	0.23	0.49
TCGA-D8-A27P-01	BRCA	0.376576	Low	0.23	0.49
TCGA-3B-A9HU-01	SARC	0.45473	High	0.24	0.49
TCGA-HT-7608-01	LGG	0.217253	Low	0.24	0.49
TCGA-EK-A2PK-01	CESC	0.599242	Low	0.25	0.49
TCGA-B6-A1KI-01	BRCA	0.254003	Low	0.26	0.49
TCGA-HT-A618-01	LGG	0.124214	Low	0.26	0.49
TCGA-RB-AA9M-01	PAAD	0.200922	Low	0.26	0.49
TCGA-YL-A8HK-01	PRAD	0.226272	Low	0.26	0.49
TCGA-DX-A3U8-01	SARC	0.425509	High	0.27	0.49
TCGA-EJ-7325-01	PRAD	0.307556	High	0.28	0.49
TCGA-XE-AANI-01	TGCT	0.345264	Low	0.28	0.49
TCGA-3B-A9HZ-01	SARC	0.266544	Low	0.32	0.49
TCGA-DX-A6BE-01	SARC	0.242558	Low	0.09	0.5
TCGA-EM-A3ST-01	THCA	0.329119	High	0.12	0.5
TCGA-MK-A84Z-01	THCA	0.195168	Low	0.12	0.5
TCGA-E2-A15J-01	BRCA	0.490094	High	0.13	0.5
TCGA-YS-AA4M-01	MESO	0.579915	High	0.13	0.5
TCGA-B6-A0I5-01	BRCA	0.348906	Low	0.14	0.5
TCGA-EJ-5516-01	PRAD	0.19995	Low	0.14	0.5
TCGA-BQ-5883-01	KIRP	0.177993	Low	0.15	0.5
TCGA-OL-A5D8-01	BRCA	0.389443	Low	0.16	0.5
TCGA-Q3-AA2A-01	PAAD	0.344891	High	0.17	0.5
TCGA-2G-AAL5-01	TGCT	0.542112	Low	0.18	0.5
TCGA-B8-5165-01	KIRC	0.198454	Low	0.18	0.5
TCGA-BR-A4IV-01	STAD	0.267385	Low	0.18	0.5
TCGA-EL-A3GU-01	THCA	0.313642	High	0.18	0.5
TCGA-EW-A6SC-01	BRCA	0.471386	High	0.18	0.5
TCGA-ZG-A9LS-01	PRAD	0.220151	Low	0.19	0.5
TCGA-BQ-5879-01	KIRP	0.379248	High	0.2	0.5
TCGA-GM-A5PV-01	BRCA	0.263211	Low	0.2	0.5
TCGA-CN-4733-01	HNSC	0.390734	Low	0.24	0.5
TCGA-JL-A3YX-01	BRCA	0.544789	High	0.24	0.5
TCGA-WC-A885-01	UVM	0.274674	Low	0.25	0.5
TCGA-EL-A3T9-01	THCA	0.342464	High	0.27	0.5
TCGA-3H-AB3L-01	MESO	0.701525	High	0.29	0.5
TCGA-BH-A0BF-01	BRCA	0.373354	Low	0.36	0.5
TCGA-BR-A4IZ-01	STAD	0.307426	Low	0	0.51
TCGA-KN-8433-01	KICH	0.14203	Low	0.03	0.51
TCGA-AB-2855-03	LAML	0.720266	High	0.06	0.51
TCGA-HC-7819-01	PRAD	0.343395	High	0.06	0.51
TCGA-HT-8018-01	LGG	0.131641	Low	0.06	0.51
TCGA-KK-A6E5-01	PRAD	0.288172	Low	0.06	0.51
TCGA-KV-A74V-01	KIRP	0.196932	Low	0.08	0.51
TCGA-AB-2877-03	LAML	0.735456	High	0.09	0.51
TCGA-EJ-A65G-01	PRAD	0.331727	High	0.09	0.51
TCGA-UN-AAZ9-01	KIRP	0.287048	Low	0.1	0.51
TCGA-CH-5790-01	PRAD	0.314737	High	0.11	0.51
TCGA-DB-5280-01	LGG	0.221703	Low	0.11	0.51
TCGA-FN-7833-01	LGG	0.220144	Low	0.12	0.51
TCGA-E2-A1IF-01	BRCA	0.358235	Low	0.13	0.51
TCGA-MQ-A4LC-01	MESO	0.480648	Low	0.13	0.51
TCGA-SH-A7BD-01	MESO	0.284175	Low	0.13	0.51
TCGA-VD-A8KG-01	UVM	0.217646	Low	0.13	0.51
TCGA-DE-A0XZ-01	THCA	0.229849	Low	0.14	0.51
TCGA-J4-A6G3-01	PRAD	0.309416	High	0.15	0.51
TCGA-TS-A7OY-01	MESO	0.607443	High	0.15	0.51
TCGA-BH-A0BQ-01	BRCA	0.338835	Low	0.16	0.51
TCGA-AR-A1AU-01	BRCA	0.302146	Low	0.17	0.51
TCGA-TS-A7P6-01	MESO	0.500598	Low	0.18	0.51
TCGA-61-2088-01	OV	0.411593	Low	0.2	0.51
TCGA-DB-A4XG-01	LGG	0.438398	High	0.2	0.51
TCGA-W5-AA2O-01	CHOL	0.509148	High	0.2	0.51
TCGA-BH-A0H0-01	BRCA	0.701787	High	0.21	0.51
TCGA-HT-7472-01	LGG	0.22212	Low	0.21	0.51
TCGA-28-2510-01	GBM	0.232083	Low	0.24	0.51
TCGA-D3-A2J6-06	SKCM	0.444485	Low	0.25	0.51
TCGA-EE-A20I-06	SKCM	0.508496	High	0.25	0.51
TCGA-DU-5851-01	LGG	0.138244	Low	0.26	0.51
TCGA-24-1416-01	OV	0.479203	Low	0.27	0.51
TCGA-A5-A2K4-01	UCEC	0.460653	Low	0.27	0.51
TCGA-CZ-5454-01	KIRC	0.213248	Low	0.28	0.51
TCGA-LL-A50Y-01	BRCA	0.388532	Low	0.29	0.51
TCGA-3B-A9HR-01	SARC	0.480433	High	0.06	0.52
TCGA-DU-7009-01	LGG	0.353373	High	0.06	0.52
TCGA-ET-A3BT-01	THCA	0.311067	High	0.06	0.52
TCGA-AB-2935-03	LAML	0.76803	High	0.07	0.52
TCGA-AC-A3OD-01	BRCA	0.3021	Low	0.08	0.52
TCGA-KL-8332-01	KICH	0.165842	Low	0.08	0.52
TCGA-DX-AB36-01	SARC	0.314534	Low	0.1	0.52
TCGA-OR-A5KT-01	ACC	0.208692	Low	0.1	0.52
TCGA-RC-A6M5-01	LIHC	0.130027	Low	0.1	0.52
TCGA-AC-A3QQ-01	BRCA	0.467615	High	0.11	0.52
TCGA-B6-A0RP-01	BRCA	0.3791	Low	0.11	0.52
TCGA-BH-A201-01	BRCA	0.371547	Low	0.11	0.52
TCGA-D8-A1JH-01	BRCA	0.331613	Low	0.11	0.52
TCGA-D8-A3Z6-01	BRCA	0.398171	Low	0.11	0.52
TCGA-DX-AB3B-01	SARC	0.377161	Low	0.11	0.52
TCGA-EJ-7125-01	PRAD	0.325326	High	0.12	0.52
TCGA-G9-6351-01	PRAD	0.241407	Low	0.12	0.52
TCGA-G9-6365-01	PRAD	0.248671	Low	0.12	0.52
TCGA-G9-6384-01	PRAD	0.18761	Low	0.12	0.52
TCGA-HT-7686-01	LGG	0.12171	Low	0.12	0.52
TCGA-DB-A4XC-01	LGG	0.195991	Low	0.13	0.52
TCGA-GM-A5PX-01	BRCA	0.239754	Low	0.13	0.52
TCGA-BJ-A3EZ-01	THCA	0.38669	High	0.14	0.52
TCGA-FX-A3NK-01	SARC	0.341177	Low	0.14	0.52
TCGA-WB-A815-01	PCPG	0.165968	Low	0.15	0.52
TCGA-XJ-A83G-01	PRAD	0.299938	Low	0.15	0.52
TCGA-E9-A3X8-01	BRCA	0.310197	Low	0.17	0.52
TCGA-ZB-A96E-01	THYM	0.696434	High	0.18	0.52
TCGA-XU-A92O-01	THYM	0.633303	Low	0.2	0.52
TCGA-KO-8415-01	KICH	0.166099	Low	0.21	0.52
TCGA-GM-A2DK-01	BRCA	0.294016	Low	0.22	0.52
TCGA-YR-A95A-01	CHOL	0.33008	Low	0.22	0.52
TCGA-D8-A1JS-01	BRCA	0.408262	Low	0.23	0.52
TCGA-EJ-5532-01	PRAD	0.303582	High	0.23	0.52
TCGA-HC-A48F-01	PRAD	0.311786	High	0.23	0.52
TCGA-DX-A3LU-01	SARC	0.280206	Low	0.24	0.52
TCGA-DX-A3UC-01	SARC	0.486938	High	0.24	0.52
TCGA-WK-A8XO-01	SARC	0.426581	High	0.25	0.52
TCGA-HT-A616-01	LGG	0.141889	Low	0.26	0.52
TCGA-CV-A464-01	HNSC	0.485045	High	0.34	0.52
TCGA-QU-A6IL-01	PRAD	0.333395	High	0.47	0.52
TCGA-3A-A9IX-01	PAAD	0.161085	Low	0	0.53
TCGA-AB-2925-03	LAML	0.690066	High	0.03	0.53
TCGA-KM-8639-01	KICH	0.185175	Low	0.08	0.53
TCGA-AO-A12B-01	BRCA	0.431195	Low	0.09	0.53
TCGA-HC-7736-01	PRAD	0.292467	Low	0.09	0.53
TCGA-W5-AA2Z-01	CHOL	0.372931	Low	0.09	0.53
TCGA-WB-A81P-01	PCPG	0.208665	Low	0.09	0.53
TCGA-B6-A0RI-01	BRCA	0.464122	High	0.12	0.53
TCGA-EW-A1P3-01	BRCA	0.404485	Low	0.12	0.53
TCGA-OK-A5Q2-01	BRCA	0.424968	Low	0.12	0.53
TCGA-BR-8364-01	STAD	0.284529	Low	0.14	0.53
TCGA-3C-AALJ-01	BRCA	0.447119	High	0.15	0.53
TCGA-CW-6097-01	KIRC	0.357221	High	0.15	0.53
TCGA-A2-A0T7-01	BRCA	0.409933	Low	0.16	0.53
TCGA-EW-A1P0-01	BRCA	0.405742	Low	0.16	0.53
TCGA-E9-A5UO-01	BRCA	0.546208	High	0.17	0.53
TCGA-EJ-8470-01	PRAD	0.283607	Low	0.17	0.53
TCGA-HW-7489-01	LGG	0.195632	Low	0.18	0.53
TCGA-SU-A7E7-01	PRAD	0.221856	Low	0.18	0.53
TCGA-DD-A1EC-01	LIHC	0.284458	Low	0.2	0.53
TCGA-EJ-8469-01	PRAD	0.398256	High	0.2	0.53
TCGA-BH-A0DO-01	BRCA	0.362012	Low	0.21	0.53
TCGA-IE-A4EI-01	SARC	0.391158	High	0.21	0.53
TCGA-E2-A10A-01	BRCA	0.525897	High	0.22	0.53
TCGA-IR-A3L7-01	CESC	0.619406	High	0.23	0.53
TCGA-DX-A7ES-01	SARC	0.28827	Low	0.24	0.53
TCGA-WD-A7RX-01	CHOL	0.362961	Low	0.24	0.53
TCGA-55-6986-01	LUAD	0.229282	Low	0.25	0.53
TCGA-FX-A48G-01	SARC	0.208883	Low	0.26	0.53
TCGA-CH-5744-01	PRAD	0.31672	High	0.28	0.53
TCGA-D8-A27T-01	BRCA	0.437468	Low	0.31	0.53
TCGA-HT-7692-01	LGG	0.390508	High	0.31	0.53
TCGA-HC-8256-01	PRAD	0.323049	High	0.34	0.53
TCGA-AB-2834-03	LAML	0.744018	High	0	0.54
TCGA-HW-A5KL-01	LGG	0.204196	Low	0.03	0.54
TCGA-2G-AAH8-01	TGCT	0.770967	High	0.05	0.54
TCGA-KM-8441-01	KICH	0.161775	Low	0.05	0.54
TCGA-H6-A45N-01	PAAD	0.0878383	Low	0.06	0.54
TCGA-W5-AA2W-01	CHOL	0.370102	Low	0.07	0.54
TCGA-AR-A5QM-01	BRCA	0.358604	Low	0.11	0.54
TCGA-DX-A3U5-01	SARC	0.329679	Low	0.11	0.54
TCGA-FX-A8OO-01	SARC	0.465755	High	0.11	0.54
TCGA-ZB-A962-01	THYM	0.503516	Low	0.13	0.54
TCGA-A7-A425-01	BRCA	0.47467	High	0.15	0.54
TCGA-KO-8407-01	KICH	0.148576	Low	0.15	0.54
TCGA-SR-A6MP-01	PCPG	0.195231	Low	0.15	0.54
TCGA-HT-7620-01	LGG	0.245556	Low	0.16	0.54
TCGA-XU-A936-01	THYM	0.451982	Low	0.16	0.54
TCGA-DQ-7593-01	HNSC	0.550626	High	0.17	0.54
TCGA-AB-2860-03	LAML	0.850711	High	0.18	0.54
TCGA-ER-A3ES-06	SKCM	0.53194	High	0.18	0.54
TCGA-KL-8326-01	KICH	0.193764	Low	0.18	0.54
TCGA-EJ-5510-01	PRAD	0.155936	Low	0.2	0.54
TCGA-G9-6329-01	PRAD	0.148129	Low	0.2	0.54
TCGA-AJ-A3I9-01	UCEC	0.604608	High	0.21	0.54
TCGA-AJ-A3BF-01	UCEC	0.602008	High	0.22	0.54
TCGA-BP-4987-01	KIRC	0.250984	High	0.23	0.54
TCGA-BH-A1FL-01	BRCA	0.496984	High	0.24	0.54
TCGA-D1-A3JQ-01	UCEC	0.453247	Low	0.24	0.54
TCGA-KK-A8I4-01	PRAD	0.296026	Low	0.24	0.54
TCGA-BH-AB28-01	BRCA	0.421565	Low	0.25	0.54
TCGA-HC-7230-01	PRAD	0.384847	High	0.27	0.54
TCGA-HC-A8D0-01	PRAD	0.323407	High	0.27	0.54
TCGA-LL-A5YN-01	BRCA	0.382693	Low	0.04	0.55
TCGA-KK-A7B1-01	PRAD	0.338569	High	0.06	0.55
TCGA-3X-AAVB-01	CHOL	0.148138	Low	0.07	0.55
TCGA-A2-A1G0-01	BRCA	0.345727	Low	0.08	0.55
TCGA-CS-4944-01	LGG	0.179439	Low	0.09	0.55
TCGA-EK-A2H1-01	CESC	0.493791	Low	0.09	0.55
TCGA-A2-A0CV-01	BRCA	0.304931	Low	0.11	0.55
TCGA-B6-A0X4-01	BRCA	0.358303	Low	0.12	0.55
TCGA-BH-A1EU-01	BRCA	0.324071	Low	0.13	0.55
TCGA-LD-A7W6-01	BRCA	0.446625	High	0.13	0.55
TCGA-YL-A8HL-01	PRAD	0.260493	Low	0.13	0.55
TCGA-3B-A9I0-01	SARC	0.418073	High	0.14	0.55
TCGA-3H-AB3X-01	MESO	0.510448	Low	0.14	0.55
TCGA-4A-A93Y-01	KIRP	0.115129	Low	0.14	0.55
TCGA-DB-A64Q-01	LGG	0.289001	Low	0.14	0.55
TCGA-BR-8365-01	STAD	0.324234	Low	0.15	0.55
TCGA-EJ-7786-01	PRAD	0.264133	Low	0.15	0.55
TCGA-QH-A65S-01	LGG	0.164145	Low	0.15	0.55
TCGA-IB-AAUP-01	PAAD	0.296143	High	0.16	0.55
TCGA-CJ-5681-01	KIRC	0.419837	High	0.17	0.55
TCGA-G9-6332-01	PRAD	0.309654	High	0.17	0.55
TCGA-HC-7748-01	PRAD	0.230938	Low	0.17	0.55
TCGA-EL-A3MZ-01	THCA	0.303175	High	0.18	0.55
TCGA-LD-A66U-01	BRCA	0.320061	Low	0.18	0.55
TCGA-AO-A0J8-01	BRCA	0.330316	Low	0.19	0.55
TCGA-G3-A7M8-01	LIHC	0.202254	Low	0.2	0.55
TCGA-V1-A8X3-01	PRAD	0.189852	Low	0.21	0.55
TCGA-FD-A5BS-01	BLCA	0.584062	High	0.22	0.55
TCGA-P5-A5EX-01	LGG	0.216249	Low	0.23	0.55
TCGA-BA-A6DG-01	HNSC	0.227328	Low	0.29	0.55
TCGA-KK-A8IH-01	PRAD	0.267825	Low	0.29	0.55
TCGA-A7-A0CD-01	BRCA	0.457396	High	0.31	0.55
TCGA-A7-A13G-01	BRCA	0.391288	Low	0.32	0.55
TCGA-3X-AAVA-01	CHOL	0.398909	Low	0.34	0.55
TCGA-EJ-5527-01	PRAD	0.24542	Low	0.42	0.55
TCGA-MQ-A6BQ-01	MESO	0.47888	Low	0.05	0.56
TCGA-28-5218-01	GBM	0.313588	Low	0.06	0.56
TCGA-CH-5740-01	PRAD	0.324328	High	0.06	0.56
TCGA-EL-A4KI-01	THCA	0.370644	High	0.06	0.56
TCGA-HC-A8D1-01	PRAD	0.278573	Low	0.06	0.56
TCGA-VN-A88N-01	PRAD	0.328942	High	0.09	0.56
TCGA-DI-A2QT-01	UCEC	0.521568	High	0.11	0.56
TCGA-V4-A9EI-01	UVM	0.475398	High	0.12	0.56
TCGA-A7-A5ZW-01	BRCA	0.323854	Low	0.13	0.56
TCGA-E2-A153-01	BRCA	0.327422	Low	0.13	0.56
TCGA-55-8619-01	LUAD	0.198871	Low	0.14	0.56
TCGA-ZB-A961-01	THYM	0.470498	Low	0.14	0.56
TCGA-A2-A4S2-01	BRCA	0.384661	Low	0.15	0.56
TCGA-DX-A8BK-01	SARC	0.383279	Low	0.15	0.56
TCGA-WT-AB44-01	BRCA	0.299724	Low	0.15	0.56
TCGA-SA-A6C2-01	PCPG	0.224302	Low	0.16	0.56
TCGA-V1-A8MG-01	PRAD	0.307222	High	0.16	0.56
TCGA-2G-AALW-01	TGCT	0.416326	Low	0.17	0.56
TCGA-A2-A1FX-01	BRCA	0.512408	High	0.17	0.56
TCGA-D8-A1X7-01	BRCA	0.378625	Low	0.17	0.56
TCGA-DX-AB2J-01	SARC	0.416429	High	0.17	0.56
TCGA-AO-A12H-01	BRCA	0.430192	Low	0.18	0.56
TCGA-HT-7690-01	LGG	0.240431	Low	0.19	0.56
TCGA-OR-A5L3-01	ACC	0.204955	Low	0.19	0.56
TCGA-G9-6373-01	PRAD	0.212569	Low	0.22	0.56
TCGA-V4-A9F8-01	UVM	0.382281	High	0.22	0.56
TCGA-VN-A943-01	PRAD	0.405503	High	0.22	0.56
TCGA-EL-A4K6-01	THCA	0.298351	High	0.23	0.56
TCGA-G9-6498-01	PRAD	0.236895	Low	0.24	0.56
TCGA-J4-A83K-01	PRAD	0.314682	High	0.24	0.56
TCGA-SI-A71Q-01	SARC	0.458735	High	0.24	0.56
TCGA-D8-A73X-01	BRCA	0.374351	Low	0.29	0.56
TCGA-HZ-7925-01	PAAD	0.270523	Low	0.31	0.56
TCGA-A7-A0DB-01	BRCA	0.312327	Low	0.33	0.56
TCGA-KK-A6E0-01	PRAD	0.275361	Low	0.47	0.56
TCGA-50-5055-01	LUAD	0.263596	Low	0.03	0.57
TCGA-AB-2875-03	LAML	0.800492	High	0.03	0.57
TCGA-AB-2871-03	LAML	0.705676	High	0.06	0.57
TCGA-C5-A0TN-01	CESC	0.621625	High	0.06	0.57
TCGA-EL-A3D6-01	THCA	0.170162	Low	0.06	0.57
TCGA-AR-A1AN-01	BRCA	0.37497	Low	0.11	0.57
TCGA-AR-A24T-01	BRCA	0.405597	Low	0.12	0.57
TCGA-HC-7211-01	PRAD	0.323958	High	0.12	0.57
TCGA-A2-A0YC-01	BRCA	0.396092	Low	0.13	0.57
TCGA-OL-A66O-01	BRCA	0.61235	High	0.13	0.57
TCGA-CS-6290-01	LGG	0.132545	Low	0.15	0.57
TCGA-HC-A6HX-01	PRAD	0.226777	Low	0.15	0.57
TCGA-ZB-A96C-01	THYM	0.425169	Low	0.16	0.57
TCGA-97-8552-01	LUAD	0.162554	Low	0.17	0.57
TCGA-A2-A259-01	BRCA	0.391518	Low	0.17	0.57
TCGA-W5-AA33-01	CHOL	0.228224	Low	0.17	0.57
TCGA-2A-AAYU-01	PRAD	0.307669	High	0.18	0.57
TCGA-AX-A3G7-01	UCEC	0.327998	Low	0.18	0.57
TCGA-D3-A51H-06	SKCM	0.490591	Low	0.19	0.57
TCGA-78-7163-01	LUAD	0.385395	High	0.21	0.57
TCGA-A7-A0D9-01	BRCA	0.467288	High	0.24	0.57
TCGA-AR-A24V-01	BRCA	0.365112	Low	0.24	0.57
TCGA-E2-A1IL-01	BRCA	0.369881	Low	0.25	0.57
TCGA-06-5410-01	GBM	0.196031	Low	0.26	0.57
TCGA-E9-A1N4-01	BRCA	0.43879	Low	0.26	0.57
TCGA-EJ-7331-01	PRAD	0.237084	Low	0.27	0.57
TCGA-EM-A4FM-01	THCA	0.327056	High	0.27	0.57
TCGA-HC-8261-01	PRAD	0.286509	Low	0.27	0.57
TCGA-BH-A0BM-01	BRCA	0.185594	Low	0.28	0.57
TCGA-A7-A2KD-01	BRCA	0.490888	High	0.29	0.57
TCGA-CH-5794-01	PRAD	0.339046	High	0.34	0.57
TCGA-E2-A14X-01	BRCA	0.448798	High	0.35	0.57
TCGA-CS-4943-01	LGG	0.4254	High	0.37	0.57
TCGA-A2-A0YL-01	BRCA	0.354791	Low	0.38	0.57
TCGA-XU-A92T-01	THYM	0.462098	Low	0.04	0.58
TCGA-KN-8435-01	KICH	0.574049	High	0.05	0.58
TCGA-VD-A8KL-01	UVM	0.36727	High	0.06	0.58
TCGA-2A-AAYO-01	PRAD	0.304716	High	0.09	0.58
TCGA-DX-A3UA-01	SARC	0.394211	High	0.09	0.58
TCGA-V1-A9ZK-01	PRAD	0.258879	Low	0.09	0.58
TCGA-AR-A24P-01	BRCA	0.438395	Low	0.1	0.58
TCGA-OR-A5LE-01	ACC	0.527853	High	0.11	0.58
TCGA-EJ-7315-01	PRAD	0.297802	Low	0.12	0.58
TCGA-HT-7479-01	LGG	0.156853	Low	0.12	0.58
TCGA-V4-A9EJ-01	UVM	0.261159	Low	0.12	0.58
TCGA-A7-A5ZX-01	BRCA	0.317513	Low	0.13	0.58
TCGA-YL-A8SI-01	PRAD	0.270066	Low	0.13	0.58
TCGA-HZ-A77O-01	PAAD	0.326953	High	0.14	0.58
TCGA-E2-A15F-01	BRCA	0.420531	Low	0.16	0.58
TCGA-DX-AB2G-01	SARC	0.656988	High	0.17	0.58
TCGA-KL-8323-01	KICH	0.389322	High	0.17	0.58
TCGA-G9-7521-01	PRAD	0.280674	Low	0.18	0.58
TCGA-OR-A5LT-01	ACC	0.697108	High	0.18	0.58
TCGA-D8-A27K-01	BRCA	0.39976	Low	0.19	0.58
TCGA-EJ-5542-01	PRAD	0.308866	High	0.19	0.58
TCGA-E2-A10F-01	BRCA	0.397057	Low	0.2	0.58
TCGA-SH-A7BC-01	MESO	0.514918	Low	0.2	0.58
TCGA-HC-8266-01	PRAD	0.268677	Low	0.21	0.58
TCGA-VP-A876-01	PRAD	0.46438	High	0.21	0.58
TCGA-DW-7837-01	KIRP	0.134823	Low	0.23	0.58
TCGA-FC-A5OB-01	PRAD	0.298399	Low	0.23	0.58
TCGA-J4-A67N-01	PRAD	0.222451	Low	0.23	0.58
TCGA-A2-A0SX-01	BRCA	0.470789	High	0.24	0.58
TCGA-AR-A1AX-01	BRCA	0.403545	Low	0.24	0.58
TCGA-C8-A1HF-01	BRCA	0.562019	High	0.24	0.58
TCGA-A2-A0T1-01	BRCA	0.453793	High	0.25	0.58
TCGA-QR-A70P-01	PCPG	0.417147	High	0.26	0.58
TCGA-RW-A680-01	PCPG	0.22518	Low	0.26	0.58
TCGA-S3-A6ZF-01	BRCA	0.441888	High	0.26	0.58
TCGA-DU-6407-01	LGG	0.3335	High	0.27	0.58
TCGA-QR-A6GT-01	PCPG	0.177123	Low	0.28	0.58
TCGA-YL-A8SP-01	PRAD	0.424247	High	0.31	0.58
TCGA-BJ-A290-01	THCA	0.354917	High	0.32	0.58
TCGA-DZ-6131-01	KIRP	0.320832	High	0.32	0.58
TCGA-PG-A7D5-01	UCEC	0.45423	Low	0.33	0.58
TCGA-QU-A6IN-01	PRAD	0.39061	High	0.33	0.58
TCGA-TS-A8AI-01	MESO	0.552477	High	0.35	0.58
TCGA-ZM-AA0H-01	TGCT	0.580861	Low	0.35	0.58
TCGA-AB-2830-03	LAML	0.765118	High	0.06	0.59
TCGA-P8-A6RX-01	PCPG	0.453315	High	0.06	0.59
TCGA-RT-A6YA-01	PCPG	0.185413	Low	0.09	0.59
TCGA-KM-8438-01	KICH	0.509709	High	0.13	0.59
TCGA-SI-A71P-01	SARC	0.152142	Low	0.13	0.59
TCGA-AB-2956-03	LAML	0.700121	High	0.15	0.59
TCGA-ZB-A96I-01	THYM	0.422305	Low	0.17	0.59
TCGA-KL-8329-01	KICH	0.16892	Low	0.18	0.59
TCGA-DD-A1ED-01	LIHC	0.160012	Low	0.19	0.59
TCGA-MB-A5YA-01	SARC	0.411491	High	0.2	0.59
TCGA-ET-A3BV-01	THCA	0.236942	High	0.21	0.59
TCGA-DJ-A2Q0-01	THCA	0.224373	Low	0.24	0.59
TCGA-D8-A4Z1-01	BRCA	0.274885	Low	0.26	0.59
TCGA-LK-A4NW-01	MESO	0.742384	High	0.26	0.59
TCGA-J4-A83I-01	PRAD	0.340015	High	0.27	0.59
TCGA-GS-A9U4-01	DLBC	0.566351	Low	0.28	0.59
TCGA-V1-A9OT-01	PRAD	0.307785	High	0.28	0.59
TCGA-HT-7474-01	LGG	0.156452	Low	0.3	0.59
TCGA-HC-7745-01	PRAD	0.260334	Low	0.31	0.59
TCGA-5T-A9QA-01	BRCA	0.54566	High	0.32	0.59
TCGA-BP-5184-01	KIRC	0.237691	Low	0.34	0.59
TCGA-DX-A48L-01	SARC	0.412184	High	0.36	0.59
TCGA-SC-A6LN-01	MESO	0.716101	High	0.41	0.59
TCGA-CR-5249-01	HNSC	0.496874	High	0.45	0.59
TCGA-J9-A8CK-01	PRAD	0.229104	Low	0.03	0.6
TCGA-BJ-A28V-01	THCA	0.221229	Low	0.09	0.6
TCGA-FG-A60K-01	LGG	0.378562	High	0.09	0.6
TCGA-VP-A87C-01	PRAD	0.293518	Low	0.09	0.6
TCGA-AR-A1AL-01	BRCA	0.323347	Low	0.11	0.6
TCGA-BH-A6R8-01	BRCA	0.415614	Low	0.11	0.6
TCGA-JW-A5VG-01	CESC	0.604855	Low	0.11	0.6
TCGA-HC-7818-01	PRAD	0.252612	Low	0.12	0.6
TCGA-W5-AA38-01	CHOL	0.368088	Low	0.13	0.6
TCGA-A4-7915-01	KIRP	0.404953	High	0.14	0.6
TCGA-E9-A1R3-01	BRCA	0.250459	Low	0.15	0.6
TCGA-KL-8345-01	KICH	0.245177	Low	0.16	0.6
TCGA-OR-A5JD-01	ACC	0.232748	Low	0.16	0.6
TCGA-OR-A5JK-01	ACC	0.263393	Low	0.16	0.6
TCGA-OR-A5K6-01	ACC	0.309668	Low	0.16	0.6
TCGA-OR-A5LM-01	ACC	0.352931	Low	0.16	0.6
TCGA-QT-A5XO-01	PCPG	0.18456	Low	0.16	0.6
TCGA-YB-A89D-01	PAAD	0.190102	Low	0.16	0.6
TCGA-EW-A1J3-01	BRCA	0.539389	High	0.17	0.6
TCGA-MH-A855-01	KIRP	0.139927	Low	0.17	0.6
TCGA-N1-A6IA-01	SARC	0.33216	Low	0.19	0.6
TCGA-ZH-A8Y8-01	CHOL	0.297062	Low	0.19	0.6
TCGA-X3-A8G4-01	TGCT	0.621097	High	0.2	0.6
TCGA-CF-A3MF-01	BLCA	0.785295	High	0.21	0.6
TCGA-G9-6379-01	PRAD	0.211619	Low	0.21	0.6
TCGA-QT-A5XJ-01	PCPG	0.421503	High	0.21	0.6
TCGA-55-6984-01	LUAD	0.275563	Low	0.22	0.6
TCGA-ZB-A965-01	THYM	0.476362	Low	0.22	0.6
TCGA-DW-5560-01	KIRP	0.179254	Low	0.24	0.6
TCGA-BH-A1FH-01	BRCA	0.245476	Low	0.25	0.6
TCGA-DX-A6YT-01	SARC	0.463267	High	0.26	0.6
TCGA-AQ-A1H3-01	BRCA	0.422264	Low	0.27	0.6
TCGA-HC-7821-01	PRAD	0.206141	Low	0.3	0.6
TCGA-SH-A9CT-01	MESO	0.552877	High	0.31	0.6
TCGA-VT-AB3D-01	SARC	0.334699	Low	0.31	0.6
TCGA-E9-A24A-01	BRCA	0.369793	Low	0.06	0.61
TCGA-VD-AA8M-01	UVM	0.334276	High	0.06	0.61
TCGA-2G-AAH3-01	TGCT	0.698393	High	0.1	0.61
TCGA-HW-8322-01	LGG	0.488987	High	0.12	0.61
TCGA-V4-A9EC-01	UVM	0.366302	High	0.13	0.61
TCGA-CH-5771-01	PRAD	0.154304	Low	0.14	0.61
TCGA-G9-6356-01	PRAD	0.215326	Low	0.15	0.61
TCGA-BH-A18I-01	BRCA	0.423926	Low	0.16	0.61
TCGA-OL-A66K-01	BRCA	0.347614	Low	0.16	0.61
TCGA-DH-5141-01	LGG	0.274727	Low	0.17	0.61
TCGA-KU-A6H8-01	HNSC	0.376779	Low	0.17	0.61
TCGA-3B-A9I1-01	SARC	0.406329	High	0.18	0.61
TCGA-YL-A8SB-01	PRAD	0.297839	Low	0.18	0.61
TCGA-ZB-A969-01	THYM	0.595903	Low	0.18	0.61
TCGA-CW-5583-01	KIRC	0.156698	Low	0.19	0.61
TCGA-LK-A4O2-01	MESO	0.721181	High	0.2	0.61
TCGA-VD-A8KI-01	UVM	0.407437	High	0.22	0.61
TCGA-V1-A9O7-01	PRAD	0.259619	Low	0.24	0.61
TCGA-BP-5194-01	KIRC	0.170121	Low	0.25	0.61
TCGA-ED-A82E-01	LIHC	0.278185	Low	0.25	0.61
TCGA-OR-A5L4-01	ACC	0.401923	High	0.25	0.61
TCGA-C5-A3HF-01	CESC	0.672019	High	0.27	0.61
TCGA-DD-A4NB-01	LIHC	0.225043	Low	0.27	0.61
TCGA-A2-A0EO-01	BRCA	0.291305	Low	0.28	0.61
TCGA-A8-A0A4-01	BRCA	0.383897	Low	0.28	0.61
TCGA-E2-A15I-01	BRCA	0.3827	Low	0.32	0.61
TCGA-OR-A5JT-01	ACC	0.391017	Low	0.33	0.61
TCGA-V1-A8MU-01	PRAD	0.216028	Low	0.35	0.61
TCGA-B6-A0RN-01	BRCA	0.362569	Low	0.36	0.61
TCGA-D8-A1JI-01	BRCA	0.327269	Low	0.36	0.61
TCGA-OR-A5J1-01	ACC	0.435929	High	0.37	0.61
TCGA-HI-7169-01	PRAD	0.213224	Low	0.4	0.61
TCGA-FC-A4JI-01	PRAD	0.521137	High	0.43	0.61
TCGA-3H-AB3M-01	MESO	0.538295	Low	0.51	0.61
TCGA-YZ-A982-01	UVM	0.355072	High	0.03	0.62
TCGA-E2-A156-01	BRCA	0.400727	Low	0.08	0.62
TCGA-DW-7842-01	KIRP	0.2663	Low	0.09	0.62
TCGA-IM-A3U3-01	THCA	0.275612	High	0.09	0.62
TCGA-3H-AB3U-01	MESO	0.474672	Low	0.1	0.62
TCGA-IA-A40X-01	KIRP	0.215748	Low	0.11	0.62
TCGA-BH-A1ET-01	BRCA	0.28636	Low	0.13	0.62
TCGA-EW-A1P6-01	BRCA	0.480513	High	0.13	0.62
TCGA-85-A513-01	LUSC	0.291839	Low	0.15	0.62
TCGA-HC-A6HY-01	PRAD	0.315285	High	0.15	0.62
TCGA-A2-A1FZ-01	BRCA	0.362845	Low	0.16	0.62
TCGA-C8-A133-01	BRCA	0.410633	Low	0.16	0.62
TCGA-A2-A3XX-01	BRCA	0.609712	High	0.19	0.62
TCGA-S3-A6ZH-01	BRCA	0.565207	High	0.19	0.62
TCGA-YL-A9WJ-01	PRAD	0.269157	Low	0.19	0.62
TCGA-AR-A24R-01	BRCA	0.493477	High	0.2	0.62
TCGA-H9-A6BY-01	PRAD	0.398463	High	0.2	0.62
TCGA-DX-AB3A-01	SARC	0.292429	Low	0.21	0.62
TCGA-J8-A3YF-01	THCA	0.338683	High	0.21	0.62
TCGA-A8-A08A-01	BRCA	0.373349	Low	0.23	0.62
TCGA-HT-A5R5-01	LGG	0.149011	Low	0.23	0.62
TCGA-DE-A4MB-01	THCA	0.255101	High	0.24	0.62
TCGA-C5-A2LT-01	CESC	0.49782	Low	0.25	0.62
TCGA-DX-AB2X-01	SARC	0.418919	High	0.27	0.62
TCGA-B6-A0IA-01	BRCA	0.468556	High	0.31	0.62
TCGA-DX-A6YU-01	SARC	0.319183	Low	0.31	0.62
TCGA-3S-A8YW-01	THYM	0.634312	Low	0.33	0.62
TCGA-2J-AABU-01	PAAD	0.31696	High	0.34	0.62
TCGA-AC-A2QH-01	BRCA	0.406825	Low	0.36	0.62
TCGA-A2-A0YF-01	BRCA	0.491735	High	0.41	0.62
TCGA-B6-A409-01	BRCA	0.486372	High	0.42	0.62
TCGA-A8-A09T-01	BRCA	0.345758	Low	0.06	0.63
TCGA-BH-A0W5-01	BRCA	0.36372	Low	0.08	0.63
TCGA-XM-A8RF-01	THYM	0.531276	Low	0.09	0.63
TCGA-B6-A0IE-01	BRCA	0.420011	Low	0.11	0.63
TCGA-2A-A8VV-01	PRAD	0.31219	High	0.12	0.63
TCGA-55-6543-01	LUAD	0.321578	Low	0.12	0.63
TCGA-EW-A2FW-01	BRCA	0.692266	High	0.12	0.63
TCGA-MR-A8JO-01	LIHC	0.217606	Low	0.12	0.63
TCGA-VN-A88K-01	PRAD	0.258518	Low	0.12	0.63
TCGA-DX-A7ET-01	SARC	0.42022	High	0.13	0.63
TCGA-DX-A48N-01	SARC	0.380017	Low	0.15	0.63
TCGA-OR-A5JC-01	ACC	0.40898	High	0.16	0.63
TCGA-A5-A3LO-01	UCEC	0.5221	High	0.17	0.63
TCGA-D8-A1XR-01	BRCA	0.529571	High	0.17	0.63
TCGA-SC-A6LQ-01	MESO	0.514115	Low	0.18	0.63
TCGA-KK-A59Y-01	PRAD	0.276123	Low	0.19	0.63
TCGA-CS-4942-01	LGG	0.172673	Low	0.2	0.63
TCGA-ED-A7PY-01	LIHC	0.402055	Low	0.2	0.63
TCGA-P5-A5EU-01	LGG	0.296374	Low	0.2	0.63
TCGA-EY-A1GP-01	UCEC	0.384811	Low	0.21	0.63
TCGA-WK-A8XS-01	SARC	0.349123	Low	0.22	0.63
TCGA-DD-A4NP-01	LIHC	0.146689	Low	0.24	0.63
TCGA-HT-7480-01	LGG	0.348469	High	0.24	0.63
TCGA-ZG-A8QZ-01	PRAD	0.291665	Low	0.25	0.63
TCGA-AQ-A1H2-01	BRCA	0.311074	Low	0.27	0.63
TCGA-FD-A3B8-01	BLCA	0.394191	Low	0.27	0.63
TCGA-G9-6354-01	PRAD	0.283908	Low	0.27	0.63
TCGA-EW-A1IY-01	BRCA	0.450305	High	0.28	0.63
TCGA-3X-AAV9-01	CHOL	0.248002	Low	0.3	0.63
TCGA-BH-A0E1-01	BRCA	0.432474	Low	0.3	0.63
TCGA-HB-A3L4-01	SARC	0.5171	High	0.3	0.63
TCGA-KC-A7F3-01	PRAD	0.305122	High	0.33	0.63
[truncated: 6,115 more rows]

## Sheet: Fig.3
Fig.3A Recurrent gene fusions in low and high telomerase activity groups across TCGA															Fig.3B Druggable gene fusions in low and high telomerase activity groups across TCGA
Cancer	Fusion	Low_Fusion_Positive	Low_Fusion_Negative	High_Fusion_Positive	High_Fusion_Negative	Low_Ratio	High_Ratio	PVal	Significance	log10Pval	Size	RepOrd			Cancer	DrugTarget	Label	Ratio	EXTENDClass	PValFisher	PVal	Significance	log10Pval	Size
ACC	ASB4--DYNC1I1	2	44	0	32	4.34783	0	0.51	NS	0.29243	1	1			BLCA	BRD4	OffLabel	0.526316	High	0.470297	0.47	NS	0.327902	1
BLCA	FGFR3--TACC3	2	212	6	184	0.934579	3.15789	0.16	NS	0.79588	1	10			BLCA	NTRK1	OffLabel	0.934579	Low	0.500528	0.5	NS	0.30103	1
CESC	FGFR3--TACC3	3	176	2	122	1.67598	1.6129	1	NS	0	1	11			BLCA	FGFR3	OnLabel	0.934579	Low	0.155226	0.16	NS	0.79588	1
CHOL	FGFR2--BICC1	2	27	0	7	6.89655	0	1	NS	0	1	12			BLCA	RAF1	OffLabel	1.05263	High	0.220561	0.22	NS	0.657577	2
COAD	DPEP1--TCF25	3	135	2	140	2.17391	1.40845	0.68	NS	0.167491	1	13			BLCA	EGFR	OffLabel	1.40187	Low	0.250792	0.25	NS	0.60206	2
COAD	VTI1A--TCF7L2	0	138	2	140	0	1.40845	0.5	NS	0.30103	1	14			BLCA	FGFR3	OnLabel	3.15789	High	0.155226	0.16	NS	0.79588	2
ESCA	ACAA2--MYO5B	0	101	2	80	0	2.43902	0.2	NS	0.69897	1	15			BRCA	FGFR2	OffLabel	0.624025	Low	0.654124	0.65	NS	0.187087	1
ESCA	ERBB2--PSMB3	0	101	2	80	0	2.43902	0.2	NS	0.69897	1	16			BRCA	ESR1	OnLabel	0.624025	Low	0.500238	0.5	NS	0.30103	1
ESCA	FGFR3--TACC3	0	101	2	80	0	2.43902	0.2	NS	0.69897	1	17			BRCA	NOTCH2	OnLabel	0.668151	High	0.311927	0.31	NS	0.508638	1
GBM	FRS2--DTX3	0	80	2	85	0	2.29885	0.5	NS	0.30103	1	18			BRCA	BRD4	OffLabel	0.890869	High	0.165891	0.17	NS	0.769551	1
GBM	SEC61G--EGFR	0	80	2	85	0	2.29885	0.5	NS	0.30103	1	19			BRCA	ESR1	OnLabel	1.11359	High	0.500238	0.5	NS	0.30103	2
GBM	SEC61G--ELDR	0	80	2	85	0	2.29885	0.5	NS	0.30103	1	2			CESC	NTRK3	OffLabel	0.558659	Low	1	1	NS	0	1
GBM	TSFM--OS9	0	80	2	85	0	2.29885	0.5	NS	0.30103	1	20			CESC	RAF1	OffLabel	0.558659	Low	1	1	NS	0	1
GBM	EGFR--SEPT14	2	78	6	81	2.5	6.89655	0.28	NS	0.552842	1	21			CESC	BRD4	OffLabel	0.806452	High	1	1	NS	0	1
KIRP	PRCC--TFE3	3	224	0	59	1.32159	0	1	NS	0	1	22			CESC	BRD4	OffLabel	1.11732	Low	1	1	NS	0	2
LAML	CBFB--MYH11	4	61	5	103	6.15385	4.62963	0.73	NS	0.136677	1	23			CESC	JAK2	OffLabel	1.6129	High	0.166678	0.17	NS	0.769551	2
LAML	KMT2A--ELL	0	65	2	106	0	1.85185	0.53	NS	0.275724	1	24			CESC	FGFR3	OffLabel	1.67598	Low	0.691573	0.69	NS	0.161151	2
LAML	NUP98--NSD1	0	65	2	106	0	1.85185	0.53	NS	0.275724	1	25			CESC	FGFR3	OffLabel	2.41935	High	0.691573	0.69	NS	0.161151	2
LAML	PICALM--MLLT10	0	65	2	106	0	1.85185	0.53	NS	0.275724	1	26			CHOL	FGFR2	OnLabel	20.6897	Low	0.317147	0.32	NS	0.49485	4
LAML	RPS8--MPO	0	65	2	106	0	1.85185	0.53	NS	0.275724	1	27			COAD	NTRK3	OffLabel	0.704225	High	1	1	NS	0	1
LAML	BCR--ABL1	0	65	4	104	0	3.7037	0.3	NS	0.522879	1	28			COAD	NTRK3	OffLabel	0.724638	Low	1	1	NS	0	1
LAML	WNK1--RAD52	2	63	0	108	3.07692	0	0.14	NS	0.853872	1	29			COAD	RET	OffLabel	0.724638	Low	0.492857	0.49	NS	0.309804	1
LAML	RUNX1--RUNX1T1	0	65	6	102	0	5.55556	0.08	NS	1.09691	1	3			DLBC	RAF1	OffLabel	3.7037	Low	1	1	NS	0	2
LAML	ABR--YWHAE	3	62	0	108	4.61538	0	0.05	Sig	1.30103	2	30			ESCA	NUP214--ABL1	OffLabel	0.990099	Low	1	1	NS	0	1
LAML	KMT2A--MLLT10	3	62	0	108	4.61538	0	0.05	Sig	1.30103	2	31			ESCA	PDGFRA	OffLabel	1.21951	High	0.448087	0.45	NS	0.346787	2
LAML	PML--RARA	12	53	4	104	18.4615	3.7037	0	Sig	5	3	32			ESCA	RAF1	OffLabel	1.21951	High	0.448087	0.45	NS	0.346787	2
LGG	NKD1--NOD2	0	144	3	55	0	5.17241	0.02	Sig	1.69897	2	33			ESCA	FGFR3	OffLabel	2.43902	High	0.199424	0.2	NS	0.69897	2
LIHC	DNAJB1--PRKACA	6	236	0	128	2.47934	0	0.1	NS	1	1	34			GBM	ROS1	OffLabel	1.1236	High	1	1	NS	0	2
LUSC	FGFR3--TACC3	6	232	0	248	2.52101	0	0.01	Sig	2	2	35			GBM	BRAF	OffLabel	1.25	Low	0.473373	0.47	NS	0.327902	2
OV	MECOM--LRRC31	0	183	4	118	0	3.27869	0.02	Sig	1.69897	2	36			GBM	MET	OnLabel	1.25	Low	0.473373	0.47	NS	0.327902	2
PAAD	LRIG3--ATF7	2	103	0	52	1.90476	0	1	NS	0	1	37			GBM	PDGFRA	OffLabel	2.24719	High	1	1	NS	0	2
PCPG	PHF21A--TTC25	2	141	0	40	1.3986	0	1	NS	0	1	38			GBM	FGFR3	OnLabel	2.24719	High	0.49845	0.5	NS	0.30103	2
PCPG	UBTF--MAML3	6	137	0	40	4.1958	0	0.34	NS	0.468521	1	39			GBM	PDGFRA	OffLabel	2.5	Low	1	1	NS	0	2
PCPG	IRF2BP2--SP2	0	143	2	38	0	5	0.05	Sig	1.30103	2	4			GBM	EGFR	OffLabel	5	Low	0.25705	0.26	NS	0.585027	3
PRAD	TMPRSS2--ETV4	5	286	3	200	1.71821	1.47783	1	NS	0	1	40			GBM	EGFR	OffLabel	10.1124	High	0.25705	0.26	NS	0.585027	4
PRAD	ERG--TMPRSS2	2	289	3	200	0.687285	1.47783	0.41	NS	0.387216	1	41			HNSC	EGFR	OffLabel	0.746269	High	1	1	NS	0	1
PRAD	SLC45A3--ETV1	2	289	5	198	0.687285	2.46305	0.13	NS	0.886057	1	42			HNSC	NOTCH1	OffLabel	0.746269	High	1	1	NS	0	1
PRAD	TMPRSS2--ERG	101	190	88	115	34.7079	43.3498	0.06	NS	1.22185	1	43			HNSC	FGFR3	OffLabel	0.746269	High	0.499782	0.5	NS	0.30103	1
PRAD	SLC45A3--ERG	11	280	0	203	3.78007	0	0	Sig	5	3	44			HNSC	NOTCH1	OffLabel	0.806452	Low	1	1	NS	0	1
SARC	SS18--SSX1	2	140	0	116	1.40845	0	0.5	NS	0.30103	1	45			KICH	PDGFRB	OffLabel	1.72414	Low	1	1	NS	0	2
SARC	SS18--SSX2	2	140	4	112	1.40845	3.44828	0.41	NS	0.387216	1	46			KIRC	JAK2	OffLabel	0.534759	High	0.362403	0.36	NS	0.443697	1
SARC	TRIO--TERT	0	142	3	113	0	2.58621	0.09	NS	1.04576	1	47			KIRP	NOTCH2	OffLabel	0.881057	Low	1	1	NS	0	1
STAD	CLDN18--ARHGAP26	6	180	3	212	3.22581	1.39535	0.31	NS	0.508638	1	48			KIRP	ALK	OnLabel	1.69492	High	0.370605	0.37	NS	0.431798	2
TGCT	XBP1--TTC28	0	43	2	110	0	1.78571	1	NS	0	1	49			KIRP	FGFR3	OffLabel	1.69492	High	0.370605	0.37	NS	0.431798	2
TGCT	ZNF90--CMSS1	0	43	2	110	0	1.78571	1	NS	0	1	5			KIRP	BRAF	OffLabel	1.69492	High	0.206294	0.21	NS	0.677781	2
THCA	RAF1--AGGF1	6	354	3	145	1.66667	2.02703	0.72	NS	0.142668	1	50			KIRP	EML4--ALK	OffLabel	1.69492	High	0.206294	0.21	NS	0.677781	2
THCA	CCDC6--RET	21	339	0	148	5.83333	0	0	Sig	5	3	6			KIRP	TMPRSS2	OffLabel	1.69492	High	0.206294	0.21	NS	0.677781	2
THYM	NADSYN1--KRTAP5-10	2	49	0	69	3.92157	0	0.18	NS	0.744727	1	7			KIRP	MET	OffLabel	3.38983	High	0.0419826	0.04	Sig	1.39794	2
UCEC	KLC1--MARK3	0	76	2	96	0	2.04082	0.51	NS	0.29243	1	8			LAML	FGFR3	OffLabel	0.925926	High	1	1	NS	0	1
UCEC	TNRC18--RNF216	0	76	2	96	0	2.04082	0.51	NS	0.29243	1	9			LAML	RET	OffLabel	1.53846	Low	0.375723	0.38	NS	0.420216	2
															LAML	BCR--ABL1	OnLabel	3.7037	High	0.298363	0.3	NS	0.522879	2
															LAML	PML--RARA	OnLabel	3.7037	High	0.00202055	0	Sig	5	2
															LAML	PML--RARA	OnLabel	18.4615	Low	0.00202055	0	Sig	5	4
															LGG	PDGFRA	OffLabel	0.694444	Low	1	1	NS	0	1
															LGG	MET	OffLabel	1.38889	Low	1	1	NS	0	2
															LGG	EGFR	OffLabel	3.44828	High	0.0814246	0.08	NS	1.09691	2
															LIHC	FGFR3	OffLabel	0.775194	High	1	1	NS	0	1
															LIHC	EGFR	OffLabel	0.775194	High	0.347709	0.35	NS	0.455932	1
															LIHC	MET	OffLabel	0.775194	High	0.347709	0.35	NS	0.455932	1
															LIHC	NRG1	OffLabel	0.775194	High	0.347709	0.35	NS	0.455932	1
															LIHC	TMPRSS2	OffLabel	0.775194	High	0.347709	0.35	NS	0.455932	1
															LIHC	FGFR2	OffLabel	1.55039	High	0.278065	0.28	NS	0.552842	2
															LUAD	CD74--ROS1	OnLabel	0.704225	Low	0.505015	0.51	NS	0.29243	1
															LUAD	RET	OnLabel	0.704225	Low	0.505015	0.51	NS	0.29243	1
															LUAD	ALK	OnLabel	0.877193	High	1	1	NS	0	1
															LUAD	EML4--ALK	OffLabel	0.877193	High	1	1	NS	0	1
															LUAD	ALK	OnLabel	1.05634	Low	1	1	NS	0	2
															LUAD	EML4--ALK	OffLabel	1.05634	Low	1	1	NS	0	2
															LUAD	MET	OffLabel	1.31579	High	0.0876613	0.09	NS	1.04576	2
															LUAD	ROS1	OnLabel	3.52113	Low	0.00284048	0	Sig	5	2
															LUSC	NRG1	OffLabel	0.806452	High	1	1	NS	0	1
															LUSC	ESR1	OffLabel	0.83682	Low	0.240331	0.24	NS	0.619789	1
															LUSC	FGFR2	OffLabel	1.20968	High	0.248713	0.25	NS	0.60206	2
															LUSC	FGFR3	OffLabel	2.92887	Low	0.00655214	0.01	Sig	2	2
															MESO	AKT3	OffLabel	2.38095	High	0.482759	0.48	NS	0.318759	2
															OV	BRAF	OffLabel	0.543478	Low	1	1	NS	0	1
															OV	BRD4	OffLabel	0.543478	Low	1	1	NS	0	1
															OV	ERBB4	OffLabel	0.543478	Low	1	1	NS	0	1
															OV	FGFR2	OffLabel	0.543478	Low	1	1	NS	0	1
															OV	NOTCH1	OffLabel	0.543478	Low	1	1	NS	0	1
															OV	NOTCH2	OffLabel	0.543478	Low	1	1	NS	0	1
															OV	RET	OffLabel	0.543478	Low	1	1	NS	0	1
															OV	NOTCH1	OffLabel	0.819672	High	1	1	NS	0	1
															OV	NOTCH2	OffLabel	0.819672	High	1	1	NS	0	1
															OV	FGFR3	OffLabel	0.819672	High	0.398693	0.4	NS	0.39794	1
															OV	NRG1	OffLabel	0.819672	High	0.398693	0.4	NS	0.39794	1
															PAAD	BRAF	OffLabel	0.952381	Low	1	1	NS	0	1
															PAAD	NRG1	OffLabel	1.90476	Low	1	1	NS	0	2
															PCPG	TMPRSS2	OffLabel	0.699301	Low	1	1	NS	0	1
															PRAD	RAF1	OnLabel	0.985222	High	1	1	NS	0	1
															PRAD	AKT3	OffLabel	0.985222	High	0.571087	0.57	NS	0.244125	1
															PRAD	RAF1	OnLabel	1.03093	Low	1	1	NS	0	2
															PRAD	TMPRSS2	OnLabel	42.268	Low	0.00347914	0	Sig	5	4
															PRAD	TMPRSS2	OnLabel	55.665	High	0.00347914	0	Sig	5	4
															READ	ALK	OnLabel	2.63158	Low	0.422222	0.42	NS	0.376751	2
															READ	BRAF	OffLabel	2.63158	Low	0.422222	0.42	NS	0.376751	2
															SARC	ALK	OnLabel	0.704225	Low	1	1	NS	0	1
															SARC	BRD4	OffLabel	0.704225	Low	1	1	NS	0	1
															SARC	NTRK1	OffLabel	0.704225	Low	0.589518	0.59	NS	0.229148	1
															SARC	PDGFRA	OffLabel	0.862069	High	0.449612	0.45	NS	0.346787	1
															SARC	ESR1	OffLabel	1.40845	Low	0.503152	0.5	NS	0.30103	2
															SARC	NTRK1	OffLabel	1.72414	High	0.589518	0.59	NS	0.229148	2
															SARC	BRAF	OffLabel	1.72414	High	0.201188	0.2	NS	0.69897	2
															SKCM	AKT3	OffLabel	0.83682	Low	1	1	NS	0	1
															SKCM	AKT3	OffLabel	0.858369	High	1	1	NS	0	1
															SKCM	NOTCH2	OffLabel	0.858369	High	0.243154	0.24	NS	0.619789	1
															SKCM	ALK	OnLabel	1.25523	Low	0.623525	0.62	NS	0.207608	2
															SKCM	BRAF	OnLabel	1.25523	Low	0.499124	0.5	NS	0.30103	2
															SKCM	RAF1	OffLabel	2.09205	Low	0.215987	0.22	NS	0.657577	2
															SKCM	BRAF	OnLabel	2.14592	High	0.499124	0.5	NS	0.30103	2
															STAD	FGFR2	OffLabel	0.537634	Low	0.46384	0.46	NS	0.337242	1
															STAD	NRG1	OffLabel	0.537634	Low	0.46384	0.46	NS	0.337242	1
															STAD	RAF1	OffLabel	0.537634	Low	0.46384	0.46	NS	0.337242	1
															STAD	BRD4	OffLabel	1.07527	Low	0.598848	0.6	NS	0.221849	2
															STAD	EGFR	OffLabel	1.07527	Low	0.598848	0.6	NS	0.221849	2
															THCA	FGFR2	OffLabel	0.555556	Low	1	1	NS	0	1
															THCA	MET	OffLabel	0.555556	Low	1	1	NS	0	1
															THCA	ALK	OnLabel	0.675676	High	1	1	NS	0	1
															THCA	NTRK1	OffLabel	0.675676	High	0.676923	0.68	NS	0.167491	1
															THCA	NTRK3	OffLabel	0.675676	High	0.447686	0.45	NS	0.346787	1
															THCA	EML4--ALK	OffLabel	0.675676	High	0.291339	0.29	NS	0.537602	1
															THCA	ALK	OnLabel	0.833333	Low	1	1	NS	0	1
															THCA	NTRK1	OffLabel	1.38889	Low	0.676923	0.68	NS	0.167491	2
															THCA	NTRK3	OffLabel	1.94444	Low	0.447686	0.45	NS	0.346787	2
															THCA	RAF1	OffLabel	2.02703	High	1	1	NS	0	2
															THCA	RET	OffLabel	2.02703	High	0.00148659	0	Sig	5	2
															THCA	RAF1	OffLabel	2.5	Low	1	1	NS	0	2
															THCA	BRAF	OffLabel	2.7027	High	1	1	NS	0	2
															THCA	BRAF	OffLabel	3.05556	Low	1	1	NS	0	2
															THCA	RET	OffLabel	9.72222	Low	0.00148659	0	Sig	5	3
															UCEC	ALK	OnLabel	1.02041	High	1	1	NS	0	2
															UCEC	ERBB4	OffLabel	1.02041	High	1	1	NS	0	2
															UCEC	ESR1	OffLabel	1.02041	High	1	1	NS	0	2
															UCEC	FGFR2	OffLabel	1.02041	High	1	1	NS	0	2
															UCEC	ALK	OnLabel	1.31579	Low	1	1	NS	0	2
															UCEC	ESR1	OffLabel	1.31579	Low	1	1	NS	0	2
															UCEC	NOTCH2	OffLabel	1.31579	Low	0.436782	0.44	NS	0.356547	2
															UCS	BRD4	OffLabel	2.22222	Low	1	1	NS	0	2
															UCS	NRG1	OffLabel	2.22222	Low	1	1	NS	0	2

## Sheet: Fig.4
Fig.4A Senescence scores in low and high telomerase activity groups across TCGA											Fig.4B Senescence scores in low and high telomerase activity groups across CCLE data									Fig.4C-4H Source data are provided in the form of RDS files in the GitHub repository
Cancer	Pvalue	MeanHigh	MeanLow	ConfLow	ConfHigh	FDR	Sig	HighExtendFrac	LowExtendFrac		SampleID	EXTENDScores	Samples	Tissues	SenescenceGenes	ClusterNo	ClusterMean	EXTENDclass
ACC	0.0249266	0.157988	0.210208	-0.0976609	-0.00678034	0.0316377	Sig	0.410256	0.589744		A101D_SKIN	0.517867	A101D	Skin	1.30107	1	0.399361	Low
BLCA	3.3771e-05	0.334031	0.399576	-0.0962677	-0.0348237	6.19136e-05	Sig	0.470297	0.529703		A1207_CENTRAL_NERVOUS_SYSTEM	0.49693	A1207	CNS	1.17844	1	0.399361	Low
BRCA	8.53041e-31	0.304896	0.37349	-0.0798356	-0.0573518	1.40752e-29	Sig	0.411927	0.588073		A172_CENTRAL_NERVOUS_SYSTEM	0.448939	A172	CNS	1.18987	1	0.399361	Low
CESC	6.69799e-07	0.358076	0.427402	-0.096111	-0.0425421	1.38146e-06	Sig	0.409241	0.590759		A204_SOFT_TISSUE	0.650307	A204	SoftTissue	1.03913	2	0.6509	High
CHOL	0.235131	0.301281	0.38137	-0.226067	0.0658872	0.2503	NS	0.194444	0.805556		A2058_SKIN	0.636576	A2058	Skin	1.14141	2	0.6509	High
COAD	6.14244e-12	0.372129	0.458783	-0.110389	-0.0629194	2.89572e-11	Sig	0.507143	0.492857		A253_SALIVARY_GLAND	0.460056	A253	SalivaryGland	1.16976	1	0.399361	Low
DLBC	0.216712	0.301031	0.331833	-0.0803113	0.0187078	0.238384	NS	0.4375	0.5625		A2780_OVARY	0.708705	A2780	Ovary	0.831372	2	0.6509	High
ESCA	1.37292e-06	0.385627	0.466198	-0.112292	-0.0488488	2.66508e-06	Sig	0.448087	0.551913		A375_SKIN	0.537574	A375	Skin	1.05907	2	0.6509	High
GBM	0.000283048	0.284816	0.349085	-0.0984127	-0.0301258	0.00044479	Sig	0.526627	0.473373		A3KAW_HAEMATOPOIETIC_AND_LYMPHOID_TISSUE	0.514935	A3KAW	Haematpoetic&Lymphoid	0.792308	1	0.399361	Low
HNSC	3.21448e-13	0.479627	0.547175	-0.0852849	-0.0498118	1.76796e-12	Sig	0.51938	0.48062		A427_LUNG	0.800398	A427	Lung	0.920575	2	0.6509	High
KICH	0.300966	0.230788	0.274658	-0.13633	0.0485897	0.310371	NS	0.107692	0.892308		A498_KIDNEY	0.415017	A498	Kidney	1.16932	1	0.399361	Low
KIRC	0.0081282	0.455142	0.473974	-0.032749	-0.00491656	0.0111763	Sig	0.362403	0.637597		A4FUK_HAEMATOPOIETIC_AND_LYMPHOID_TISSUE	0.605771	A4FUK	Haematpoetic&Lymphoid	0.940512	2	0.6509	High
KIRP	0.0193138	0.301988	0.330283	-0.0518991	-0.00469113	0.0254942	Sig	0.206294	0.793706		A549_LUNG	0.6926	A549	Lung	1.18152	2	0.6509	High
LAML	0.000256119	0.0564831	0.0921022	-0.0543444	-0.0168936	0.000422596	Sig	0.624277	0.375723		A673_BONE	0.719286	A673	Bone	0.954098	2	0.6509	High
LGG	2.77047e-08	0.0489455	0.122854	-0.0987104	-0.049106	6.5304e-08	Sig	0.287129	0.712871		A704_KIDNEY	0.445256	A704	Kidney	1.02904	1	0.399361	Low
LIHC	1.06991e-08	0.280221	0.333657	-0.0713037	-0.0355675	2.71593e-08	Sig	0.347709	0.652291		ABC1_LUNG	0.649497	ABC1	Lung	0.781397	2	0.6509	High
LUAD	1.38026e-09	0.438015	0.494148	-0.0739688	-0.0382972	4.55484e-09	Sig	0.445312	0.554688		ACCMESO1_PLEURA	0.516399	ACCMESO1	Pleura	1.13794	1	0.399361	Low
LUSC	1.39524e-31	0.398913	0.523813	-0.14442	-0.105379	4.60428e-30	Sig	0.50924	0.49076		ACHN_KIDNEY	0.505065	ACHN	Kidney	1.07929	1	0.399361	Low
MESO	0.126361	0.438075	0.471407	-0.076263	0.00959891	0.146715	NS	0.482759	0.517241		AGS_STOMACH	0.579123	AGS	Stomach	0.992399	2	0.6509	High
OV	1.1073e-07	0.237649	0.304305	-0.0906791	-0.0426331	2.43606e-07	Sig	0.398693	0.601307		ALLSIL_HAEMATOPOIETIC_AND_LYMPHOID_TISSUE	0.832172	ALLSIL	Haematpoetic&Lymphoid	0.792683	2	0.6509	High
PAAD	0.000137961	0.481737	0.529097	-0.070919	-0.0238001	0.000239617	Sig	0.33121	0.66879		AM38_CENTRAL_NERVOUS_SYSTEM	0.595398	AM38	CNS	1.20139	2	0.6509	High
PCPG	9.26607e-09	0.0920886	0.218221	-0.164625	-0.0876406	2.54817e-08	Sig	0.218579	0.781421		AML193_HAEMATOPOIETIC_AND_LYMPHOID_TISSUE	0.533219	AML193	Haematpoetic&Lymphoid	1.08642	2	0.6509	High
PRAD	8.47807e-25	0.174786	0.258713	-0.098985	-0.0688679	9.32588e-24	Sig	0.410931	0.589069		AMO1_HAEMATOPOIETIC_AND_LYMPHOID_TISSUE	0.766803	AMO1	Haematpoetic&Lymphoid	0.883984	2	0.6509	High
READ	0.0033944	0.393908	0.45554	-0.102249	-0.0210139	0.00487023	Sig	0.577778	0.422222		AN3CA_ENDOMETRIUM	0.676278	AN3CA	Endometrium	0.850322	2	0.6509	High
SARC	1.2133e-09	0.312402	0.426633	-0.149724	-0.078738	4.44877e-09	Sig	0.449612	0.550388		ASPC1_PANCREAS	0.347124	ASPC1	Pancreas	1.13668	1	0.399361	Low
SKCM	5.47045e-18	0.245511	0.340442	-0.115645	-0.0742174	3.61049e-17	Sig	0.493644	0.506356		AU565_BREAST	0.325685	AU565	Breast	0.940768	1	0.399361	Low
STAD	2.46088e-09	0.442012	0.505722	-0.0842105	-0.0432095	7.38264e-09	Sig	0.53616	0.46384		BC3C_URINARY_TRACT	0.553404	BC3C	UrinaryTract	1.26856	2	0.6509	High
TGCT	1.46262e-11	0.19483	0.332878	-0.17319	-0.102907	6.03329e-11	Sig	0.722581	0.277419		BCP1_HAEMATOPOIETIC_AND_LYMPHOID_TISSUE	0.824359	BCP1	Haematpoetic&Lymphoid	0.739737	2	0.6509	High
THCA	0.101277	0.332791	0.315662	-0.00338167	0.0376398	0.123782	NS	0.291339	0.708661		BCPAP_THYROID	0.130137	BCPAP	Thyroid	1.33861	1	0.399361	Low
THYM	8.99192e-19	0.140873	0.294271	-0.180711	-0.126086	7.41833e-18	Sig	0.575	0.425		BDCM_HAEMATOPOIETIC_AND_LYMPHOID_TISSUE	0.634582	BDCM	Haematpoetic&Lymphoid	0.902967	2	0.6509	High
UCEC	0.00112434	0.247758	0.299305	-0.0822485	-0.020846	0.00168651	Sig	0.563218	0.436782		BEN_LUNG	0.424075	BEN	Lung	0.809324	1	0.399361	Low
UCS	0.128932	0.206037	0.256845	-0.117852	0.0162365	0.146715	NS	0.210526	0.789474		BFTC905_URINARY_TRACT	0.363353	BFTC905	UrinaryTract	1.30185	1	0.399361	Low
UVM	0.316741	0.0328521	0.0528406	-0.0596012	0.0196243	0.316741	NS	0.6875	0.3125		BFTC909_KIDNEY	0.395013	BFTC909	Kidney	1.17123	1	0.399361	Low
											BHT101_THYROID	0.526598	BHT101	Thyroid	1.34755	2	0.6509	High
											BHY_UPPER_AERODIGESTIVE_TRACT	0.524209	BHY	UpperAeroDigestiveTract	1.25976	1	0.399361	Low
											BICR16_UPPER_AERODIGESTIVE_TRACT	0.313626	BICR16	UpperAeroDigestiveTract	1.3536	1	0.399361	Low
											BICR18_UPPER_AERODIGESTIVE_TRACT	0.50932	BICR18	UpperAeroDigestiveTract	1.09462	1	0.399361	Low
											BICR22_UPPER_AERODIGESTIVE_TRACT	0.338102	BICR22	UpperAeroDigestiveTract	1.2738	1	0.399361	Low
											BICR31_UPPER_AERODIGESTIVE_TRACT	0.147348	BICR31	UpperAeroDigestiveTract	1.34591	1	0.399361	Low
											BICR56_UPPER_AERODIGESTIVE_TRACT	0.169846	BICR56	UpperAeroDigestiveTract	1.28288	1	0.399361	Low
											BICR6_UPPER_AERODIGESTIVE_TRACT	0.329708	BICR6	UpperAeroDigestiveTract	1.27798	1	0.399361	Low
											BL41_HAEMATOPOIETIC_AND_LYMPHOID_TISSUE	0.840731	BL41	Haematpoetic&Lymphoid	0.693643	2	0.6509	High
											BL70_HAEMATOPOIETIC_AND_LYMPHOID_TISSUE	1	BL70	Haematpoetic&Lymphoid	0.631853	2	0.6509	High
											BT12_SOFT_TISSUE	0.741951	BT12	SoftTissue	0.89971	2	0.6509	High
											BT20_BREAST	0.310945	BT20	Breast	0.84268	1	0.399361	Low
											BT474_BREAST	0.520331	BT474	Breast	0.831427	1	0.399361	Low
											BT483_BREAST	0.433811	BT483	Breast	0.896826	1	0.399361	Low
											BT549_BREAST	0.441831	BT549	Breast	1.22887	1	0.399361	Low
											BV173_HAEMATOPOIETIC_AND_LYMPHOID_TISSUE	0.809416	BV173	Haematpoetic&Lymphoid	0.799498	2	0.6509	High
											BXPC3_PANCREAS	0.384923	BXPC3	Pancreas	1.35768	1	0.399361	Low
											C2BBE1_LARGE_INTESTINE	0.6577	C2BBE1	LargeIntestine	1.03204	2	0.6509	High
											C32_SKIN	0.467611	C32	Skin	1.08993	1	0.399361	Low
											C8166_HAEMATOPOIETIC_AND_LYMPHOID_TISSUE	0.541611	C8166	Haematpoetic&Lymphoid	0.768009	2	0.6509	High
											CA46_HAEMATOPOIETIC_AND_LYMPHOID_TISSUE	0.742456	CA46	Haematpoetic&Lymphoid	0.640574	2	0.6509	High
											CACO2_LARGE_INTESTINE	0.560998	CACO2	LargeIntestine	1.15487	2	0.6509	High
											CADOES1_BONE	0.508257	CADOES1	Bone	0.889251	1	0.399361	Low
											CAKI1_KIDNEY	0.50042	CAKI1	Kidney	1.29147	1	0.399361	Low
											CAKI2_KIDNEY	0.37201	CAKI2	Kidney	1.13176	1	0.399361	Low
											CAL120_BREAST	0.500057	CAL120	Breast	1.07268	1	0.399361	Low
											CAL12T_LUNG	0.485276	CAL12T	Lung	1.09947	1	0.399361	Low
											CAL148_BREAST	0.519059	CAL148	Breast	0.771896	1	0.399361	Low
											CAL27_UPPER_AERODIGESTIVE_TRACT	0.47752	CAL27	UpperAeroDigestiveTract	1.33755	1	0.399361	Low
											CAL29_URINARY_TRACT	0.55329	CAL29	UrinaryTract	1.25705	2	0.6509	High
											CAL33_UPPER_AERODIGESTIVE_TRACT	0.279052	CAL33	UpperAeroDigestiveTract	1.24949	1	0.399361	Low
											CAL51_BREAST	0.627797	CAL51	Breast	1.0258	2	0.6509	High
											CAL54_KIDNEY	0.359139	CAL54	Kidney	1.15938	1	0.399361	Low
											CAL62_THYROID	0.672875	CAL62	Thyroid	0.910248	2	0.6509	High
											CAL78_BONE	0.331662	CAL78	Bone	1.22553	1	0.399361	Low
											CAL851_BREAST	0.289292	CAL851	Breast	1.27419	1	0.399361	Low
											CALU1_LUNG	0.481383	CALU1	Lung	1.17812	1	0.399361	Low
											CALU3_LUNG	0.340494	CALU3	Lung	1.15092	1	0.399361	Low
											CALU6_LUNG	0.471295	CALU6	Lung	1.08537	1	0.399361	Low
											CAMA1_BREAST	0.41285	CAMA1	Breast	0.833454	1	0.399361	Low
											CAOV3_OVARY	0.554299	CAOV3	Ovary	1.19571	2	0.6509	High
											CAOV4_OVARY	0.170446	CAOV4	Ovary	1.00852	1	0.399361	Low
											CAPAN1_PANCREAS	0.481123	CAPAN1	Pancreas	1.19662	1	0.399361	Low
											CAPAN2_PANCREAS	0.549018	CAPAN2	Pancreas	1.15594	2	0.6509	High
											CAS1_CENTRAL_NERVOUS_SYSTEM	0.265999	CAS1	CNS	1.36065	1	0.399361	Low
											CCFSTTG1_CENTRAL_NERVOUS_SYSTEM	0.650674	CCFSTTG1	CNS	1.3026	2	0.6509	High
											CCK81_LARGE_INTESTINE	0.621408	CCK81	LargeIntestine	0.829007	2	0.6509	High
											CFPAC1_PANCREAS	0.493093	CFPAC1	Pancreas	1.35223	1	0.399361	Low
											CH157MN_CENTRAL_NERVOUS_SYSTEM	0.483069	CH157MN	CNS	1.37077	1	0.399361	Low
											CHAGOK1_LUNG	0.427547	CHAGOK1	Lung	0.876146	1	0.399361	Low
											CHP126_AUTONOMIC_GANGLIA	0.552003	CHP126	A_Ganglia	0.715846	2	0.6509	High
											CHP212_AUTONOMIC_GANGLIA	0.617524	CHP212	A_Ganglia	1.0477	2	0.6509	High
											CI1_HAEMATOPOIETIC_AND_LYMPHOID_TISSUE	0.681408	CI1	Haematpoetic&Lymphoid	0.77318	2	0.6509	High
											CJM_SKIN	0.296284	CJM	Skin	1.21178	1	0.399361	Low
											CL11_LARGE_INTESTINE	0.472581	CL11	LargeIntestine	1.15075	1	0.399361	Low
											CL14_LARGE_INTESTINE	0.347146	CL14	LargeIntestine	1.13328	1	0.399361	Low
											CL34_LARGE_INTESTINE	0.497957	CL34	LargeIntestine	0.946772	1	0.399361	Low
											CL40_LARGE_INTESTINE	0.389042	CL40	LargeIntestine	1.20022	1	0.399361	Low
											CMK_HAEMATOPOIETIC_AND_LYMPHOID_TISSUE	0.676564	CMK	Haematpoetic&Lymphoid	0.909657	2	0.6509	High
											CMLT1_HAEMATOPOIETIC_AND_LYMPHOID_TISSUE	0.540426	CMLT1	Haematpoetic&Lymphoid	0.809304	2	0.6509	High
											COLO201_LARGE_INTESTINE	0.507181	COLO201	LargeIntestine	1.00563	1	0.399361	Low
											COLO320_LARGE_INTESTINE	0.550068	COLO320	LargeIntestine	0.74218	2	0.6509	High
											COLO668_LUNG	0.634209	COLO668	Lung	0.850249	2	0.6509	High
											COLO678_LARGE_INTESTINE	0.388388	COLO678	LargeIntestine	0.900007	1	0.399361	Low
											COLO679_SKIN	0.614225	COLO679	Skin	0.990538	2	0.6509	High
											COLO680N_OESOPHAGUS	0.323749	COLO680N	Oesophagus	1.21456	1	0.399361	Low
											COLO684_ENDOMETRIUM	0.561746	COLO684	Endometrium	0.65736	2	0.6509	High
											COLO741_SKIN	0.548299	COLO741	Skin	0.903714	2	0.6509	High
											COLO783_SKIN	0.4815	COLO783	Skin	1.06762	1	0.399361	Low
											COLO792_SKIN	0.622506	COLO792	Skin	0.968812	2	0.6509	High
											COLO800_SKIN	0.413195	COLO800	Skin	1.11081	1	0.399361	Low
											COLO829_SKIN	0.233688	COLO829	Skin	1.12252	1	0.399361	Low
											CORL105_LUNG	0.467922	CORL105	Lung	1.13195	1	0.399361	Low
											CORL23_LUNG	0.647388	CORL23	Lung	1.15197	2	0.6509	High
											CORL24_LUNG	0.416487	CORL24	Lung	0.617091	1	0.399361	Low
											CORL279_LUNG	0.670391	CORL279	Lung	0.693117	2	0.6509	High
											CORL311_LUNG	0.861436	CORL311	Lung	0.531955	2	0.6509	High
											CORL47_LUNG	0.625153	CORL47	Lung	0.722074	2	0.6509	High
											CORL88_LUNG	0.743047	CORL88	Lung	0.653354	2	0.6509	High
											CORL95_LUNG	0.622129	CORL95	Lung	0.872	2	0.6509	High
											COV318_OVARY	0.460296	COV318	Ovary	1.07831	1	0.399361	Low
											COV362_OVARY	0.471378	COV362	Ovary	1.22317	1	0.399361	Low
											COV434_OVARY	0.717684	COV434	Ovary	0.992785	2	0.6509	High
											COV644_OVARY	0.377414	COV644	Ovary	1.12233	1	0.399361	Low
											CW2_LARGE_INTESTINE	0.49967	CW2	LargeIntestine	1.03499	1	0.399361	Low
											D283MED_CENTRAL_NERVOUS_SYSTEM	0.692427	D283MED	CNS	0.768763	2	0.6509	High
											D341MED_CENTRAL_NERVOUS_SYSTEM	0.233809	D341MED	CNS	0.633927	1	0.399361	Low
											DANG_PANCREAS	0.470361	DANG	Pancreas	1.15633	1	0.399361	Low
											DAOY_CENTRAL_NERVOUS_SYSTEM	0.639496	DAOY	CNS	1.1983	2	0.6509	High
											DAUDI_HAEMATOPOIETIC_AND_LYMPHOID_TISSUE	0.663379	DAUDI	Haematpoetic&Lymphoid	0.681002	2	0.6509	High
											DB_HAEMATOPOIETIC_AND_LYMPHOID_TISSUE	0.777199	DB	Haematpoetic&Lymphoid	0.540321	2	0.6509	High
											DBTRG05MG_CENTRAL_NERVOUS_SYSTEM	0.335661	DBTRG05MG	CNS	1.31502	1	0.399361	Low
											DEL_HAEMATOPOIETIC_AND_LYMPHOID_TISSUE	0.641762	DEL	Haematpoetic&Lymphoid	0.972205	2	0.6509	High
											DETROIT562_UPPER_AERODIGESTIVE_TRACT	0.517833	DETROIT562	UpperAeroDigestiveTract	1.32301	1	0.399361	Low
											DKMG_CENTRAL_NERVOUS_SYSTEM	0.378946	DKMG	CNS	1.23966	1	0.399361	Low
											DM3_FIBROBLAST	0.216807	DM3	Fibroblast	1.40288	1	0.399361	Low
											DMS114_LUNG	0.741593	DMS114	Lung	0.796036	2	0.6509	High
											DMS153_LUNG	0.697256	DMS153	Lung	0.760797	2	0.6509	High
											DMS273_LUNG	0.575382	DMS273	Lung	0.867657	2	0.6509	High
											DMS454_LUNG	0.754708	DMS454	Lung	0.729758	2	0.6509	High
											DMS53_LUNG	0.783864	DMS53	Lung	0.866592	2	0.6509	High
											DMS79_LUNG	0.692685	DMS79	Lung	0.853579	2	0.6509	High
											DND41_HAEMATOPOIETIC_AND_LYMPHOID_TISSUE	0.796619	DND41	Haematpoetic&Lymphoid	1.00157	2	0.6509	High
											DOHH2_HAEMATOPOIETIC_AND_LYMPHOID_TISSUE	0.731662	DOHH2	Haematpoetic&Lymphoid	0.753841	2	0.6509	High
											DU145_PROSTATE	0.664219	DU145	Prostate	1.19695	2	0.6509	High
											DU4475_BREAST	0.54312	DU4475	Breast	0.748476	2	0.6509	High
											DV90_LUNG	0.616755	DV90	Lung	0.996133	2	0.6509	High
											EB1_HAEMATOPOIETIC_AND_LYMPHOID_TISSUE	0.54153	EB1	Haematpoetic&Lymphoid	0.721168	2	0.6509	High
											EBC1_LUNG	0.551029	EBC1	Lung	1.07155	2	0.6509	High
											ECC10_STOMACH	0.573193	ECC10	Stomach	0.750508	2	0.6509	High
											ECC12_STOMACH	0.543339	ECC12	Stomach	0.690224	2	0.6509	High
											ECGI10_OESOPHAGUS	0.11757	ECGI10	Oesophagus	1.22529	1	0.399361	Low
											EFE184_ENDOMETRIUM	0.26065	EFE184	Endometrium	1.30125	1	0.399361	Low
											EFM19_BREAST	0.501065	EFM19	Breast	0.871783	1	0.399361	Low
											EFM192A_BREAST	0.572119	EFM192A	Breast	0.914565	2	0.6509	High
											EFO21_OVARY	0.452073	EFO21	Ovary	1.2859	1	0.399361	Low
											EFO27_OVARY	0.367112	EFO27	Ovary	1.16142	1	0.399361	Low
											EHEB_HAEMATOPOIETIC_AND_LYMPHOID_TISSUE	0.439596	EHEB	Haematpoetic&Lymphoid	1.03553	1	0.399361	Low
											EJM_HAEMATOPOIETIC_AND_LYMPHOID_TISSUE	0.637342	EJM	Haematpoetic&Lymphoid	0.932536	2	0.6509	High
											EKVX_LUNG	0.524441	EKVX	Lung	1.17959	1	0.399361	Low
											EM2_HAEMATOPOIETIC_AND_LYMPHOID_TISSUE	0.712627	EM2	Haematpoetic&Lymphoid	0.850677	2	0.6509	High
											EN_ENDOMETRIUM	0.612732	EN	Endometrium	0.77513	2	0.6509	High
											EOL1_HAEMATOPOIETIC_AND_LYMPHOID_TISSUE	0.558414	EOL1	Haematpoetic&Lymphoid	0.921339	2	0.6509	High
											EPLC272H_LUNG	0.460299	EPLC272H	Lung	1.36438	1	0.399361	Low
											ES2_OVARY	0.645512	ES2	Ovary	1.18313	2	0.6509	High
											ESS1_ENDOMETRIUM	0.544608	ESS1	Endometrium	1.38695	2	0.6509	High
											EW8_BONE	0.731989	EW8	Bone	0.938321	2	0.6509	High
											EWS502_BONE	0.775968	EWS502	Bone	0.885519	2	0.6509	High
											F36P_HAEMATOPOIETIC_AND_LYMPHOID_TISSUE	0.675846	F36P	Haematpoetic&Lymphoid	0.981697	2	0.6509	High
											FADU_UPPER_AERODIGESTIVE_TRACT	0.498955	FADU	UpperAeroDigestiveTract	1.07423	1	0.399361	Low
											FTC133_THYROID	0.470592	FTC133	Thyroid	1.23233	1	0.399361	Low
											FTC238_THYROID	0.570144	FTC238	Thyroid	1.09617	2	0.6509	High
											FU97_STOMACH	0.573621	FU97	Stomach	0.832661	2	0.6509	High
											FUOV1_OVARY	0.526019	FUOV1	Ovary	1.09221	2	0.6509	High
											G292CLONEA141B1_BONE	0.377329	G292CLONEA141B1	Bone	1.20306	1	0.399361	Low
											G361_SKIN	0.547904	G361	Skin	0.957592	2	0.6509	High
											G401_SOFT_TISSUE	0.717489	G401	SoftTissue	0.803298	2	0.6509	High
											G402_SOFT_TISSUE	0.657581	G402	SoftTissue	0.94365	2	0.6509	High
											GA10_HAEMATOPOIETIC_AND_LYMPHOID_TISSUE	0.758574	GA10	Haematpoetic&Lymphoid	0.595562	2	0.6509	High
											GAMG_CENTRAL_NERVOUS_SYSTEM	0.554967	GAMG	CNS	1.37575	2	0.6509	High
											GB1_CENTRAL_NERVOUS_SYSTEM	0.486247	GB1	CNS	1.14469	1	0.399361	Low
											GCIY_STOMACH	0.610578	GCIY	Stomach	0.957884	2	0.6509	High
											GCT_SOFT_TISSUE	0.608493	GCT	SoftTissue	1.36951	2	0.6509	High
											GDM1_HAEMATOPOIETIC_AND_LYMPHOID_TISSUE	0.511054	GDM1	Haematpoetic&Lymphoid	0.932127	1	0.399361	Low
											GI1_CENTRAL_NERVOUS_SYSTEM	0.602488	GI1	CNS	1.02693	2	0.6509	High
											GMS10_CENTRAL_NERVOUS_SYSTEM	0.331075	GMS10	CNS	1.31144	1	0.399361	Low
											GOS3_CENTRAL_NERVOUS_SYSTEM	0.376841	GOS3	CNS	1.11043	1	0.399361	Low
											GP2D_LARGE_INTESTINE	0.622422	GP2D	LargeIntestine	0.71238	2	0.6509	High
											GRANTA519_HAEMATOPOIETIC_AND_LYMPHOID_TISSUE	0.791006	GRANTA519	Haematpoetic&Lymphoid	0.947322	2	0.6509	High
											GSS_STOMACH	0.543391	GSS	Stomach	0.8209	2	0.6509	High
											GSU_STOMACH	0.589899	GSU	Stomach	0.896948	2	0.6509	High
											H4_CENTRAL_NERVOUS_SYSTEM	0.41509	H4	CNS	1.30589	1	0.399361	Low
											HARA_LUNG	0.592786	HARA	Lung	0.979241	2	0.6509	High
											HCC1143_BREAST	0.735807	HCC1143	Breast	1.24017	2	0.6509	High
											HCC1171_LUNG	0.459157	HCC1171	Lung	1.15444	1	0.399361	Low
											HCC1187_BREAST	0.641674	HCC1187	Breast	1.08074	2	0.6509	High
											HCC1195_LUNG	0.494216	HCC1195	Lung	1.07024	1	0.399361	Low
											HCC1359_LUNG	0.502575	HCC1359	Lung	1.33679	1	0.399361	Low
											HCC1395_BREAST	0.641699	HCC1395	Breast	1.17768	2	0.6509	High
											HCC1419_BREAST	0.560933	HCC1419	Breast	0.693621	2	0.6509	High
											HCC1428_BREAST	0.485177	HCC1428	Breast	0.808339	1	0.399361	Low
											HCC1438_LUNG	0.423443	HCC1438	Lung	1.11818	1	0.399361	Low
											HCC15_LUNG	0.720851	HCC15	Lung	1.10782	2	0.6509	High
											HCC1500_BREAST	0.489418	HCC1500	Breast	0.856377	1	0.399361	Low
											HCC1569_BREAST	0.489754	HCC1569	Breast	1.00186	1	0.399361	Low
											HCC1588_LUNG	0.380856	HCC1588	Lung	1.04252	1	0.399361	Low
											HCC1599_BREAST	0.627758	HCC1599	Breast	0.821658	2	0.6509	High
											HCC1806_BREAST	0.536269	HCC1806	Breast	1.18151	2	0.6509	High
											HCC1833_LUNG	0.704935	HCC1833	Lung	0.880542	2	0.6509	High
											HCC1937_BREAST	0.448685	HCC1937	Breast	1.11688	1	0.399361	Low
											HCC1954_BREAST	0.381203	HCC1954	Breast	1.12603	1	0.399361	Low
											HCC202_BREAST	0.636857	HCC202	Breast	0.828263	2	0.6509	High
											HCC2108_LUNG	0.488106	HCC2108	Lung	1.35438	1	0.399361	Low
											HCC2157_BREAST	0.485433	HCC2157	Breast	0.741304	1	0.399361	Low
											HCC2218_BREAST	0.575252	HCC2218	Breast	0.827539	2	0.6509	High
											HCC2279_LUNG	0.322501	HCC2279	Lung	1.2828	1	0.399361	Low
											HCC2429_LUNG	0.70964	HCC2429	Lung	0.756291	2	0.6509	High
											HCC2450_LUNG	0.694592	HCC2450	Lung	1.03073	2	0.6509	High
											HCC2814_LUNG	0.393615	HCC2814	Lung	1.0789	1	0.399361	Low
											HCC2935_LUNG	0.530491	HCC2935	Lung	1.06375	2	0.6509	High
											HCC33_LUNG	0.60448	HCC33	Lung	0.576365	2	0.6509	High
											HCC364_LUNG	0.566003	HCC364	Lung	1.15553	2	0.6509	High
											HCC366_LUNG	0.527687	HCC366	Lung	1.33441	2	0.6509	High
											HCC38_BREAST	0.493732	HCC38	Breast	1.11724	1	0.399361	Low
											HCC4006_LUNG	0.5699	HCC4006	Lung	1.19361	2	0.6509	High
											HCC44_LUNG	0.585588	HCC44	Lung	1.3408	2	0.6509	High
											HCC461_LUNG	0.630418	HCC461	Lung	1.21936	2	0.6509	High
											HCC515_LUNG	0.497163	HCC515	Lung	1.11398	1	0.399361	Low
											HCC56_LARGE_INTESTINE	0.409279	HCC56	LargeIntestine	0.968165	1	0.399361	Low
											HCC70_BREAST	0.510308	HCC70	Breast	1.058	1	0.399361	Low
											HCC78_LUNG	0.392679	HCC78	Lung	1.20298	1	0.399361	Low
											HCC827_LUNG	0.582424	HCC827	Lung	1.18095	2	0.6509	High
											HCC827GR5_LUNG	0.600044	HCC827GR5	Lung	1.10479	2	0.6509	High
											HCC95_LUNG	0.583218	HCC95	Lung	1.17269	2	0.6509	High
											HCT116_LARGE_INTESTINE	0.587058	HCT116	LargeIntestine	0.96087	2	0.6509	High
											HCT15_LARGE_INTESTINE	0.570546	HCT15	LargeIntestine	0.909878	2	0.6509	High
											HDLM2_HAEMATOPOIETIC_AND_LYMPHOID_TISSUE	0.718508	HDLM2	Haematpoetic&Lymphoid	0.919362	2	0.6509	High
											HDMYZ_HAEMATOPOIETIC_AND_LYMPHOID_TISSUE	0.374023	HDMYZ	Haematpoetic&Lymphoid	1.18786	1	0.399361	Low
											HDQP1_BREAST	0.211091	HDQP1	Breast	1.14019	1	0.399361	Low
											HEC108_ENDOMETRIUM	0.564798	HEC108	Endometrium	0.920884	2	0.6509	High
											HEC151_ENDOMETRIUM	0.696336	HEC151	Endometrium	0.966729	2	0.6509	High
											HEC1A_ENDOMETRIUM	0.632042	HEC1A	Endometrium	0.96142	2	0.6509	High
											HEC1B_ENDOMETRIUM	0.649683	HEC1B	Endometrium	0.966174	2	0.6509	High
											HEC251_ENDOMETRIUM	0.388371	HEC251	Endometrium	1.00843	1	0.399361	Low
											HEC265_ENDOMETRIUM	0.579487	HEC265	Endometrium	1.07722	2	0.6509	High
											HEC50B_ENDOMETRIUM	0.587892	HEC50B	Endometrium	1.16151	2	0.6509	High
											HEC59_ENDOMETRIUM	0.620707	HEC59	Endometrium	0.905434	2	0.6509	High
											HEC6_ENDOMETRIUM	0.554425	HEC6	Endometrium	0.905753	2	0.6509	High
											HEKTE_KIDNEY	0.523829	HEKTE	Kidney	1.24391	1	0.399361	Low
											HEL_HAEMATOPOIETIC_AND_LYMPHOID_TISSUE	0.649027	HEL	Haematpoetic&Lymphoid	0.839603	2	0.6509	High
											HEL9217_HAEMATOPOIETIC_AND_LYMPHOID_TISSUE	0.737538	HEL9217	Haematpoetic&Lymphoid	0.8804	2	0.6509	High
											HELA_CERVIX	0.609987	HELA	Cervix	1.12321	2	0.6509	High
											HEP3B217_LIVER	0.452506	HEP3B217	Liver	0.977106	1	0.399361	Low
											HEPG2_LIVER	0.626931	HEPG2	Liver	0.950201	2	0.6509	High
											HEYA8_OVARY	0.701878	HEYA8	Ovary	1.23484	2	0.6509	High
											HGC27_STOMACH	0.652764	HGC27	Stomach	0.778974	2	0.6509	High
											HH_HAEMATOPOIETIC_AND_LYMPHOID_TISSUE	0.643165	HH	Haematpoetic&Lymphoid	0.819409	2	0.6509	High
											HL60_HAEMATOPOIETIC_AND_LYMPHOID_TISSUE	0.629223	HL60	Haematpoetic&Lymphoid	1.03807	2	0.6509	High
											HLF_LIVER	0.568652	HLF	Liver	1.1515	2	0.6509	High
											HLFA_FIBROBLAST	0.311792	HLFA	Fibroblast	1.32892	1	0.399361	Low
											HMC18_BREAST	0.597294	HMC18	Breast	0.993657	2	0.6509	High
											HMCB_SKIN	0.617054	HMCB	Skin	0.927893	2	0.6509	High
											HMEL_BREAST	0.733054	HMEL	Breast	1.24391	2	0.6509	High
											HNT34_HAEMATOPOIETIC_AND_LYMPHOID_TISSUE	0.707103	HNT34	Haematpoetic&Lymphoid	0.921199	2	0.6509	High
											HOP62_LUNG	0.55692	HOP62	Lung	1.23119	2	0.6509	High
											HOP92_LUNG	0.465356	HOP92	Lung	1.21253	1	0.399361	Low
											HOS_BONE	0.677496	HOS	Bone	0.906724	2	0.6509	High
											HPAC_PANCREAS	0.542063	HPAC	Pancreas	1.03432	2	0.6509	High
											HPAFII_PANCREAS	0.482907	HPAFII	Pancreas	1.28039	1	0.399361	Low
											HPBALL_HAEMATOPOIETIC_AND_LYMPHOID_TISSUE	0.837982	HPBALL	Haematpoetic&Lymphoid	0.718497	2	0.6509	High
											HS172T_FIBROBLAST	0.227113	HS172T	Fibroblast	1.29948	1	0.399361	Low
											HS229T_FIBROBLAST	0.389353	HS229T	Fibroblast	1.28906	1	0.399361	Low
											HS255T_FIBROBLAST	0.0181515	HS255T	Fibroblast	1.33206	1	0.399361	Low
											HS274T_FIBROBLAST	0.275955	HS274T	Fibroblast	1.22816	1	0.399361	Low
											HS281T_FIBROBLAST	0.211843	HS281T	Fibroblast	1.26782	1	0.399361	Low
											HS294T_SKIN	0.474713	HS294T	Skin	1.2842	1	0.399361	Low
											HS343T_FIBROBLAST	0.27118	HS343T	Fibroblast	1.32597	1	0.399361	Low
											HS578T_BREAST	0.378761	HS578T	Breast	1.23497	1	0.399361	Low
											HS600T_FIBROBLAST	0.323125	HS600T	Fibroblast	1.44765	1	0.399361	Low
											HS606T_FIBROBLAST	0.109314	HS606T	Fibroblast	1.36476	1	0.399361	Low
											HS611T_HAEMATOPOIETIC_AND_LYMPHOID_TISSUE	0.709812	HS611T	Haematpoetic&Lymphoid	1.08551	2	0.6509	High
											HS616T_FIBROBLAST	0.138826	HS616T	Fibroblast	1.34404	1	0.399361	Low
											HS618T_FIBROBLAST	0.382559	HS618T	Fibroblast	1.30334	1	0.399361	Low
											HS675T_FIBROBLAST	0.187564	HS675T	Fibroblast	1.44261	1	0.399361	Low
											HS683_CENTRAL_NERVOUS_SYSTEM	0.277914	HS683	CNS	1.38066	1	0.399361	Low
											HS688AT_FIBROBLAST	0.307279	HS688AT	Fibroblast	1.26373	1	0.399361	Low
											HS695T_SKIN	0.568315	HS695T	Skin	1.15155	2	0.6509	High
											HS698T_FIBROBLAST	0.245291	HS698T	Fibroblast	1.33199	1	0.399361	Low
											HS706T_BONE	0.30286	HS706T	Bone	1.175	1	0.399361	Low
											HS729_SOFT_TISSUE	0.446701	HS729	SoftTissue	1.39158	1	0.399361	Low
											HS737T_FIBROBLAST	0.201702	HS737T	Fibroblast	1.33411	1	0.399361	Low
											HS739T_FIBROBLAST	0.175804	HS739T	Fibroblast	1.2823	1	0.399361	Low
											HS742T_FIBROBLAST	0	HS742T	Fibroblast	1.49583	1	0.399361	Low
											HS746T_STOMACH	0.30631	HS746T	Stomach	1.20288	1	0.399361	Low
											HS751T_FIBROBLAST	0.429472	HS751T	Fibroblast	1.29686	1	0.399361	Low
											HS766T_PANCREAS	0.344732	HS766T	Pancreas	1.30449	1	0.399361	Low
											HS819T_FIBROBLAST	0.0807498	HS819T	Fibroblast	1.30423	1	0.399361	Low
											HS821T_FIBROBLAST	0.26649	HS821T	Fibroblast	1.34398	1	0.399361	Low
											HS822T_FIBROBLAST	0.0726108	HS822T	Fibroblast	1.43125	1	0.399361	Low
											HS834T_FIBROBLAST	0.173201	HS834T	Fibroblast	1.28179	1	0.399361	Low
											HS839T_FIBROBLAST	0.29144	HS839T	Fibroblast	1.35314	1	0.399361	Low
											HS840T_FIBROBLAST	0.185058	HS840T	Fibroblast	1.41195	1	0.399361	Low
											HS852T_SKIN	0.603797	HS852T	Skin	1.10614	2	0.6509	High
											HS863T_FIBROBLAST	0.292488	HS863T	Fibroblast	1.32223	1	0.399361	Low
											HS870T_FIBROBLAST	0.315599	HS870T	Fibroblast	1.29314	1	0.399361	Low
											HS888T_FIBROBLAST	0.227179	HS888T	Fibroblast	1.34036	1	0.399361	Low
											HS895T_FIBROBLAST	0.207179	HS895T	Fibroblast	1.36709	1	0.399361	Low
											HS934T_FIBROBLAST	0.35739	HS934T	Fibroblast	1.33899	1	0.399361	Low
											HS936T_SKIN	0.488081	HS936T	Skin	0.882601	1	0.399361	Low
											HS939T_SKIN	0.436274	HS939T	Skin	1.30453	1	0.399361	Low
											HS940T_FIBROBLAST	0.264887	HS940T	Fibroblast	1.30281	1	0.399361	Low
											HS944T_SKIN	0.454191	HS944T	Skin	1.39094	1	0.399361	Low
											HSC2_UPPER_AERODIGESTIVE_TRACT	0.456826	HSC2	UpperAeroDigestiveTract	1.27828	1	0.399361	Low
											HSC3_UPPER_AERODIGESTIVE_TRACT	0.544427	HSC3	UpperAeroDigestiveTract	1.29594	2	0.6509	High
											HSC4_UPPER_AERODIGESTIVE_TRACT	0.308629	HSC4	UpperAeroDigestiveTract	1.23257	1	0.399361	Low
											HT_HAEMATOPOIETIC_AND_LYMPHOID_TISSUE	0.901154	HT	Haematpoetic&Lymphoid	0.640061	2	0.6509	High
											HT1080_SOFT_TISSUE	0.649202	HT1080	SoftTissue	1.08927	2	0.6509	High
											HT115_LARGE_INTESTINE	0.664079	HT115	LargeIntestine	1.0908	2	0.6509	High
											HT1197_URINARY_TRACT	0.645147	HT1197	UrinaryTract	1.1211	2	0.6509	High
											HT1376_URINARY_TRACT	0.521269	HT1376	UrinaryTract	1.0873	1	0.399361	Low
											HT144_SKIN	0.549259	HT144	Skin	1.16157	2	0.6509	High
											HT29_LARGE_INTESTINE	0.557753	HT29	LargeIntestine	0.836818	2	0.6509	High
											HT55_LARGE_INTESTINE	0.435585	HT55	LargeIntestine	0.966481	1	0.399361	Low
											HUCCT1_BILIARY_TRACT	0.462673	HUCCT1	BiliaryTract	1.34245	1	0.399361	Low
											HUG1N_STOMACH	0.506775	HUG1N	Stomach	0.98722	1	0.399361	Low
											HUH1_LIVER	0.507609	HUH1	Liver	1.18104	1	0.399361	Low
											HUH28_BILIARY_TRACT	0.355472	HUH28	BiliaryTract	1.31476	1	0.399361	Low
											HUH6_LIVER	0.533971	HUH6	Liver	1.00804	2	0.6509	High
											HUH7_LIVER	0.456977	HUH7	Liver	1.0854	1	0.399361	Low
											HUNS1_HAEMATOPOIETIC_AND_LYMPHOID_TISSUE	0.824362	HUNS1	Haematpoetic&Lymphoid	0.855012	2	0.6509	High
											HUPT3_PANCREAS	0.462041	HUPT3	Pancreas	1.20916	1	0.399361	Low
											HUPT4_PANCREAS	0.426209	HUPT4	Pancreas	1.06553	1	0.399361	Low
											HUT102_HAEMATOPOIETIC_AND_LYMPHOID_TISSUE	0.694542	HUT102	Haematpoetic&Lymphoid	1.23554	2	0.6509	High
											HUT78_HAEMATOPOIETIC_AND_LYMPHOID_TISSUE	0.389429	HUT78	Haematpoetic&Lymphoid	1.00914	1	0.399361	Low
											HUTU80_SMALL_INTESTINE	0.735191	HUTU80	SmallIntestine	0.957355	2	0.6509	High
											IALM_LUNG	0.415297	IALM	Lung	1.10227	1	0.399361	Low
											IGR1_SKIN	0.603347	IGR1	Skin	1.08859	2	0.6509	High
											IGR37_SKIN	0.439913	IGR37	Skin	0.889835	1	0.399361	Low
											IGR39_SKIN	0.41523	IGR39	Skin	1.19816	1	0.399361	Low
											IGROV1_OVARY	0.631722	IGROV1	Ovary	1.04125	2	0.6509	High
											IM95_STOMACH	0.531515	IM95	Stomach	0.829585	2	0.6509	High
											IMR32_AUTONOMIC_GANGLIA	0.632616	IMR32	A_Ganglia	0.639876	2	0.6509	High
											INA6_HAEMATOPOIETIC_AND_LYMPHOID_TISSUE	0.756758	INA6	Haematpoetic&Lymphoid	0.894258	2	0.6509	High
											IOMMLEE_CENTRAL_NERVOUS_SYSTEM	0.83254	IOMMLEE	CNS	0.975165	2	0.6509	High
											IPC298_SKIN	0.433283	IPC298	Skin	0.835371	1	0.399361	Low
											ISHIKAWAHERAKLIO02ER_ENDOMETRIUM	0.449097	ISHIKAWAHERAKLIO02ER	Endometrium	0.88396	1	0.399361	Low
											ISTMES1_PLEURA	0.472303	ISTMES1	Pleura	1.15328	1	0.399361	Low
											ISTMES2_PLEURA	0.639395	ISTMES2	Pleura	1.17907	2	0.6509	High
											J82_URINARY_TRACT	0.608595	J82	UrinaryTract	1.21606	2	0.6509	High
											JEKO1_HAEMATOPOIETIC_AND_LYMPHOID_TISSUE	0.798491	JEKO1	Haematpoetic&Lymphoid	0.865826	2	0.6509	High
											JHESOAD1_OESOPHAGUS	0.69381	JHESOAD1	Oesophagus	1.14652	2	0.6509	High
											JHH1_LIVER	0.577335	JHH1	Liver	1.01938	2	0.6509	High
											JHH2_LIVER	0.331255	JHH2	Liver	1.33306	1	0.399361	Low
											JHH4_LIVER	0.560277	JHH4	Liver	1.10702	2	0.6509	High
											JHH5_LIVER	0.55985	JHH5	Liver	1.01981	2	0.6509	High
											JHH6_LIVER	0.558929	JHH6	Liver	1.1855	2	0.6509	High
											JHH7_LIVER	0.739761	JHH7	Liver	0.933494	2	0.6509	High
											JHOC5_OVARY	0.617947	JHOC5	Ovary	1.23393	2	0.6509	High
											JHOM1_OVARY	0.300075	JHOM1	Ovary	1.28281	1	0.399361	Low
											JHOM2B_OVARY	0.409838	JHOM2B	Ovary	0.99094	1	0.399361	Low
											JHOS2_OVARY	0.334395	JHOS2	Ovary	1.13976	1	0.399361	Low
											JHOS4_OVARY	0.634612	JHOS4	Ovary	1.10666	2	0.6509	High
											JHUEM1_ENDOMETRIUM	0.451759	JHUEM1	Endometrium	0.788441	1	0.399361	Low
											JHUEM2_ENDOMETRIUM	0.471011	JHUEM2	Endometrium	0.859024	1	0.399361	Low
											JHUEM3_ENDOMETRIUM	0.215835	JHUEM3	Endometrium	1.34335	1	0.399361	Low
											JHUEM7_ENDOMETRIUM	0.48218	JHUEM7	Endometrium	1.11699	1	0.399361	Low
											JIMT1_BREAST	0.566148	JIMT1	Breast	0.988711	2	0.6509	High
											JJN3_HAEMATOPOIETIC_AND_LYMPHOID_TISSUE	0.715947	JJN3	Haematpoetic&Lymphoid	1.03153	2	0.6509	High
											JK1_HAEMATOPOIETIC_AND_LYMPHOID_TISSUE	0.69054	JK1	Haematpoetic&Lymphoid	0.836202	2	0.6509	High
											JL1_PLEURA	0.448065	JL1	Pleura	1.28326	1	0.399361	Low
											JM1_HAEMATOPOIETIC_AND_LYMPHOID_TISSUE	0.894482	JM1	Haematpoetic&Lymphoid	0.66994	2	0.6509	High
											JMSU1_URINARY_TRACT	0.641087	JMSU1	UrinaryTract	1.19328	2	0.6509	High
											JURKAT_HAEMATOPOIETIC_AND_LYMPHOID_TISSUE	0.740691	JURKAT	Haematpoetic&Lymphoid	0.655492	2	0.6509	High
											JURLMK1_HAEMATOPOIETIC_AND_LYMPHOID_TISSUE	0.655672	JURLMK1	Haematpoetic&Lymphoid	0.94361	2	0.6509	High
											JVM2_HAEMATOPOIETIC_AND_LYMPHOID_TISSUE	0.464649	JVM2	Haematpoetic&Lymphoid	0.966461	1	0.399361	Low
											JVM3_HAEMATOPOIETIC_AND_LYMPHOID_TISSUE	0.506694	JVM3	Haematpoetic&Lymphoid	0.956515	1	0.399361	Low
											K029AX_SKIN	0.530604	K029AX	Skin	1.04794	2	0.6509	High
											K562_HAEMATOPOIETIC_AND_LYMPHOID_TISSUE	0.714389	K562	Haematpoetic&Lymphoid	0.887329	2	0.6509	High
											KALS1_CENTRAL_NERVOUS_SYSTEM	0.363775	KALS1	CNS	1.2129	1	0.399361	Low
											KARPAS299_HAEMATOPOIETIC_AND_LYMPHOID_TISSUE	0.455855	KARPAS299	Haematpoetic&Lymphoid	0.952488	1	0.399361	Low
											KARPAS422_HAEMATOPOIETIC_AND_LYMPHOID_TISSUE	0.570417	KARPAS422	Haematpoetic&Lymphoid	0.589907	2	0.6509	High
											KARPAS620_HAEMATOPOIETIC_AND_LYMPHOID_TISSUE	0.451059	KARPAS620	Haematpoetic&Lymphoid	0.960051	1	0.399361	Low
											KASUMI1_HAEMATOPOIETIC_AND_LYMPHOID_TISSUE	0.713143	KASUMI1	Haematpoetic&Lymphoid	0.886925	2	0.6509	High
											KASUMI2_HAEMATOPOIETIC_AND_LYMPHOID_TISSUE	0.923458	KASUMI2	Haematpoetic&Lymphoid	0.739679	2	0.6509	High
											KASUMI6_HAEMATOPOIETIC_AND_LYMPHOID_TISSUE	0.612515	KASUMI6	Haematpoetic&Lymphoid	0.878927	2	0.6509	High
											KATOIII_STOMACH	0.523539	KATOIII	Stomach	0.972593	1	0.399361	Low
											KCL22_HAEMATOPOIETIC_AND_LYMPHOID_TISSUE	0.690329	KCL22	Haematpoetic&Lymphoid	0.882155	2	0.6509	High
											KD_SOFT_TISSUE	0.51708	KD	SoftTissue	0.744412	1	0.399361	Low
											KE37_HAEMATOPOIETIC_AND_LYMPHOID_TISSUE	0.807517	KE37	Haematpoetic&Lymphoid	0.674961	2	0.6509	High
											KE39_STOMACH	0.446033	KE39	Stomach	0.953871	1	0.399361	Low
											KE97_HAEMATOPOIETIC_AND_LYMPHOID_TISSUE	0.677016	KE97	Haematpoetic&Lymphoid	0.9019	2	0.6509	High
											KELLY_AUTONOMIC_GANGLIA	0.82335	KELLY	A_Ganglia	0.693567	2	0.6509	High
											KG1_HAEMATOPOIETIC_AND_LYMPHOID_TISSUE	0.671977	KG1	Haematpoetic&Lymphoid	0.879188	2	0.6509	High
											KG1C_CENTRAL_NERVOUS_SYSTEM	0.185076	KG1C	CNS	1.34834	1	0.399361	Low
											KHM1B_HAEMATOPOIETIC_AND_LYMPHOID_TISSUE	0.909438	KHM1B	Haematpoetic&Lymphoid	0.783322	2	0.6509	High
											KIJK_HAEMATOPOIETIC_AND_LYMPHOID_TISSUE	0.673819	KIJK	Haematpoetic&Lymphoid	0.88781	2	0.6509	High
											KLE_ENDOMETRIUM	0.39794	KLE	Endometrium	1.21493	1	0.399361	Low
											KM12_LARGE_INTESTINE	0.614546	KM12	LargeIntestine	0.931492	2	0.6509	High
											KMBC2_URINARY_TRACT	0.484436	KMBC2	UrinaryTract	1.12122	1	0.399361	Low
											KMH2_HAEMATOPOIETIC_AND_LYMPHOID_TISSUE	0.579687	KMH2	Haematpoetic&Lymphoid	1.00543	2	0.6509	High
											KMM1_HAEMATOPOIETIC_AND_LYMPHOID_TISSUE	0.893731	KMM1	Haematpoetic&Lymphoid	0.715664	2	0.6509	High
											KMRC1_KIDNEY	0.336147	KMRC1	Kidney	1.38676	1	0.399361	Low
											KMRC2_KIDNEY	0.512887	KMRC2	Kidney	1.17474	1	0.399361	Low
											KMRC20_KIDNEY	0.546733	KMRC20	Kidney	1.13185	2	0.6509	High
											KMRC3_KIDNEY	0.256271	KMRC3	Kidney	1.25792	1	0.399361	Low
											KMS11_HAEMATOPOIETIC_AND_LYMPHOID_TISSUE	0.774469	KMS11	Haematpoetic&Lymphoid	0.798248	2	0.6509	High
											KMS12BM_HAEMATOPOIETIC_AND_LYMPHOID_TISSUE	0.616306	KMS12BM	Haematpoetic&Lymphoid	0.778578	2	0.6509	High
											KMS18_HAEMATOPOIETIC_AND_LYMPHOID_TISSUE	0.590107	KMS18	Haematpoetic&Lymphoid	0.951245	2	0.6509	High
											KMS20_HAEMATOPOIETIC_AND_LYMPHOID_TISSUE	0.656847	KMS20	Haematpoetic&Lymphoid	0.970012	2	0.6509	High
											KMS21BM_HAEMATOPOIETIC_AND_LYMPHOID_TISSUE	0.768518	KMS21BM	Haematpoetic&Lymphoid	0.817565	2	0.6509	High
											KMS26_HAEMATOPOIETIC_AND_LYMPHOID_TISSUE	0.901393	KMS26	Haematpoetic&Lymphoid	0.828375	2	0.6509	High
											KMS27_HAEMATOPOIETIC_AND_LYMPHOID_TISSUE	0.706451	KMS27	Haematpoetic&Lymphoid	0.783906	2	0.6509	High
											KMS28BM_HAEMATOPOIETIC_AND_LYMPHOID_TISSUE	0.675101	KMS28BM	Haematpoetic&Lymphoid	0.792876	2	0.6509	High
											KMS34_HAEMATOPOIETIC_AND_LYMPHOID_TISSUE	0.71107	KMS34	Haematpoetic&Lymphoid	0.836146	2	0.6509	High
											KNS42_CENTRAL_NERVOUS_SYSTEM	0.412796	KNS42	CNS	0.931275	1	0.399361	Low
											KNS60_CENTRAL_NERVOUS_SYSTEM	0.493493	KNS60	CNS	1.17115	1	0.399361	Low
											KNS62_LUNG	0.529791	KNS62	Lung	1.27102	2	0.6509	High
											KNS81_CENTRAL_NERVOUS_SYSTEM	0.413398	KNS81	CNS	1.22307	1	0.399361	Low
											KO52_HAEMATOPOIETIC_AND_LYMPHOID_TISSUE	0.710859	KO52	Haematpoetic&Lymphoid	0.990545	2	0.6509	High
											KOPN8_HAEMATOPOIETIC_AND_LYMPHOID_TISSUE	0.658879	KOPN8	Haematpoetic&Lymphoid	0.872207	2	0.6509	High
											KP2_PANCREAS	0.473679	KP2	Pancreas	1.06671	1	0.399361	Low
											KP3_PANCREAS	0.383855	KP3	Pancreas	0.991941	1	0.399361	Low
											KP4_PANCREAS	0.595204	KP4	Pancreas	1.06435	2	0.6509	High
											KPL1_BREAST	0.651498	KPL1	Breast	0.842171	2	0.6509	High
											KPMRTRY_SOFT_TISSUE	0.600754	KPMRTRY	SoftTissue	0.786341	2	0.6509	High
											KPNRTBM1_AUTONOMIC_GANGLIA	0.693572	KPNRTBM1	A_Ganglia	0.714171	2	0.6509	High
											KPNSI9S_AUTONOMIC_GANGLIA	0.445907	KPNSI9S	A_Ganglia	1.25903	1	0.399361	Low
											KPNYN_AUTONOMIC_GANGLIA	0.740892	KPNYN	A_Ganglia	0.714164	2	0.6509	High
											KS1_CENTRAL_NERVOUS_SYSTEM	0.526214	KS1	CNS	1.08071	2	0.6509	High
											KU1919_URINARY_TRACT	0.626227	KU1919	UrinaryTract	1.06493	2	0.6509	High
											KU812_HAEMATOPOIETIC_AND_LYMPHOID_TISSUE	0.715597	KU812	Haematpoetic&Lymphoid	0.870917	2	0.6509	High
											KURAMOCHI_OVARY	0.27737	KURAMOCHI	Ovary	1.00379	1	0.399361	Low
											KYM1_SOFT_TISSUE	0.570395	KYM1	SoftTissue	0.794653	2	0.6509	High
											KYO1_HAEMATOPOIETIC_AND_LYMPHOID_TISSUE	0.649334	KYO1	Haematpoetic&Lymphoid	0.789329	2	0.6509	High
											KYSE140_OESOPHAGUS	0.472446	KYSE140	Oesophagus	0.953114	1	0.399361	Low
											KYSE150_OESOPHAGUS	0.427655	KYSE150	Oesophagus	1.10845	1	0.399361	Low
											KYSE180_OESOPHAGUS	0.696059	KYSE180	Oesophagus	1.12311	2	0.6509	High
											KYSE270_OESOPHAGUS	0.524901	KYSE270	Oesophagus	1.10369	1	0.399361	Low
											KYSE30_OESOPHAGUS	0.250553	KYSE30	Oesophagus	1.00308	1	0.399361	Low
											KYSE410_OESOPHAGUS	0.546227	KYSE410	Oesophagus	0.983904	2	0.6509	High
											KYSE450_OESOPHAGUS	0.56446	KYSE450	Oesophagus	0.994137	2	0.6509	High
											KYSE510_OESOPHAGUS	0.430333	KYSE510	Oesophagus	1.11364	1	0.399361	Low
											KYSE520_OESOPHAGUS	0.483952	KYSE520	Oesophagus	1.1343	1	0.399361	Low
											KYSE70_OESOPHAGUS	0.288943	KYSE70	Oesophagus	0.972458	1	0.399361	Low
											L1236_HAEMATOPOIETIC_AND_LYMPHOID_TISSUE	0.549662	L1236	Haematpoetic&Lymphoid	0.915507	2	0.6509	High
											L33_PANCREAS	0.556502	L33	Pancreas	1.19031	2	0.6509	High
											L363_HAEMATOPOIETIC_AND_LYMPHOID_TISSUE	0.827629	L363	Haematpoetic&Lymphoid	0.737214	2	0.6509	High
											L428_HAEMATOPOIETIC_AND_LYMPHOID_TISSUE	0.834999	L428	Haematpoetic&Lymphoid	0.815881	2	0.6509	High
											L540_HAEMATOPOIETIC_AND_LYMPHOID_TISSUE	0.772297	L540	Haematpoetic&Lymphoid	0.83696	2	0.6509	High
											LAMA84_HAEMATOPOIETIC_AND_LYMPHOID_TISSUE	0.605526	LAMA84	Haematpoetic&Lymphoid	1.00027	2	0.6509	High
											LC1F_LUNG	0.602345	LC1F	Lung	0.946196	2	0.6509	High
											LCLC103H_LUNG	0.598097	LCLC103H	Lung	1.11609	2	0.6509	High
											LCLC97TM1_LUNG	0.332213	LCLC97TM1	Lung	1.07467	1	0.399361	Low
											LI7_LIVER	0.418439	LI7	Liver	1.14699	1	0.399361	Low
											LK2_LUNG	0.595476	LK2	Lung	0.8294	2	0.6509	High
											LMSU_STOMACH	0.532017	LMSU	Stomach	1.27794	2	0.6509	High
											LN18_CENTRAL_NERVOUS_SYSTEM	0.642393	LN18	CNS	1.22883	2	0.6509	High
											LN215_CENTRAL_NERVOUS_SYSTEM	0.61728	LN215	CNS	1.17793	2	0.6509	High
											LN229_CENTRAL_NERVOUS_SYSTEM	0.537372	LN229	CNS	1.12278	2	0.6509	High
											LN235_CENTRAL_NERVOUS_SYSTEM	0.408815	LN235	CNS	1.13105	1	0.399361	Low
											LN319_CENTRAL_NERVOUS_SYSTEM	0.616631	LN319	CNS	1.01858	2	0.6509	High
											LN340_CENTRAL_NERVOUS_SYSTEM	0.49975	LN340	CNS	1.17564	1	0.399361	Low
											LN382_CENTRAL_NERVOUS_SYSTEM	0.41993	LN382	CNS	1.33663	1	0.399361	Low
											LN428_CENTRAL_NERVOUS_SYSTEM	0.651651	LN428	CNS	1.12942	2	0.6509	High
											LN443_CENTRAL_NERVOUS_SYSTEM	0.461245	LN443	CNS	1.13828	1	0.399361	Low
											LN464_CENTRAL_NERVOUS_SYSTEM	0.512289	LN464	CNS	1.05937	1	0.399361	Low
											LNCAPCLONEFGC_PROSTATE	0.550531	LNCAPCLONEFGC	Prostate	0.743264	2	0.6509	High
											LNZ308_CENTRAL_NERVOUS_SYSTEM	0.528588	LNZ308	CNS	1.02541	2	0.6509	High
											LOUCY_HAEMATOPOIETIC_AND_LYMPHOID_TISSUE	0.689981	LOUCY	Haematpoetic&Lymphoid	0.731533	2	0.6509	High
											LOUNH91_LUNG	0.497611	LOUNH91	Lung	1.07599	1	0.399361	Low
											LOVO_LARGE_INTESTINE	0.673607	LOVO	LargeIntestine	1.08208	2	0.6509	High
											LOXIMVI_SKIN	0.630029	LOXIMVI	Skin	1.1918	2	0.6509	High
											LP1_HAEMATOPOIETIC_AND_LYMPHOID_TISSUE	0.634954	LP1	Haematpoetic&Lymphoid	0.858426	2	0.6509	High
											LS1034_LARGE_INTESTINE	0.332132	LS1034	LargeIntestine	1.03587	1	0.399361	Low
											LS123_LARGE_INTESTINE	0.39551	LS123	LargeIntestine	1.2176	1	0.399361	Low
											LS180_LARGE_INTESTINE	0.477814	LS180	LargeIntestine	0.984315	1	0.399361	Low
											LS411N_LARGE_INTESTINE	0.630124	LS411N	LargeIntestine	0.947365	2	0.6509	High
											LS513_LARGE_INTESTINE	0.631066	LS513	LargeIntestine	0.920718	2	0.6509	High
											LU65_LUNG	0.663378	LU65	Lung	1.12621	2	0.6509	High
											LU99_LUNG	0.612702	LU99	Lung	1.09178	2	0.6509	High
											LUDLU1_LUNG	0.617055	LUDLU1	Lung	1.09252	2	0.6509	High
											LXF289_LUNG	0.279468	LXF289	Lung	1.1623	1	0.399361	Low
											M059K_CENTRAL_NERVOUS_SYSTEM	0.459205	M059K	CNS	1.19853	1	0.399361	Low
											M07E_HAEMATOPOIETIC_AND_LYMPHOID_TISSUE	0.639949	M07E	Haematpoetic&Lymphoid	0.86454	2	0.6509	High
											MALME3M_SKIN	0.379696	MALME3M	Skin	1.04928	1	0.399361	Low
											MC116_HAEMATOPOIETIC_AND_LYMPHOID_TISSUE	0.876685	MC116	Haematpoetic&Lymphoid	0.727035	2	0.6509	High
											MCAS_OVARY	0.478092	MCAS	Ovary	1.17158	1	0.399361	Low
											MCF7_BREAST	0.636041	MCF7	Breast	0.888337	2	0.6509	High
											MDAMB134VI_BREAST	0.623292	MDAMB134VI	Breast	0.613701	2	0.6509	High
											MDAMB157_BREAST	0.42994	MDAMB157	Breast	1.02363	1	0.399361	Low
											MDAMB175VII_BREAST	0.338626	MDAMB175VII	Breast	0.915183	1	0.399361	Low
											MDAMB231_BREAST	0.528886	MDAMB231	Breast	1.23218	2	0.6509	High
											MDAMB361_BREAST	0.541017	MDAMB361	Breast	1.10183	2	0.6509	High
											MDAMB415_BREAST	0.42615	MDAMB415	Breast	0.976795	1	0.399361	Low
											MDAMB435S_SKIN	0.371385	MDAMB435S	Skin	0.975375	1	0.399361	Low
											MDAMB436_BREAST	0.533841	MDAMB436	Breast	1.35752	2	0.6509	High
											MDAMB453_BREAST	0.697721	MDAMB453	Breast	0.693579	2	0.6509	High
											MDAMB468_BREAST	0.39335	MDAMB468	Breast	1.05221	1	0.399361	Low
											MDAPCA2B_PROSTATE	0.549901	MDAPCA2B	Prostate	0.769813	2	0.6509	High
											MDST8_LARGE_INTESTINE	0.597721	MDST8	LargeIntestine	1.36483	2	0.6509	High
											ME1_HAEMATOPOIETIC_AND_LYMPHOID_TISSUE	0.784643	ME1	Haematpoetic&Lymphoid	0.927699	2	0.6509	High
											MEC1_HAEMATOPOIETIC_AND_LYMPHOID_TISSUE	0.699797	MEC1	Haematpoetic&Lymphoid	0.85747	2	0.6509	High
											MEG01_HAEMATOPOIETIC_AND_LYMPHOID_TISSUE	0.717178	MEG01	Haematpoetic&Lymphoid	0.97252	2	0.6509	High
											MELHO_SKIN	0.663658	MELHO	Skin	0.88813	2	0.6509	High
											MELJUSO_SKIN	0.573451	MELJUSO	Skin	0.98461	2	0.6509	High
											MESSA_SOFT_TISSUE	0.542077	MESSA	SoftTissue	0.813324	2	0.6509	High
											MEWO_SKIN	0.600194	MEWO	Skin	0.888162	2	0.6509	High
											MFE280_ENDOMETRIUM	0.489807	MFE280	Endometrium	0.887959	1	0.399361	Low
											MFE296_ENDOMETRIUM	0.540962	MFE296	Endometrium	0.798288	2	0.6509	High
											MFE319_ENDOMETRIUM	0.573388	MFE319	Endometrium	0.955194	2	0.6509	High
											MG63_BONE	0.649366	MG63	Bone	1.19506	2	0.6509	High
											MHHCALL2_HAEMATOPOIETIC_AND_LYMPHOID_TISSUE	0.678356	MHHCALL2	Haematpoetic&Lymphoid	0.750264	2	0.6509	High
											MHHCALL3_HAEMATOPOIETIC_AND_LYMPHOID_TISSUE	0.613129	MHHCALL3	Haematpoetic&Lymphoid	0.669015	2	0.6509	High
											MHHCALL4_HAEMATOPOIETIC_AND_LYMPHOID_TISSUE	0.678993	MHHCALL4	Haematpoetic&Lymphoid	0.771447	2	0.6509	High
											MHHES1_BONE	0.647419	MHHES1	Bone	0.895677	2	0.6509	High
											MHHNB11_AUTONOMIC_GANGLIA	0.59231	MHHNB11	A_Ganglia	0.775463	2	0.6509	High
											MIAPACA2_PANCREAS	0.672376	MIAPACA2	Pancreas	0.944693	2	0.6509	High
											MINO_HAEMATOPOIETIC_AND_LYMPHOID_TISSUE	0.877262	MINO	Haematpoetic&Lymphoid	0.784252	2	0.6509	High
											MJ_HAEMATOPOIETIC_AND_LYMPHOID_TISSUE	0.695233	MJ	Haematpoetic&Lymphoid	1.05907	2	0.6509	High
											MKN1_STOMACH	0.345361	MKN1	Stomach	1.19376	1	0.399361	Low
											MKN45_STOMACH	0.67365	MKN45	Stomach	0.932183	2	0.6509	High
											MKN7_STOMACH	0.462949	MKN7	Stomach	1.18777	1	0.399361	Low
											MKN74_STOMACH	0.391956	MKN74	Stomach	0.981872	1	0.399361	Low
											ML1_THYROID	0.420055	ML1	Thyroid	1.26629	1	0.399361	Low
											MM1S_HAEMATOPOIETIC_AND_LYMPHOID_TISSUE	0.743111	MM1S	Haematpoetic&Lymphoid	0.923966	2	0.6509	High
											MOLM13_HAEMATOPOIETIC_AND_LYMPHOID_TISSUE	0.704216	MOLM13	Haematpoetic&Lymphoid	0.955941	2	0.6509	High
											MOLM16_HAEMATOPOIETIC_AND_LYMPHOID_TISSUE	0.73193	MOLM16	Haematpoetic&Lymphoid	0.721597	2	0.6509	High
											MOLM6_HAEMATOPOIETIC_AND_LYMPHOID_TISSUE	0.768667	MOLM6	Haematpoetic&Lymphoid	0.932277	2	0.6509	High
											MOLP2_HAEMATOPOIETIC_AND_LYMPHOID_TISSUE	0.475225	MOLP2	Haematpoetic&Lymphoid	0.834368	1	0.399361	Low
											MOLP8_HAEMATOPOIETIC_AND_LYMPHOID_TISSUE	0.615016	MOLP8	Haematpoetic&Lymphoid	0.835965	2	0.6509	High
											MOLT13_HAEMATOPOIETIC_AND_LYMPHOID_TISSUE	0.664235	MOLT13	Haematpoetic&Lymphoid	0.736756	2	0.6509	High
											MOLT16_HAEMATOPOIETIC_AND_LYMPHOID_TISSUE	0.663279	MOLT16	Haematpoetic&Lymphoid	0.74005	2	0.6509	High
											MOLT3_HAEMATOPOIETIC_AND_LYMPHOID_TISSUE	0.710553	MOLT3	Haematpoetic&Lymphoid	0.637531	2	0.6509	High
											MON_SOFT_TISSUE	0.632826	MON	SoftTissue	0.807068	2	0.6509	High
											MONOMAC1_HAEMATOPOIETIC_AND_LYMPHOID_TISSUE	0.575939	MONOMAC1	Haematpoetic&Lymphoid	1.03856	2	0.6509	High
											MONOMAC6_HAEMATOPOIETIC_AND_LYMPHOID_TISSUE	0.628888	MONOMAC6	Haematpoetic&Lymphoid	1.02457	2	0.6509	High
											MORCPR_LUNG	0.516606	MORCPR	Lung	0.910259	1	0.399361	Low
											MPP89_PLEURA	0.520275	MPP89	Pleura	1.17671	1	0.399361	Low
											MSTO211H_PLEURA	0.599383	MSTO211H	Pleura	1.1936	2	0.6509	High
											MUTZ3_HAEMATOPOIETIC_AND_LYMPHOID_TISSUE	0.495891	MUTZ3	Haematpoetic&Lymphoid	0.962402	1	0.399361	Low
											MUTZ5_HAEMATOPOIETIC_AND_LYMPHOID_TISSUE	0.753709	MUTZ5	Haematpoetic&Lymphoid	0.753562	2	0.6509	High
											MV411_HAEMATOPOIETIC_AND_LYMPHOID_TISSUE	0.661691	MV411	Haematpoetic&Lymphoid	0.850035	2	0.6509	High
											NALM1_HAEMATOPOIETIC_AND_LYMPHOID_TISSUE	0.590804	NALM1	Haematpoetic&Lymphoid	0.713087	2	0.6509	High
											NALM19_HAEMATOPOIETIC_AND_LYMPHOID_TISSUE	0.530015	NALM19	Haematpoetic&Lymphoid	0.748927	2	0.6509	High
											NALM6_HAEMATOPOIETIC_AND_LYMPHOID_TISSUE	0.690696	NALM6	Haematpoetic&Lymphoid	0.737442	2	0.6509	High
											NAMALWA_HAEMATOPOIETIC_AND_LYMPHOID_TISSUE	0.715568	NAMALWA	Haematpoetic&Lymphoid	0.736385	2	0.6509	High
											NB1_AUTONOMIC_GANGLIA	0.677423	NB1	A_Ganglia	0.754474	2	0.6509	High
											NB4_HAEMATOPOIETIC_AND_LYMPHOID_TISSUE	0.799712	NB4	Haematpoetic&Lymphoid	1.06972	2	0.6509	High
											NCCSTCK140_STOMACH	0.133525	NCCSTCK140	Stomach	1.11595	1	0.399361	Low
											NCIH1048_LUNG	0.569062	NCIH1048	Lung	0.840126	2	0.6509	High
											NCIH1092_LUNG	0.643825	NCIH1092	Lung	0.495834	2	0.6509	High
											NCIH1105_LUNG	0.558477	NCIH1105	Lung	0.593179	2	0.6509	High
											NCIH1155_LUNG	0.536836	NCIH1155	Lung	0.699888	2	0.6509	High
											NCIH1184_LUNG	0.718274	NCIH1184	Lung	0.651472	2	0.6509	High
											NCIH1299_LUNG	0.762647	NCIH1299	Lung	1.00778	2	0.6509	High
											NCIH1339_LUNG	0.516096	NCIH1339	Lung	1.2292	1	0.399361	Low
											NCIH1341_LUNG	0.551275	NCIH1341	Lung	1.08051	2	0.6509	High
											NCIH1355_LUNG	0.557746	NCIH1355	Lung	1.13671	2	0.6509	High
											NCIH1373_LUNG	0.565867	NCIH1373	Lung	1.12519	2	0.6509	High
											NCIH1385_LUNG	0.48648	NCIH1385	Lung	0.792695	1	0.399361	Low
											NCIH1395_LUNG	0.389575	NCIH1395	Lung	0.971403	1	0.399361	Low
											NCIH1435_LUNG	0.660808	NCIH1435	Lung	0.935382	2	0.6509	High
											NCIH1436_LUNG	0.598706	NCIH1436	Lung	0.56617	2	0.6509	High
											NCIH1437_LUNG	0.604496	NCIH1437	Lung	0.987364	2	0.6509	High
											NCIH146_LUNG	0.659309	NCIH146	Lung	0.590404	2	0.6509	High
											NCIH1563_LUNG	0.275492	NCIH1563	Lung	1.11755	1	0.399361	Low
											NCIH1568_LUNG	0.602843	NCIH1568	Lung	0.967867	2	0.6509	High
											NCIH1573_LUNG	0.378847	NCIH1573	Lung	0.899769	1	0.399361	Low
											NCIH1581_LUNG	0.897268	NCIH1581	Lung	0.711218	2	0.6509	High
											NCIH1618_LUNG	0.658061	NCIH1618	Lung	0.761966	2	0.6509	High
											NCIH1623_LUNG	0.37155	NCIH1623	Lung	0.97244	1	0.399361	Low
											NCIH1648_LUNG	0.404662	NCIH1648	Lung	1.35923	1	0.399361	Low
											NCIH1650_LUNG	0.491297	NCIH1650	Lung	1.11202	1	0.399361	Low
											NCIH1651_LUNG	0.515477	NCIH1651	Lung	1.11681	1	0.399361	Low
											NCIH1666_LUNG	0.40982	NCIH1666	Lung	1.18977	1	0.399361	Low
											NCIH1693_LUNG	0.717178	NCIH1693	Lung	0.945431	2	0.6509	High
											NCIH1694_LUNG	0.642189	NCIH1694	Lung	0.584572	2	0.6509	High
											NCIH1703_LUNG	0.695742	NCIH1703	Lung	0.897346	2	0.6509	High
											NCIH1734_LUNG	0.478813	NCIH1734	Lung	1.23136	1	0.399361	Low
											NCIH1755_LUNG	0.449842	NCIH1755	Lung	1.12188	1	0.399361	Low
											NCIH1781_LUNG	0.664801	NCIH1781	Lung	0.968044	2	0.6509	High
											NCIH1792_LUNG	0.633372	NCIH1792	Lung	1.25914	2	0.6509	High
											NCIH1793_LUNG	0.533805	NCIH1793	Lung	1.14199	2	0.6509	High
											NCIH1819_LUNG	0.572116	NCIH1819	Lung	0.840956	2	0.6509	High
											NCIH1836_LUNG	0.664297	NCIH1836	Lung	0.62872	2	0.6509	High
											NCIH1838_LUNG	0.546791	NCIH1838	Lung	1.13341	2	0.6509	High
											NCIH1869_LUNG	0.608739	NCIH1869	Lung	1.16077	2	0.6509	High
											NCIH1876_LUNG	0.397189	NCIH1876	Lung	0.708464	1	0.399361	Low
											NCIH1915_LUNG	0.538004	NCIH1915	Lung	1.13207	2	0.6509	High
											NCIH1930_LUNG	0.827992	NCIH1930	Lung	0.622659	2	0.6509	High
											NCIH1944_LUNG	0.729079	NCIH1944	Lung	1.11093	2	0.6509	High
											NCIH196_LUNG	0.58681	NCIH196	Lung	1.09254	2	0.6509	High
											NCIH1963_LUNG	0.668433	NCIH1963	Lung	0.591701	2	0.6509	High
											NCIH1975_LUNG	0.502152	NCIH1975	Lung	1.11531	1	0.399361	Low
											NCIH2004RT_SOFT_TISSUE	0.583274	NCIH2004RT	SoftTissue	1.04819	2	0.6509	High
											NCIH2009_LUNG	0.622181	NCIH2009	Lung	1.10334	2	0.6509	High
											NCIH2023_LUNG	0.577661	NCIH2023	Lung	1.20281	2	0.6509	High
											NCIH2029_LUNG	0.433337	NCIH2029	Lung	0.659231	1	0.399361	Low
											NCIH2030_LUNG	0.600601	NCIH2030	Lung	1.14112	2	0.6509	High
											NCIH2052_PLEURA	0.40187	NCIH2052	Pleura	1.25091	1	0.399361	Low
											NCIH2066_LUNG	0.575005	NCIH2066	Lung	0.854528	2	0.6509	High
											NCIH2073_LUNG	0.571007	NCIH2073	Lung	1.19373	2	0.6509	High
											NCIH2077_LUNG	0.89763	NCIH2077	Lung	0.766053	2	0.6509	High
											NCIH2081_LUNG	0.520489	NCIH2081	Lung	0.599149	1	0.399361	Low
											NCIH2085_LUNG	0.600161	NCIH2085	Lung	1.09123	2	0.6509	High
											NCIH2087_LUNG	0.606347	NCIH2087	Lung	1.04587	2	0.6509	High
											NCIH209_LUNG	0.771341	NCIH209	Lung	0.519767	2	0.6509	High
											NCIH2106_LUNG	0.820647	NCIH2106	Lung	0.619213	2	0.6509	High
											NCIH211_LUNG	0.619219	NCIH211	Lung	0.643243	2	0.6509	High
											NCIH2110_LUNG	0.40386	NCIH2110	Lung	1.04356	1	0.399361	Low
											NCIH2122_LUNG	0.543923	NCIH2122	Lung	1.11088	2	0.6509	High
											NCIH2126_LUNG	0.311937	NCIH2126	Lung	0.951402	1	0.399361	Low
											NCIH2170_LUNG	0.750327	NCIH2170	Lung	0.918502	2	0.6509	High
											NCIH2171_LUNG	0.616154	NCIH2171	Lung	0.552436	2	0.6509	High
											NCIH2172_LUNG	0.49925	NCIH2172	Lung	1.07907	1	0.399361	Low
											NCIH2196_LUNG	0.520774	NCIH2196	Lung	0.72814	1	0.399361	Low
											NCIH2227_LUNG	0.497089	NCIH2227	Lung	0.543944	1	0.399361	Low
											NCIH2228_LUNG	0.286997	NCIH2228	Lung	1.33024	1	0.399361	Low
											NCIH226_LUNG	0.496099	NCIH226	Lung	1.19321	1	0.399361	Low
											NCIH2286_LUNG	0.769948	NCIH2286	Lung	1.1492	2	0.6509	High
											NCIH2291_LUNG	0.548488	NCIH2291	Lung	1.21977	2	0.6509	High
											NCIH23_LUNG	0.678359	NCIH23	Lung	1.16278	2	0.6509	High
											NCIH2342_LUNG	0.603939	NCIH2342	Lung	0.830527	2	0.6509	High
											NCIH2347_LUNG	0.595102	NCIH2347	Lung	1.122	2	0.6509	High
											NCIH2405_LUNG	0.455075	NCIH2405	Lung	1.3203	1	0.399361	Low
											NCIH2444_LUNG	0.364457	NCIH2444	Lung	1.3084	1	0.399361	Low
											NCIH2452_PLEURA	0.37622	NCIH2452	Pleura	1.20193	1	0.399361	Low
											NCIH28_PLEURA	0.57119	NCIH28	Pleura	0.88721	2	0.6509	High
											NCIH2882_LUNG	0.655658	NCIH2882	Lung	1.06277	2	0.6509	High
											NCIH2887_LUNG	0.546948	NCIH2887	Lung	1.18896	2	0.6509	High
											NCIH292_LUNG	0.564983	NCIH292	Lung	1.22276	2	0.6509	High
											NCIH3122_LUNG	0.671419	NCIH3122	Lung	1.00476	2	0.6509	High
											NCIH322_LUNG	0.59072	NCIH322	Lung	1.04883	2	0.6509	High
											NCIH3255_LUNG	0.507361	NCIH3255	Lung	1.08338	1	0.399361	Low
											NCIH358_LUNG	0.616345	NCIH358	Lung	1.01188	2	0.6509	High
											NCIH441_LUNG	0.596349	NCIH441	Lung	1.03325	2	0.6509	High
											NCIH446_LUNG	0.551995	NCIH446	Lung	0.686433	2	0.6509	High
											NCIH460_LUNG	0.607026	NCIH460	Lung	1.0393	2	0.6509	High
											NCIH508_LARGE_INTESTINE	0.395162	NCIH508	LargeIntestine	0.900652	1	0.399361	Low
											NCIH510_LUNG	0.604029	NCIH510	Lung	0.670317	2	0.6509	High
											NCIH520_LUNG	0.488386	NCIH520	Lung	0.76678	1	0.399361	Low
											NCIH522_LUNG	0.643006	NCIH522	Lung	0.752112	2	0.6509	High
											NCIH524_LUNG	0.55131	NCIH524	Lung	0.638922	2	0.6509	High
											NCIH526_LUNG	0.612445	NCIH526	Lung	0.632195	2	0.6509	High
											NCIH596_LUNG	0.388967	NCIH596	Lung	1.28577	1	0.399361	Low
											NCIH647_LUNG	0.398769	NCIH647	Lung	1.29955	1	0.399361	Low
											NCIH650_LUNG	0.483348	NCIH650	Lung	1.18623	1	0.399361	Low
											NCIH660_PROSTATE	0.435977	NCIH660	Prostate	0.779967	1	0.399361	Low
											NCIH661_LUNG	0.737838	NCIH661	Lung	1.01377	2	0.6509	High
											NCIH684_LIVER	0.407755	NCIH684	Liver	1.04989	1	0.399361	Low
											NCIH69_LUNG	0.849838	NCIH69	Lung	0.746448	2	0.6509	High
											NCIH716_LARGE_INTESTINE	0.471153	NCIH716	LargeIntestine	0.855238	1	0.399361	Low
											NCIH727_LUNG	0.495782	NCIH727	Lung	1.0479	1	0.399361	Low
											NCIH747_LARGE_INTESTINE	0.648969	NCIH747	LargeIntestine	1.09665	2	0.6509	High
											NCIH810_LUNG	0.552362	NCIH810	Lung	0.605983	2	0.6509	High
											NCIH82_LUNG	0.541814	NCIH82	Lung	0.604998	2	0.6509	High
											NCIH838_LUNG	0.741798	NCIH838	Lung	1.04403	2	0.6509	High
											NCIH841_LUNG	0.778227	NCIH841	Lung	0.802021	2	0.6509	High
											NCIH854_LUNG	0.307184	NCIH854	Lung	0.933956	1	0.399361	Low
											NCIH889_LUNG	0.695437	NCIH889	Lung	0.658981	2	0.6509	High
											NCIH929_HAEMATOPOIETIC_AND_LYMPHOID_TISSUE	0.542986	NCIH929	Haematpoetic&Lymphoid	0.891015	2	0.6509	High
											NCIN87_STOMACH	0.447638	NCIN87	Stomach	0.942603	1	0.399361	Low
											NCO2_HAEMATOPOIETIC_AND_LYMPHOID_TISSUE	0.807968	NCO2	Haematpoetic&Lymphoid	0.943402	2	0.6509	High
											NH6_AUTONOMIC_GANGLIA	0.61369	NH6	A_Ganglia	0.883696	2	0.6509	High
											NHAHTDD_CENTRAL_NERVOUS_SYSTEM	0.562048	NHAHTDD	CNS	1.22441	2	0.6509	High
											NIHOVCAR3_OVARY	0.482979	NIHOVCAR3	Ovary	0.969627	1	0.399361	Low
											NMCG1_CENTRAL_NERVOUS_SYSTEM	0.428303	NMCG1	CNS	1.27772	1	0.399361	Low
											NOMO1_HAEMATOPOIETIC_AND_LYMPHOID_TISSUE	0.661205	NOMO1	Haematpoetic&Lymphoid	0.879948	2	0.6509	High
											NUDHL1_HAEMATOPOIETIC_AND_LYMPHOID_TISSUE	0.575436	NUDHL1	Haematpoetic&Lymphoid	0.899259	2	0.6509	High
											NUDUL1_HAEMATOPOIETIC_AND_LYMPHOID_TISSUE	0.890075	NUDUL1	Haematpoetic&Lymphoid	0.667776	2	0.6509	High
											NUGC2_STOMACH	0.0836657	NUGC2	Stomach	1.27941	1	0.399361	Low
											NUGC3_STOMACH	0.565556	NUGC3	Stomach	1.27553	2	0.6509	High
											NUGC4_STOMACH	0.400198	NUGC4	Stomach	0.93443	1	0.399361	Low
											OAW28_OVARY	0.426627	OAW28	Ovary	0.938408	1	0.399361	Low
											OAW42_OVARY	0.567579	OAW42	Ovary	1.09035	2	0.6509	High
											OC314_OVARY	0.508146	OC314	Ovary	0.914718	1	0.399361	Low
											OCIAML2_HAEMATOPOIETIC_AND_LYMPHOID_TISSUE	0.764032	OCIAML2	Haematpoetic&Lymphoid	1.00305	2	0.6509	High
											OCIAML3_HAEMATOPOIETIC_AND_LYMPHOID_TISSUE	0.61148	OCIAML3	Haematpoetic&Lymphoid	1.17906	2	0.6509	High
											OCIAML5_HAEMATOPOIETIC_AND_LYMPHOID_TISSUE	0.735266	OCIAML5	Haematpoetic&Lymphoid	1.0465	2	0.6509	High
											OCILY19_HAEMATOPOIETIC_AND_LYMPHOID_TISSUE	0.879944	OCILY19	Haematpoetic&Lymphoid	0.762767	2	0.6509	High
											OCILY3_HAEMATOPOIETIC_AND_LYMPHOID_TISSUE	0.672602	OCILY3	Haematpoetic&Lymphoid	0.778922	2	0.6509	High
											OCIM1_HAEMATOPOIETIC_AND_LYMPHOID_TISSUE	0.638446	OCIM1	Haematpoetic&Lymphoid	0.875329	2	0.6509	High
											OCIMY5_HAEMATOPOIETIC_AND_LYMPHOID_TISSUE	0.578218	OCIMY5	Haematpoetic&Lymphoid	0.896955	2	0.6509	High
											OCIMY7_HAEMATOPOIETIC_AND_LYMPHOID_TISSUE	0.545579	OCIMY7	Haematpoetic&Lymphoid	0.950628	2	0.6509	High
											OCUM1_STOMACH	0.580945	OCUM1	Stomach	1.03335	2	0.6509	High
											OE19_OESOPHAGUS	0.505883	OE19	Oesophagus	0.900957	1	0.399361	Low
											OE21_OESOPHAGUS	0.489028	OE21	Oesophagus	1.19596	1	0.399361	Low
											OE33_OESOPHAGUS	0.509481	OE33	Oesophagus	1.12073	1	0.399361	Low
											OELE_OVARY	0.480963	OELE	Ovary	1.25446	1	0.399361	Low
											ONCODG1_OVARY	0.448067	ONCODG1	Ovary	0.953414	1	0.399361	Low
											ONS76_CENTRAL_NERVOUS_SYSTEM	0.543016	ONS76	CNS	1.2408	2	0.6509	High
											OPM1_HAEMATOPOIETIC_AND_LYMPHOID_TISSUE	0.582991	OPM1	Haematpoetic&Lymphoid	0.870553	2	0.6509	High
											OPM2_HAEMATOPOIETIC_AND_LYMPHOID_TISSUE	0.495453	OPM2	Haematpoetic&Lymphoid	0.834154	1	0.399361	Low
											OSRC2_KIDNEY	0.577509	OSRC2	Kidney	1.26507	2	0.6509	High
											OUMS23_LARGE_INTESTINE	0.319108	OUMS23	LargeIntestine	1.01379	1	0.399361	Low
											OV56_OVARY	0.290024	OV56	Ovary	1.25369	1	0.399361	Low
											OV7_OVARY	0.358745	OV7	Ovary	1.31179	1	0.399361	Low
											OV90_OVARY	0.546844	OV90	Ovary	1.12461	2	0.6509	High
											OVCAR4_OVARY	0.240294	OVCAR4	Ovary	1.14227	1	0.399361	Low
											OVCAR8_OVARY	0.632595	OVCAR8	Ovary	1.01904	2	0.6509	High
											OVISE_OVARY	0.352329	OVISE	Ovary	0.996855	1	0.399361	Low
											OVK18_OVARY	0.543931	OVK18	Ovary	0.786541	2	0.6509	High
											OVKATE_OVARY	0.450898	OVKATE	Ovary	0.953939	1	0.399361	Low
											OVMANA_OVARY	0.340097	OVMANA	Ovary	1.03669	1	0.399361	Low
											OVSAHO_OVARY	0.567412	OVSAHO	Ovary	1.0768	2	0.6509	High
											OVTOKO_OVARY	0.580103	OVTOKO	Ovary	1.09774	2	0.6509	High
											P12ICHIKAWA_HAEMATOPOIETIC_AND_LYMPHOID_TISSUE	0.898819	P12ICHIKAWA	Haematpoetic&Lymphoid	0.684579	2	0.6509	High
											P31FUJ_HAEMATOPOIETIC_AND_LYMPHOID_TISSUE	0.501072	P31FUJ	Haematpoetic&Lymphoid	1.01029	1	0.399361	Low
											P3HR1_HAEMATOPOIETIC_AND_LYMPHOID_TISSUE	0.836589	P3HR1	Haematpoetic&Lymphoid	0.676027	2	0.6509	High
											PANC0203_PANCREAS	0.416852	PANC0203	Pancreas	1.14337	1	0.399361	Low
											PANC0213_PANCREAS	0.299193	PANC0213	Pancreas	1.49218	1	0.399361	Low
											PANC0327_PANCREAS	0.420981	PANC0327	Pancreas	1.31155	1	0.399361	Low
											PANC0403_PANCREAS	0.473104	PANC0403	Pancreas	1.19353	1	0.399361	Low
											PANC0504_PANCREAS	0.436932	PANC0504	Pancreas	1.14634	1	0.399361	Low
											PANC0813_PANCREAS	0.323753	PANC0813	Pancreas	1.21738	1	0.399361	Low
											PANC1_PANCREAS	0.691195	PANC1	Pancreas	1.10495	2	0.6509	High
											PANC1005_PANCREAS	0.601768	PANC1005	Pancreas	1.04697	2	0.6509	High
											PATU8902_PANCREAS	0.520242	PATU8902	Pancreas	1.03174	1	0.399361	Low
											PATU8988S_PANCREAS	0.553405	PATU8988S	Pancreas	0.89042	2	0.6509	High
											PATU8988T_PANCREAS	0.56978	PATU8988T	Pancreas	0.918835	2	0.6509	High
											PC14_LUNG	0.378543	PC14	Lung	1.08121	1	0.399361	Low
											PC3_PROSTATE	0.465986	PC3	Prostate	1.21645	1	0.399361	Low
											PC9_LUNG	0.552243	PC9	Lung	1.09652	2	0.6509	High
											PECAPJ15_UPPER_AERODIGESTIVE_TRACT	0.502597	PECAPJ15	UpperAeroDigestiveTract	1.21415	1	0.399361	Low
											PECAPJ34CLONEC12_UPPER_AERODIGESTIVE_TRACT	0.342337	PECAPJ34CLONEC12	UpperAeroDigestiveTract	1.2995	1	0.399361	Low
											PECAPJ41CLONED2_UPPER_AERODIGESTIVE_TRACT	0.278198	PECAPJ41CLONED2	UpperAeroDigestiveTract	1.38307	1	0.399361	Low
											PECAPJ49_UPPER_AERODIGESTIVE_TRACT	0.306182	PECAPJ49	UpperAeroDigestiveTract	1.39084	1	0.399361	Low
											PEER_HAEMATOPOIETIC_AND_LYMPHOID_TISSUE	0.701722	PEER	Haematpoetic&Lymphoid	0.726475	2	0.6509	High
											PF382_HAEMATOPOIETIC_AND_LYMPHOID_TISSUE	0.670849	PF382	Haematpoetic&Lymphoid	0.701151	2	0.6509	High
											PFEIFFER_HAEMATOPOIETIC_AND_LYMPHOID_TISSUE	0.738786	PFEIFFER	Haematpoetic&Lymphoid	0.677136	2	0.6509	High
											PK1_PANCREAS	0.609804	PK1	Pancreas	1.0986	2	0.6509	High
											PK45H_PANCREAS	0.432502	PK45H	Pancreas	1.13372	1	0.399361	Low
											PK59_PANCREAS	0.439729	PK59	Pancreas	1.23693	1	0.399361	Low
											PL21_HAEMATOPOIETIC_AND_LYMPHOID_TISSUE	0.636233	PL21	Haematpoetic&Lymphoid	0.953969	2	0.6509	High
											PLB985_HAEMATOPOIETIC_AND_LYMPHOID_TISSUE	0.566385	PLB985	Haematpoetic&Lymphoid	1.00629	2	0.6509	High
											PLCPRF5_LIVER	0.521681	PLCPRF5	Liver	1.10898	1	0.399361	Low
											PRECLH_PROSTATE	0.730854	PRECLH	Prostate	1.23909	2	0.6509	High
											PSN1_PANCREAS	0.503421	PSN1	Pancreas	1.22179	1	0.399361	Low
											QGP1_PANCREAS	0.411477	QGP1	Pancreas	0.751543	1	0.399361	Low
											RAJI_HAEMATOPOIETIC_AND_LYMPHOID_TISSUE	0.747765	RAJI	Haematpoetic&Lymphoid	0.74342	2	0.6509	High
											RCC10RGB_KIDNEY	0.285329	RCC10RGB	Kidney	1.18359	1	0.399361	Low
											RCHACV_HAEMATOPOIETIC_AND_LYMPHOID_TISSUE	0.666164	RCHACV	Haematpoetic&Lymphoid	0.816584	2	0.6509	High
											RCM1_LARGE_INTESTINE	0.467643	RCM1	LargeIntestine	1.07159	1	0.399361	Low
											RD_SOFT_TISSUE	0.518119	RD	SoftTissue	1.02087	1	0.399361	Low
											RDES_BONE	0.719729	RDES	Bone	0.743099	2	0.6509	High
											REC1_HAEMATOPOIETIC_AND_LYMPHOID_TISSUE	0.531728	REC1	Haematpoetic&Lymphoid	0.88578	2	0.6509	High
											REH_HAEMATOPOIETIC_AND_LYMPHOID_TISSUE	0.748411	REH	Haematpoetic&Lymphoid	0.789907	2	0.6509	High
											RERFGC1B_STOMACH	0.437532	RERFGC1B	Stomach	1.0257	1	0.399361	Low
											RERFLCAD1_LUNG	0.655484	RERFLCAD1	Lung	1.16218	2	0.6509	High
											RERFLCAD2_LUNG	0.44008	RERFLCAD2	Lung	1.32455	1	0.399361	Low
											RERFLCAI_LUNG	0.60458	RERFLCAI	Lung	1.21247	2	0.6509	High
											RERFLCKJ_LUNG	0.311726	RERFLCKJ	Lung	0.937417	1	0.399361	Low
											RERFLCMS_LUNG	0.303632	RERFLCMS	Lung	1.44616	1	0.399361	Low
											RERFLCSQ1_LUNG	0.130794	RERFLCSQ1	Lung	1.2303	1	0.399361	Low
											RH18_SOFT_TISSUE	0.206889	RH18	SoftTissue	1.39341	1	0.399361	Low
											RH30_SOFT_TISSUE	0.480047	RH30	SoftTissue	0.947115	1	0.399361	Low
											RH41_SOFT_TISSUE	0.528925	RH41	SoftTissue	0.819898	2	0.6509	High
											RI1_HAEMATOPOIETIC_AND_LYMPHOID_TISSUE	0.724363	RI1	Haematpoetic&Lymphoid	0.767608	2	0.6509	High
											RKN_SOFT_TISSUE	0.449008	RKN	SoftTissue	1.2296	1	0.399361	Low
											RKO_LARGE_INTESTINE	0.726856	RKO	LargeIntestine	0.797871	2	0.6509	High
											RL_HAEMATOPOIETIC_AND_LYMPHOID_TISSUE	0.657085	RL	Haematpoetic&Lymphoid	0.612888	2	0.6509	High
											RL952_ENDOMETRIUM	0.596429	RL952	Endometrium	0.974247	2	0.6509	High
											RMGI_OVARY	0.479618	RMGI	Ovary	1.15275	1	0.399361	Low
											RMUGS_OVARY	0.48259	RMUGS	Ovary	1.00227	1	0.399361	Low
											RPMI7951_SKIN	0.198805	RPMI7951	Skin	1.22056	1	0.399361	Low
											RPMI8226_HAEMATOPOIETIC_AND_LYMPHOID_TISSUE	0.727977	RPMI8226	Haematpoetic&Lymphoid	0.968234	2	0.6509	High
											RPMI8402_HAEMATOPOIETIC_AND_LYMPHOID_TISSUE	0.800131	RPMI8402	Haematpoetic&Lymphoid	0.717034	2	0.6509	High
											RS411_HAEMATOPOIETIC_AND_LYMPHOID_TISSUE	0.652904	RS411	Haematpoetic&Lymphoid	0.91335	2	0.6509	High
											RS5_FIBROBLAST	0.215503	RS5	Fibroblast	1.43888	1	0.399361	Low
											RT112_URINARY_TRACT	0.662366	RT112	UrinaryTract	1.03882	2	0.6509	High
											RT4_URINARY_TRACT	0.756236	RT4	UrinaryTract	1.00719	2	0.6509	High
											RVH421_SKIN	0.422061	RVH421	Skin	0.984948	1	0.399361	Low
											S117_THYROID	0.394651	S117	Thyroid	1.2135	1	0.399361	Low
											SALE_LUNG	0.796688	SALE	Lung	1.21257	2	0.6509	High
											SAOS2_BONE	0.492466	SAOS2	Bone	0.965619	1	0.399361	Low
											SBC5_LUNG	0.580859	SBC5	Lung	0.770549	2	0.6509	High
											SCABER_URINARY_TRACT	0.608504	SCABER	UrinaryTract	1.37944	2	0.6509	High
											SCC15_UPPER_AERODIGESTIVE_TRACT	0.150285	SCC15	UpperAeroDigestiveTract	1.46632	1	0.399361	Low
											SCC25_UPPER_AERODIGESTIVE_TRACT	0.250132	SCC25	UpperAeroDigestiveTract	1.4568	1	0.399361	Low
											SCC4_UPPER_AERODIGESTIVE_TRACT	0.330562	SCC4	UpperAeroDigestiveTract	1.35318	1	0.399361	Low
											SCC9_UPPER_AERODIGESTIVE_TRACT	0.445053	SCC9	UpperAeroDigestiveTract	1.19062	1	0.399361	Low
											SCLC21H_LUNG	0.468338	SCLC21H	Lung	0.637904	1	0.399361	Low
											SEM_HAEMATOPOIETIC_AND_LYMPHOID_TISSUE	0.86957	SEM	Haematpoetic&Lymphoid	0.831851	2	0.6509	High
											SET2_HAEMATOPOIETIC_AND_LYMPHOID_TISSUE	0.624912	SET2	Haematpoetic&Lymphoid	0.874182	2	0.6509	High
											SF126_CENTRAL_NERVOUS_SYSTEM	0.522166	SF126	CNS	1.23279	1	0.399361	Low
											SF172_CENTRAL_NERVOUS_SYSTEM	0.556737	SF172	CNS	1.12933	2	0.6509	High
											SF268_CENTRAL_NERVOUS_SYSTEM	0.509991	SF268	CNS	1.17008	1	0.399361	Low
											SF295_CENTRAL_NERVOUS_SYSTEM	0.518753	SF295	CNS	1.34879	1	0.399361	Low
											SF539_CENTRAL_NERVOUS_SYSTEM	0.330867	SF539	CNS	1.19684	1	0.399361	Low
											SF767_CERVIX	0.658527	SF767	Cervix	1.01954	2	0.6509	High
											SH10TC_STOMACH	0.580951	SH10TC	Stomach	1.11697	2	0.6509	High
											SH4_SKIN	0.441254	SH4	Skin	1.07335	1	0.399361	Low
											SHP77_LUNG	0.615165	SHP77	Lung	0.790903	2	0.6509	High
											SIGM5_HAEMATOPOIETIC_AND_LYMPHOID_TISSUE	0.801533	SIGM5	Haematpoetic&Lymphoid	1.0182	2	0.6509	High
											SIHA_CERVIX	0.41971	SIHA	Cervix	1.13246	1	0.399361	Low
											SIMA_AUTONOMIC_GANGLIA	0.618039	SIMA	A_Ganglia	0.785325	2	0.6509	High
											SJSA1_BONE	0.640677	SJSA1	Bone	1.16526	2	0.6509	High
											SKBR3_BREAST	0.493891	SKBR3	Breast	0.922306	1	0.399361	Low
											SKCO1_LARGE_INTESTINE	0.484303	SKCO1	LargeIntestine	1.04032	1	0.399361	Low
											SKES1_BONE	0.788324	SKES1	Bone	0.738436	2	0.6509	High
											SKHEP1_LIVER	0.593987	SKHEP1	Liver	1.24525	2	0.6509	High
											SKLMS1_SOFT_TISSUE	0.294102	SKLMS1	SoftTissue	1.23565	1	0.399361	Low
											SKLU1_LUNG	0.702518	SKLU1	Lung	1.16664	2	0.6509	High
											SKM1_HAEMATOPOIETIC_AND_LYMPHOID_TISSUE	0.723442	SKM1	Haematpoetic&Lymphoid	0.985209	2	0.6509	High
											SKMEL1_SKIN	0.756713	SKMEL1	Skin	0.885393	2	0.6509	High
											SKMEL24_SKIN	0.444825	SKMEL24	Skin	1.33118	1	0.399361	Low
											SKMEL28_SKIN	0.34483	SKMEL28	Skin	1.05761	1	0.399361	Low
											SKMEL3_SKIN	0.45265	SKMEL3	Skin	0.980062	1	0.399361	Low
											SKMEL30_SKIN	0.588	SKMEL30	Skin	1.00832	2	0.6509	High
											SKMEL31_SKIN	0.230213	SKMEL31	Skin	1.22739	1	0.399361	Low
											SKMEL5_SKIN	0.551324	SKMEL5	Skin	1.01979	2	0.6509	High
											SKMES1_LUNG	0.426268	SKMES1	Lung	1.28753	1	0.399361	Low
											SKMM2_HAEMATOPOIETIC_AND_LYMPHOID_TISSUE	0.748198	SKMM2	Haematpoetic&Lymphoid	0.851203	2	0.6509	High
											SKNAS_AUTONOMIC_GANGLIA	0.495041	SKNAS	A_Ganglia	1.03931	1	0.399361	Low
											SKNBE2_AUTONOMIC_GANGLIA	0.512654	SKNBE2	A_Ganglia	0.754744	1	0.399361	Low
											SKNDZ_AUTONOMIC_GANGLIA	0.653669	SKNDZ	A_Ganglia	0.643255	2	0.6509	High
											SKNEP1_BONE	0.808771	SKNEP1	Bone	0.727739	2	0.6509	High
											SKNFI_AUTONOMIC_GANGLIA	0.498318	SKNFI	A_Ganglia	0.681473	1	0.399361	Low
											SKNMC_BONE	0.481813	SKNMC	Bone	0.84875	1	0.399361	Low
											SKNO1_HAEMATOPOIETIC_AND_LYMPHOID_TISSUE	0.730103	SKNO1	Haematpoetic&Lymphoid	0.875784	2	0.6509	High
											SKNSH_AUTONOMIC_GANGLIA	0.631682	SKNSH	A_Ganglia	1.17433	2	0.6509	High
											SKOV3_OVARY	0.479975	SKOV3	Ovary	1.13809	1	0.399361	Low
											SKPNDW_BONE	0.771613	SKPNDW	Bone	0.677932	2	0.6509	High
											SKRC20_KIDNEY	0.344303	SKRC20	Kidney	1.25142	1	0.399361	Low
											SKUT1_SOFT_TISSUE	0.473235	SKUT1	SoftTissue	0.928971	1	0.399361	Low
											SLR20_KIDNEY	0.677184	SLR20	Kidney	1.06628	2	0.6509	High
											SLR21_KIDNEY	0.469976	SLR21	Kidney	1.13066	1	0.399361	Low
											SLR23_KIDNEY	0.529541	SLR23	Kidney	1.20133	2	0.6509	High
											SLR24_KIDNEY	0.549523	SLR24	Kidney	1.13956	2	0.6509	High
											SLR25_KIDNEY	0.599077	SLR25	Kidney	1.16745	2	0.6509	High
											SLR26_KIDNEY	0.417952	SLR26	Kidney	1.19859	1	0.399361	Low
											SNB75_CENTRAL_NERVOUS_SYSTEM	0.408043	SNB75	CNS	1.2329	1	0.399361	Low
											SNGM_ENDOMETRIUM	0.27092	SNGM	Endometrium	1.02507	1	0.399361	Low
											SNU1_STOMACH	0.696523	SNU1	Stomach	0.637408	2	0.6509	High
											SNU1033_LARGE_INTESTINE	0.493933	SNU1033	LargeIntestine	1.14585	1	0.399361	Low
											SNU1040_LARGE_INTESTINE	0.492901	SNU1040	LargeIntestine	0.998022	1	0.399361	Low
											SNU1041_UPPER_AERODIGESTIVE_TRACT	0.313972	SNU1041	UpperAeroDigestiveTract	1.22328	1	0.399361	Low
											SNU1066_UPPER_AERODIGESTIVE_TRACT	0.498182	SNU1066	UpperAeroDigestiveTract	1.34825	1	0.399361	Low
											SNU1076_UPPER_AERODIGESTIVE_TRACT	0.314751	SNU1076	UpperAeroDigestiveTract	1.26888	1	0.399361	Low
											SNU1077_ENDOMETRIUM	0.433081	SNU1077	Endometrium	1.18123	1	0.399361	Low
											SNU1079_BILIARY_TRACT	0.386526	SNU1079	BiliaryTract	1.10782	1	0.399361	Low
											SNU1105_CENTRAL_NERVOUS_SYSTEM	0.368061	SNU1105	CNS	1.26971	1	0.399361	Low
											SNU119_OVARY	0.505654	SNU119	Ovary	0.965521	1	0.399361	Low
											SNU1196_BILIARY_TRACT	0.384633	SNU1196	BiliaryTract	1.0113	1	0.399361	Low
											SNU1197_LARGE_INTESTINE	0.289483	SNU1197	LargeIntestine	1.32401	1	0.399361	Low
											SNU1214_UPPER_AERODIGESTIVE_TRACT	0.195522	SNU1214	UpperAeroDigestiveTract	1.18068	1	0.399361	Low
											SNU1272_KIDNEY	0.468854	SNU1272	Kidney	1.19558	1	0.399361	Low
											SNU16_STOMACH	0.575245	SNU16	Stomach	0.803673	2	0.6509	High
											SNU175_LARGE_INTESTINE	0.612309	SNU175	LargeIntestine	0.765136	2	0.6509	High
											SNU182_LIVER	0.359306	SNU182	Liver	1.14226	1	0.399361	Low
											SNU201_CENTRAL_NERVOUS_SYSTEM	0.158953	SNU201	CNS	1.20051	1	0.399361	Low
											SNU213_PANCREAS	0.325168	SNU213	Pancreas	1.2169	1	0.399361	Low
											SNU216_STOMACH	0.450706	SNU216	Stomach	0.96435	1	0.399361	Low
											SNU245_BILIARY_TRACT	0.574961	SNU245	BiliaryTract	0.892793	2	0.6509	High
											SNU283_LARGE_INTESTINE	0.613474	SNU283	LargeIntestine	0.89249	2	0.6509	High
											SNU308_BILIARY_TRACT	0.345701	SNU308	BiliaryTract	1.12315	1	0.399361	Low
											SNU324_PANCREAS	0.465587	SNU324	Pancreas	1.08003	1	0.399361	Low
											SNU349_KIDNEY	0.256993	SNU349	Kidney	1.1821	1	0.399361	Low
											SNU387_LIVER	0.322408	SNU387	Liver	1.27524	1	0.399361	Low
											SNU398_LIVER	0.805931	SNU398	Liver	0.800836	2	0.6509	High
											SNU407_LARGE_INTESTINE	0.637819	SNU407	LargeIntestine	0.90031	2	0.6509	High
											SNU410_PANCREAS	0.432305	SNU410	Pancreas	1.20503	1	0.399361	Low
											SNU423_LIVER	0.573013	SNU423	Liver	1.24356	2	0.6509	High
											SNU449_LIVER	0.536752	SNU449	Liver	1.0472	2	0.6509	High
											SNU46_UPPER_AERODIGESTIVE_TRACT	0.455763	SNU46	UpperAeroDigestiveTract	1.19497	1	0.399361	Low
											SNU466_CENTRAL_NERVOUS_SYSTEM	0.221788	SNU466	CNS	1.02999	1	0.399361	Low
											SNU475_LIVER	0.411166	SNU475	Liver	1.19963	1	0.399361	Low
											SNU478_BILIARY_TRACT	0.582696	SNU478	BiliaryTract	1.23464	2	0.6509	High
											SNU489_CENTRAL_NERVOUS_SYSTEM	0.143939	SNU489	CNS	1.27124	1	0.399361	Low
											SNU5_STOMACH	0.400447	SNU5	Stomach	1.01585	1	0.399361	Low
											SNU503_LARGE_INTESTINE	0.545231	SNU503	LargeIntestine	1.01533	2	0.6509	High
											SNU520_STOMACH	0.679576	SNU520	Stomach	0.894038	2	0.6509	High
											SNU601_STOMACH	0.496045	SNU601	Stomach	1.01685	1	0.399361	Low
											SNU61_LARGE_INTESTINE	0.514079	SNU61	LargeIntestine	0.975743	1	0.399361	Low
											SNU620_STOMACH	0.372199	SNU620	Stomach	0.933733	1	0.399361	Low
											SNU626_CENTRAL_NERVOUS_SYSTEM	0.309073	SNU626	CNS	1.01235	1	0.399361	Low
											SNU668_STOMACH	0.45351	SNU668	Stomach	1.11519	1	0.399361	Low
											SNU685_ENDOMETRIUM	0.441692	SNU685	Endometrium	1.18143	1	0.399361	Low
											SNU719_STOMACH	0.623045	SNU719	Stomach	0.952163	2	0.6509	High
											SNU738_CENTRAL_NERVOUS_SYSTEM	0.585488	SNU738	CNS	1.03931	2	0.6509	High
											SNU761_LIVER	0.509119	SNU761	Liver	1.12261	1	0.399361	Low
											SNU8_OVARY	0.399992	SNU8	Ovary	1.32331	1	0.399361	Low
											SNU81_LARGE_INTESTINE	0.390132	SNU81	LargeIntestine	1.06259	1	0.399361	Low
											SNU840_OVARY	0.455812	SNU840	Ovary	1.22402	1	0.399361	Low
											SNU869_BILIARY_TRACT	0.312515	SNU869	BiliaryTract	1.06635	1	0.399361	Low
											SNU878_LIVER	0.36711	SNU878	Liver	1.26614	1	0.399361	Low
											SNU886_LIVER	0.480144	SNU886	Liver	1.2017	1	0.399361	Low
											SNU899_UPPER_AERODIGESTIVE_TRACT	0.513578	SNU899	UpperAeroDigestiveTract	1.32921	1	0.399361	Low
											SNUC1_LARGE_INTESTINE	0.592695	SNUC1	LargeIntestine	0.934938	2	0.6509	High
											SNUC2A_LARGE_INTESTINE	0.503329	SNUC2A	LargeIntestine	1.03896	1	0.399361	Low
											SNUC4_LARGE_INTESTINE	0.502309	SNUC4	LargeIntestine	1.02124	1	0.399361	Low
											SNUC5_LARGE_INTESTINE	0.631403	SNUC5	LargeIntestine	1.14025	2	0.6509	High
											SQ1_LUNG	0.433866	SQ1	Lung	1.09876	1	0.399361	Low
											SR786_HAEMATOPOIETIC_AND_LYMPHOID_TISSUE	0.490481	SR786	Haematpoetic&Lymphoid	0.973207	1	0.399361	Low
											ST486_HAEMATOPOIETIC_AND_LYMPHOID_TISSUE	0.873355	ST486	Haematpoetic&Lymphoid	0.919418	2	0.6509	High
											STM9101_SOFT_TISSUE	0.781681	STM9101	SoftTissue	0.716925	2	0.6509	High
											SU8686_PANCREAS	0.137273	SU8686	Pancreas	1.31888	1	0.399361	Low
											SUDHL1_HAEMATOPOIETIC_AND_LYMPHOID_TISSUE	0.73783	SUDHL1	Haematpoetic&Lymphoid	0.891678	2	0.6509	High
											SUDHL10_HAEMATOPOIETIC_AND_LYMPHOID_TISSUE	0.789493	SUDHL10	Haematpoetic&Lymphoid	0.785992	2	0.6509	High
											SUDHL4_HAEMATOPOIETIC_AND_LYMPHOID_TISSUE	0.628281	SUDHL4	Haematpoetic&Lymphoid	0.713777	2	0.6509	High
											SUDHL5_HAEMATOPOIETIC_AND_LYMPHOID_TISSUE	0.781161	SUDHL5	Haematpoetic&Lymphoid	0.912596	2	0.6509	High
											SUDHL6_HAEMATOPOIETIC_AND_LYMPHOID_TISSUE	0.981324	SUDHL6	Haematpoetic&Lymphoid	0.795871	2	0.6509	High
											SUDHL8_HAEMATOPOIETIC_AND_LYMPHOID_TISSUE	0.768489	SUDHL8	Haematpoetic&Lymphoid	0.739037	2	0.6509	High
											SUIT2_PANCREAS	0.601101	SUIT2	Pancreas	1.13437	2	0.6509	High
											SUPB15_HAEMATOPOIETIC_AND_LYMPHOID_TISSUE	0.789926	SUPB15	Haematpoetic&Lymphoid	0.843896	2	0.6509	High
											SUPM2_HAEMATOPOIETIC_AND_LYMPHOID_TISSUE	0.636821	SUPM2	Haematpoetic&Lymphoid	0.854941	2	0.6509	High
											SUPT1_HAEMATOPOIETIC_AND_LYMPHOID_TISSUE	0.91561	SUPT1	Haematpoetic&Lymphoid	0.715953	2	0.6509	High
											SUPT11_HAEMATOPOIETIC_AND_LYMPHOID_TISSUE	0.788038	SUPT11	Haematpoetic&Lymphoid	0.769061	2	0.6509	High
											SW1088_CENTRAL_NERVOUS_SYSTEM	0.465562	SW1088	CNS	1.26713	1	0.399361	Low
											SW1116_LARGE_INTESTINE	0.445359	SW1116	LargeIntestine	1.21203	1	0.399361	Low
											SW1271_LUNG	0.633024	SW1271	Lung	1.1538	2	0.6509	High
											SW1353_BONE	0.394481	SW1353	Bone	1.1458	1	0.399361	Low
											SW1417_LARGE_INTESTINE	0.51077	SW1417	LargeIntestine	1.23405	1	0.399361	Low
											SW1463_LARGE_INTESTINE	0.4916	SW1463	LargeIntestine	1.08948	1	0.399361	Low
											SW1573_LUNG	0.466785	SW1573	Lung	1.0824	1	0.399361	Low
											SW1710_URINARY_TRACT	0.594619	SW1710	UrinaryTract	1.14401	2	0.6509	High
											SW1783_CENTRAL_NERVOUS_SYSTEM	0.348532	SW1783	CNS	1.34194	1	0.399361	Low
											SW1990_PANCREAS	0.608117	SW1990	Pancreas	1.19728	2	0.6509	High
											SW403_LARGE_INTESTINE	0.528713	SW403	LargeIntestine	1.07978	2	0.6509	High
											SW48_LARGE_INTESTINE	0.550683	SW48	LargeIntestine	1.06534	2	0.6509	High
											SW480_LARGE_INTESTINE	0.563727	SW480	LargeIntestine	1.13231	2	0.6509	High
											SW579_THYROID	0.413467	SW579	Thyroid	1.16137	1	0.399361	Low
											SW620_LARGE_INTESTINE	0.635662	SW620	LargeIntestine	0.784527	2	0.6509	High
											SW780_URINARY_TRACT	0.676164	SW780	UrinaryTract	1.10383	2	0.6509	High
											SW837_LARGE_INTESTINE	0.537299	SW837	LargeIntestine	1.14798	2	0.6509	High
											SW900_LUNG	0.548522	SW900	Lung	1.26025	2	0.6509	High
											SW948_LARGE_INTESTINE	0.503498	SW948	LargeIntestine	0.857825	1	0.399361	Low
											T173_FIBROBLAST	0.406902	T173	Fibroblast	1.31792	1	0.399361	Low
											T24_URINARY_TRACT	0.658798	T24	UrinaryTract	1.18204	2	0.6509	High
											T3M10_LUNG	0.616241	T3M10	Lung	1.29833	2	0.6509	High
											T3M4_PANCREAS	0.751353	T3M4	Pancreas	1.24349	2	0.6509	High
											T47D_BREAST	0.569544	T47D	Breast	0.785136	2	0.6509	High
											T84_LARGE_INTESTINE	0.488379	T84	LargeIntestine	1.07673	1	0.399361	Low
											T98G_CENTRAL_NERVOUS_SYSTEM	0.415246	T98G	CNS	1.26136	1	0.399361	Low
											TALL1_HAEMATOPOIETIC_AND_LYMPHOID_TISSUE	0.914613	TALL1	Haematpoetic&Lymphoid	0.864604	2	0.6509	High
											TC71_BONE	0.794684	TC71	Bone	0.7841	2	0.6509	High
											TCCPAN2_PANCREAS	0.198732	TCCPAN2	Pancreas	1.17495	1	0.399361	Low
											TCCSUP_URINARY_TRACT	0.582127	TCCSUP	UrinaryTract	1.23548	2	0.6509	High
											TE1_OESOPHAGUS	0.436271	TE1	Oesophagus	1.13836	1	0.399361	Low
											TE10_OESOPHAGUS	0.547871	TE10	Oesophagus	1.21124	2	0.6509	High
											TE11_OESOPHAGUS	0.567028	TE11	Oesophagus	1.28795	2	0.6509	High
											TE125T_FIBROBLAST	0.150852	TE125T	Fibroblast	1.38394	1	0.399361	Low
											TE14_OESOPHAGUS	0.479128	TE14	Oesophagus	1.18492	1	0.399361	Low
											TE15_OESOPHAGUS	0.715686	TE15	Oesophagus	1.18984	2	0.6509	High
											TE159T_FIBROBLAST	0.184577	TE159T	Fibroblast	1.45225	1	0.399361	Low
											TE4_OESOPHAGUS	0.522955	TE4	Oesophagus	1.18786	1	0.399361	Low
											TE441T_SOFT_TISSUE	0.566871	TE441T	SoftTissue	1.02411	2	0.6509	High
											TE5_OESOPHAGUS	0.498525	TE5	Oesophagus	1.14941	1	0.399361	Low
											TE6_OESOPHAGUS	0.569135	TE6	Oesophagus	1.07184	2	0.6509	High
											TE617T_SOFT_TISSUE	0.634982	TE617T	SoftTissue	0.939073	2	0.6509	High
											TE8_OESOPHAGUS	0.421174	TE8	Oesophagus	1.18952	1	0.399361	Low
											TE9_OESOPHAGUS	0.316049	TE9	Oesophagus	1.08506	1	0.399361	Low
											TEN_ENDOMETRIUM	0.573935	TEN	Endometrium	0.975711	2	0.6509	High
											TF1_HAEMATOPOIETIC_AND_LYMPHOID_TISSUE	0.772467	TF1	Haematpoetic&Lymphoid	0.879333	2	0.6509	High
											TGBC11TKB_STOMACH	0.449642	TGBC11TKB	Stomach	1.14218	1	0.399361	Low
											THP1_HAEMATOPOIETIC_AND_LYMPHOID_TISSUE	0.704246	THP1	Haematpoetic&Lymphoid	0.975392	2	0.6509	High
											TIG3TD_FIBROBLAST	0.601361	TIG3TD	Fibroblast	1.28004	2	0.6509	High
											TM31_CENTRAL_NERVOUS_SYSTEM	0.347496	TM31	CNS	1.21634	1	0.399361	Low
											TM87_SOFT_TISSUE	0.50872	TM87	SoftTissue	1.0505	1	0.399361	Low
											TO175T_FIBROBLAST	0.219641	TO175T	Fibroblast	1.34864	1	0.399361	Low
											TOLEDO_HAEMATOPOIETIC_AND_LYMPHOID_TISSUE	0.934711	TOLEDO	Haematpoetic&Lymphoid	0.762223	2	0.6509	High
											TOV112D_OVARY	0.654781	TOV112D	Ovary	0.819174	2	0.6509	High
											TOV21G_OVARY	0.58209	TOV21G	Ovary	1.12115	2	0.6509	High
											TT_OESOPHAGUS	0.431338	TT	Oesophagus	0.844611	1	0.399361	Low
											TT_THYROID	0.59188	TT	Thyroid	0.880793	2	0.6509	High
											TT2609C02_THYROID	0.521264	TT2609C02	Thyroid	1.23015	1	0.399361	Low
											TTC1240_SOFT_TISSUE	0.663495	TTC1240	SoftTissue	0.863867	2	0.6509	High
											TTC549_SOFT_TISSUE	0.625042	TTC549	SoftTissue	0.918392	2	0.6509	High
											TTC642_SOFT_TISSUE	0.58458	TTC642	SoftTissue	0.912088	2	0.6509	High
											TTC709_SOFT_TISSUE	0.645964	TTC709	SoftTissue	0.92743	2	0.6509	High
											TUHR10TKB_KIDNEY	0.498665	TUHR10TKB	Kidney	1.28211	1	0.399361	Low
											TUHR14TKB_KIDNEY	0.342684	TUHR14TKB	Kidney	1.1436	1	0.399361	Low
											TUHR4TKB_KIDNEY	0.510781	TUHR4TKB	Kidney	1.25146	1	0.399361	Low
											TYKNU_OVARY	0.509674	TYKNU	Ovary	1.07251	1	0.399361	Low
											U118MG_CENTRAL_NERVOUS_SYSTEM	0.425296	U118MG	CNS	1.27225	1	0.399361	Low
											U178_CENTRAL_NERVOUS_SYSTEM	0.435759	U178	CNS	1.21687	1	0.399361	Low
											U251MG_CENTRAL_NERVOUS_SYSTEM	0.323413	U251MG	CNS	1.06123	1	0.399361	Low
											U266B1_HAEMATOPOIETIC_AND_LYMPHOID_TISSUE	0.63665	U266B1	Haematpoetic&Lymphoid	1.06324	2	0.6509	High
											U2OS_BONE	0.376914	U2OS	Bone	1.03462	1	0.399361	Low
											U343_CENTRAL_NERVOUS_SYSTEM	0.359124	U343	CNS	1.24423	1	0.399361	Low
											U87MG_CENTRAL_NERVOUS_SYSTEM	0.450577	U87MG	CNS	1.36837	1	0.399361	Low
											U937_HAEMATOPOIETIC_AND_LYMPHOID_TISSUE	0.51347	U937	Haematpoetic&Lymphoid	0.892159	1	0.399361	Low
											UACC257_SKIN	0.623242	UACC257	Skin	0.950434	2	0.6509	High
											UACC62_SKIN	0.517251	UACC62	Skin	1.02248	1	0.399361	Low
											UACC812_BREAST	0.646574	UACC812	Breast	0.943357	2	0.6509	High
											UACC893_BREAST	0.520075	UACC893	Breast	0.84257	1	0.399361	Low
											UBLC1_URINARY_TRACT	0.311356	UBLC1	UrinaryTract	1.26019	1	0.399361	Low
											UMUC1_URINARY_TRACT	0.499979	UMUC1	UrinaryTract	1.28047	1	0.399361	Low
											UMUC3_URINARY_TRACT	0.684485	UMUC3	UrinaryTract	1.1755	2	0.6509	High
											UO31_KIDNEY	0.498662	UO31	Kidney	1.27185	1	0.399361	Low
											UOK101_KIDNEY	0.523549	UOK101	Kidney	1.12355	1	0.399361	Low
											VCAP_PROSTATE	0.580572	VCAP	Prostate	0.779368	2	0.6509	High
											VMCUB1_URINARY_TRACT	0.598231	VMCUB1	UrinaryTract	1.24184	2	0.6509	High
											VMRCRCW_KIDNEY	0.285716	VMRCRCW	Kidney	1.09212	1	0.399361	Low
											VMRCRCZ_KIDNEY	0.58991	VMRCRCZ	Kidney	1.1346	2	0.6509	High
											WM115_SKIN	0.334451	WM115	Skin	1.19749	1	0.399361	Low
											WM1799_SKIN	0.60245	WM1799	Skin	1.07295	2	0.6509	High
											WM2664_SKIN	0.516971	WM2664	Skin	1.09989	1	0.399361	Low
											WM793_SKIN	0.567393	WM793	Skin	1.40285	2	0.6509	High
											WM88_SKIN	0.570458	WM88	Skin	1.05471	2	0.6509	High
											WM983B_SKIN	0.745367	WM983B	Skin	1.12404	2	0.6509	High
											WSUDLCL2_HAEMATOPOIETIC_AND_LYMPHOID_TISSUE	0.585215	WSUDLCL2	Haematpoetic&Lymphoid	0.910709	2	0.6509	High
											X22RV1_PROSTATE	0.887064	X22RV1	Prostate	0.718524	2	0.6509	High
											X2313287_STOMACH	0.451734	X2313287	Stomach	0.896312	1	0.399361	Low
											X253J_URINARY_TRACT	0.246074	X253J	UrinaryTract	1.14449	1	0.399361	Low
											X253JBV_URINARY_TRACT	0.480394	X253JBV	UrinaryTract	1.17861	1	0.399361	Low
											X42MGBA_CENTRAL_NERVOUS_SYSTEM	0.57659	X42MGBA	CNS	1.18378	2	0.6509	High
											X5637_URINARY_TRACT	0.394925	X5637	UrinaryTract	1.30084	1	0.399361	Low
											X59M_OVARY	0.169429	X59M	Ovary	1.19241	1	0.399361	Low
											X639V_URINARY_TRACT	0.654684	X639V	UrinaryTract	1.03213	2	0.6509	High
											X647V_URINARY_TRACT	0.409427	X647V	UrinaryTract	1.11559	1	0.399361	Low
											X697_HAEMATOPOIETIC_AND_LYMPHOID_TISSUE	0.697482	X697	Haematpoetic&Lymphoid	0.767522	2	0.6509	High
											X769P_KIDNEY	0.595809	X769P	Kidney	1.15131	2	0.6509	High
											X786O_KIDNEY	0.71104	X786O	Kidney	1.14512	2	0.6509	High
											X8305C_THYROID	0.320456	X8305C	Thyroid	1.34552	1	0.399361	Low
											X8505C_THYROID	0.54811	X8505C	Thyroid	1.26357	2	0.6509	High
											X8MGBA_CENTRAL_NERVOUS_SYSTEM	0.475273	X8MGBA	CNS	1.27871	1	0.399361	Low
											YAPC_PANCREAS	0.499155	YAPC	Pancreas	1.16706	1	0.399361	Low
											YD10B_UPPER_AERODIGESTIVE_TRACT	0.389834	YD10B	UpperAeroDigestiveTract	1.24508	1	0.399361	Low
											YD15_SALIVARY_GLAND	0.457411	YD15	SalivaryGland	1.1478	1	0.399361	Low
											YD38_UPPER_AERODIGESTIVE_TRACT	0.376875	YD38	UpperAeroDigestiveTract	1.26706	1	0.399361	Low
											YD8_UPPER_AERODIGESTIVE_TRACT	0.23184	YD8	UpperAeroDigestiveTract	1.28382	1	0.399361	Low
											YH13_CENTRAL_NERVOUS_SYSTEM	0.402498	YH13	CNS	1.3628	1	0.399361	Low
											YKG1_CENTRAL_NERVOUS_SYSTEM	0.405876	YKG1	CNS	1.08421	1	0.399361	Low
											ZR751_BREAST	0.445258	ZR751	Breast	0.922674	1	0.399361	Low
											ZR7530_BREAST	0.263772	ZR7530	Breast	0.842068	1	0.399361	Low

## Sheet: Fig.5
Fig.5A; 5B; 5E Spatial transcriptomics data scores for Lung Cancer																Fig.5C; 5D; 5F Spatial transcriptomics data scores for Breast Cancer
SampleID	RawRankSum	EXTENDScores	Senescence_AUCell	InTissue	ChipLoc1	ChipLoc2	PosX	PosY	orig.ident	nCount_RNA	nFeature_RNA	S.Score	G2M.Score	Phase		SampleID	RawRankSum	EXTENDScores	Senescence_AUCell	InTissue	ChipLoc1	ChipLoc2	PosX	PosY	orig.ident	nCount_Spatial	nFeature_Spatial	S.Score	G2M.Score	Phase	old.ident
AAACAGAGCGACTCCT-1	49738.1	0.581973	0.0950581	1	14	94	856	2162	SeuratProject	4567	2265	-0.00383466	0.0627028	G2M		AAACAAGTATCTCCCA-1	37170.8	0.305056	0.0462335	1	50	102	16265	19934	Project	21201	6327	-0.240362	-0.291022	G1	Project
AAACAGGGTCTATATT-1	43012.5	0.351405	0.0892569	1	47	13	1964	581	SeuratProject	47816	6792	-0.0366299	-0.0717147	G1		AAACACCAATAACTGC-1	37017.2	0.300658	0.0994247	1	59	19	18526	7893	Project	5672	3184	-0.0831568	-0.0944358	G1	Project
AAACCGGGTAGGTACC-1	44528.7	0.403384	0.0961534	1	42	28	1796	873	SeuratProject	5088	2418	-0.00241181	0.0108349	G2M		AAACAGAGCGACTCCT-1	37561.4	0.316244	0.0862625	1	14	94	7178	18782	Project	13042	4741	-0.0315015	-0.106614	G1	Project
AAACCGTTCGTCCAGG-1	48584.8	0.542434	0.0779385	1	52	42	2136	1144	SeuratProject	6143	2743	-0.0562518	-0.0466199	G1		AAACAGCTTTCAGAAG-1	37696.9	0.320123	0.0800076	1	43	9	14487	6446	Project	5527	2913	0.010909	-0.0617771	S	Project
AAACTTGCAAACGTAT-1	45047.1	0.421155	0.0885672	1	45	19	1897	698	SeuratProject	6093	2189	0.0490492	0.00976601	S		AAACAGGGTCTATATT-1	38552.1	0.344615	0.0750279	1	47	13	15497	7025	Project	4591	2572	-0.0355868	-0.132791	G1	Project
AAAGGCTCTCGCGCCG-1	52723.4	0.684316	0.120048	1	55	55	2239	1396	SeuratProject	17169	5699	0.268225	0.0365788	S		AAACCGGGTAGGTACC-1	41803.2	0.437724	0.114896	1	42	28	14237	9202	Project	11986	4825	0.148505	-0.0770686	S	Project
AAAGGGATGTAGCAAG-1	50495.1	0.607923	0.0835368	1	24	62	1191	1538	SeuratProject	3480	1941	-0.0470452	-0.0842514	G1		AAACCGTTCGTCCAGG-1	40436.4	0.398579	0.0641145	1	52	42	16762	11230	Project	7582	3679	-0.000484174	0.0105979	G2M	Project
AAAGTAGCATTGCTCA-1	47012	0.488515	0.0870419	1	51	27	2101	852	SeuratProject	2319	1321	-0.0552979	-0.028417	G1		AAACCTAAGCAGCCGG-1	39061.2	0.359196	0.082859	1	65	83	20049	17175	Project	3838	2369	-0.0579193	-0.0892925	G1	Project
AAATAACCATACGGGA-1	49210	0.563868	0.120567	1	14	88	855	2045	SeuratProject	12598	4411	-0.0794803	-0.0849979	G1		AAACCTCATGAAGTTG-1	41656.6	0.433526	0.107698	1	37	19	12973	7898	Project	23153	7103	0.403876	0.230468	S	Project
AAATCGTGTACCACAA-1	45561.8	0.438802	0.0654112	1	44	56	1867	1418	SeuratProject	30395	7358	-0.00350755	0.0739724	G2M		AAACGAGACGGTTGAT-1	37266.1	0.307785	0.126994	1	35	79	12477	16601	Project	11825	4856	-0.0817497	-0.210287	G1	Project
AAATGGCATGTCTTGT-1	48014.8	0.522893	0.0535817	1	13	69	819	1676	SeuratProject	1408	878	0.0076989	-0.0232069	S		AAACGGTTGCGAACTG-1	47174.1	0.591541	0.0512133	1	67	59	20551	13693	Project	23219	6433	0.256945	0.109981	S	Project
AAATGGCCCGTGCCCT-1	48532.5	0.540641	0.100478	1	49	17	2032	658	SeuratProject	7290	3014	0.057804	-0.012317	S		AAACTCGGTTCGCAAT-1	33668	0.20474	0.0385129	1	66	70	20300	15289	Project	20378	6134	-0.165724	-0.26406	G1	Project
AAATGGTCAATGTGCC-1	43419.5	0.365358	0.088697	1	33	51	1494	1322	SeuratProject	6083	2908	0.0150263	0.0111354	S		AAACTGCTGGCTCCAA-1	41693.1	0.434572	0.053904	1	45	67	14999	14858	Project	24441	6740	-0.0355414	0.109716	G2M	Project
AAATTACACGACTCTG-1	38260.6	0.188499	0.106157	1	14	86	855	2006	SeuratProject	20550	5187	-0.0552825	0.0172141	G2M		AAACTTGCAAACGTAT-1	48330	0.624644	0.0820056	1	45	19	14993	7896	Project	5333	2832	-0.0666041	-0.0924062	G1	Project
AAATTGATAGTCCTTT-1	46337.4	0.465389	0.0921453	1	55	31	2236	930	SeuratProject	3694	1619	-0.0166733	-0.0332546	G1		AAAGACCCAAGTCGCG-1	32081.6	0.159307	0.0827184	1	10	48	6163	12110	Project	13368	5152	-0.12413	-0.171931	G1	Project
AAATTTACCGAAATCC-1	48046	0.523964	0.0852326	1	6	90	584	2085	SeuratProject	19065	4888	-0.0147188	-0.0626215	G1		AAAGACTGGGCGCTTT-1	38342.8	0.338622	0.119464	1	29	15	10954	7319	Project	11241	4846	-0.0245113	-0.144554	G1	Project
AAATTTGCGGGTGTGG-1	42520.8	0.334549	0.122474	1	47	33	1966	970	SeuratProject	8300	3305	-0.0346477	-0.0500316	G1		AAAGGCTACGGACCAT-1	43402.4	0.483524	0.0463239	1	62	54	19288	12969	Project	785	638	-0.0235732	-0.0189702	G1	Project
AACAACTGGTAGTTGC-1	47709.4	0.512424	0.0718858	1	28	42	1324	1148	SeuratProject	29583	6628	-0.0476464	-0.051418	G1		AAAGGGATGTAGCAAG-1	44737.5	0.521759	0.096714	1	24	62	9698	14138	Project	7465	3801	-0.0279762	0.0623652	G2M	Project
AACAATACATTGTCGA-1	43942.4	0.383284	0.0739385	1	61	37	2440	1045	SeuratProject	6615	2677	-0.0590132	-0.0346562	G1		AAAGGGCAGCTTGAAT-1	36240.9	0.278425	0.0890033	1	24	26	9693	8916	Project	22110	7137	-0.157099	-0.311745	G1	Project
AACACGACTGTACTGA-1	47503.2	0.505355	0.0624255	1	9	65	683	1599	SeuratProject	2074	1104	0.0644068	-0.0487725	S		AAAGTAGCATTGCTCA-1	34494.2	0.228403	0.110549	1	51	27	16508	9055	Project	9209	4190	-0.0778006	-0.155002	G1	Project
AACACGAGACGCGGCC-1	46722.2	0.478581	0.0630421	1	45	21	1897	737	SeuratProject	3234	1449	0.0128896	-0.0555273	S		AAAGTCACTGATGTAA-1	38078.9	0.331064	0.129052	1	10	52	6163	12691	Project	11677	4556	0.0106518	0.0574987	G2M	Project
AACAGCTGTGTGGCAA-1	44100.9	0.388716	0.0854192	1	59	31	2372	929	SeuratProject	6080	2607	-0.0107907	-0.0317587	G1		AAAGTCGACCCTCAGT-1	40703.1	0.406217	0.102015	1	37	15	12973	7317	Project	13581	5602	-0.11714	-0.0153953	G1	Project
AACAGGAAATCGAATA-1	47709.2	0.512417	0.0713666	1	15	67	887	1636	SeuratProject	1641	1013	-0.0452054	0.0365836	G2M		AAAGTGTGATTTATCT-1	35976.4	0.270851	0.0792245	1	44	94	14750	18775	Project	8121	3599	-0.020532	-0.0549963	G1	Project
AACCAGTATCACTCTT-1	49351	0.568702	0.0759669	1	6	92	585	2124	SeuratProject	8289	2648	-0.0153294	0.0103713	G2M		AAAGTTGACTCCCGTA-1	38252	0.33602	0.0802887	1	42	96	14246	19066	Project	9967	4491	-0.00505356	0.0828346	G2M	Project
AACCCTGGTGGAACCA-1	46480	0.470278	0.0787823	1	8	70	650	1696	SeuratProject	3517	1556	0.00903958	-0.0600006	S		AAATAACCATACGGGA-1	49532.7	0.659088	0.0672269	1	14	88	7177	17912	Project	15229	5399	-0.116716	-0.123001	G1	Project
AACCGAGCTTGGTCAT-1	46799.2	0.48122	0.0691435	1	24	70	1191	1693	SeuratProject	2394	1415	0.0154236	0.0261966	G2M		AAATACCTATAAGCAT-1	37506.3	0.314664	0.0637129	1	47	69	15504	15148	Project	24392	6595	0.0163409	-0.238575	S	Project
AACCGTTGTGTTTGCT-1	52391.3	0.672932	0.0573626	1	12	64	785	1579	SeuratProject	2275	1126	-0.00516636	0.0276565	G2M		AAATCCGATACACGCC-1	38822.9	0.352372	0.0977481	1	65	87	20049	17755	Project	4291	2464	-0.00541669	-0.0303408	G1	Project
AACCTTTACGACGTCT-1	47261	0.497051	0.0614356	1	16	92	923	2122	SeuratProject	1941	1211	0.0540814	-0.0983211	S		AAATCGTGTACCACAA-1	43310.2	0.480883	0.0494162	1	44	56	14745	13263	Project	28770	7177	-0.00768626	0.288612	G2M	Project
AACGATAGAAGGGCCG-1	48376.9	0.53531	0.0713503	1	15	53	885	1364	SeuratProject	1126	718	-0.0282294	-0.0751834	G1		AAATCTAGCCCTGCTA-1	40370.1	0.39668	0.0813229	1	53	101	17023	19788	Project	14045	5276	0.0744871	0.228669	G2M	Project
AACGATATGTCAACTG-1	46452.8	0.469347	0.0755126	1	24	76	1192	1810	SeuratProject	2608	1568	-0.0376095	0.172438	G2M		AAATGCTCGTTACGTT-1	44592.9	0.517617	0.105238	1	16	24	7674	8628	Project	3371	2107	-0.00251165	-0.0752004	G1	Project
AACGCGGTCTCCAGCC-1	44236.7	0.393373	0.0912285	1	23	65	1157	1596	SeuratProject	5422	2547	0.0806689	0.0364787	S		AAATGGCATGTCTTGT-1	32307.9	0.165787	0.105469	1	13	69	6923	15156	Project	22938	6641	-0.180218	-0.244271	G1	Project
AACGGCCATCTCCGGT-1	42183.5	0.322986	0.127715	1	47	39	1967	1086	SeuratProject	8153	3454	-0.0513758	0.0743327	G2M		AAATGGCCCGTGCCCT-1	44339.9	0.510371	0.0734717	1	49	17	16002	7605	Project	3554	2203	-0.00747443	0.0349766	G2M	Project
AACGTACTGTGGGTAC-1	45223.7	0.427208	0.0956179	1	48	42	2001	1145	SeuratProject	4246	2111	-0.0234185	-0.0363343	G1		AAATGGTCAATGTGCC-1	52382.5	0.740705	0.0583517	1	33	51	11968	12540	Project	1285	1014	-0.00538643	0.0215534	G2M	Project
AACGTCAGACTAGTGG-1	47079.9	0.490843	0.0763807	1	24	40	1189	1110	SeuratProject	2395	1291	-0.0637493	-0.0862839	G1		AAATTAACGGGTAGCT-1	46547.4	0.573592	0.0731504	1	34	58	12221	13555	Project	22594	6891	0.245779	0.0639105	S	Project
AACGTGATGAAGGACA-1	46520.7	0.471675	0.0968674	1	9	83	685	1949	SeuratProject	2985	1538	-0.0198483	-0.011809	G1		AAATTACACGACTCTG-1	40902	0.411915	0.0948164	1	14	86	7177	17621	Project	2352	1635	-0.00146765	-0.036176	G1	Project
AACTCAAGTTAATTGC-1	53730.5	0.718842	0.0932001	1	38	44	1663	1185	SeuratProject	5326	2622	0.00796596	-0.0391415	S		AAATTACCTATCGATG-1	39751.2	0.378955	0.128942	1	26	94	10207	18779	Project	13726	5523	-0.0834443	-0.133979	G1	Project
AACTCCTAATCCCATG-1	43598.3	0.371488	0.0956585	1	12	92	788	2123	SeuratProject	6312	2829	0.0535994	-0.0378087	S		AAATTGATAGTCCTTT-1	46217.7	0.564151	0.0926579	1	55	31	17518	9634	Project	13092	5164	-0.00981965	-0.0323473	G1	Project
AACTCTCAGTGTGCTC-1	44669.1	0.408195	0.0856301	1	53	41	2170	1124	SeuratProject	4961	2356	-0.0643805	0.0193644	G2M		AAATTTGCGGGTGTGG-1	38850	0.353146	0.144704	1	47	33	15499	9926	Project	9415	4268	0.0462083	-0.131961	S	Project
AACTGATATTAGGCCT-1	47802	0.515598	0.0769568	1	16	66	920	1617	SeuratProject	1540	972	-0.0501486	-0.0251495	G1		AACAACTGGTAGTTGC-1	41990.5	0.443087	0.112346	1	28	42	10705	11236	Project	5847	3095	0.00924469	-0.0894194	S	Project
AACTGGGTCCCGACGT-1	45644.7	0.441642	0.115277	1	20	66	1056	1616	SeuratProject	3678	1925	-0.0126465	0.04159	G2M		AACAATACATTGTCGA-1	37918.7	0.326475	0.0933406	1	61	37	19033	10503	Project	10433	4611	-0.0732615	-0.0194776	G1	Project
AACTGGGTTCGAGCCG-1	45370.8	0.432252	0.0568677	1	3	89	483	2066	SeuratProject	6995	2046	-0.0301271	-0.0504515	G1		AACAATTACTCTACGC-1	49254.3	0.651115	0.0916539	1	29	25	10955	8770	Project	8588	4174	-0.0315015	-0.0953699	G1	Project
AAGATGGCACCGGACC-1	44103.1	0.388794	0.0724051	1	59	39	2373	1084	SeuratProject	6356	2606	-0.0222497	0.0152252	G2M		AACACACGCTCGCCGC-1	45104.5	0.532269	0.107165	1	51	93	16517	18628	Project	8805	3652	-0.147446	-0.0800669	G1	Project
AAGCGGCGTCATGGGT-1	50195.4	0.597649	0.0888593	1	9	97	687	2221	SeuratProject	4055	2068	-0.0561929	-0.0874226	G1		AACACGACTGTACTGA-1	37255.5	0.307482	0.119454	1	9	65	5912	14576	Project	5527	3089	-0.0120438	-0.111376	G1	Project
AAGCGTCCCTCATCGA-1	46484.5	0.470433	0.0887944	1	57	35	2305	1007	SeuratProject	3352	1554	-0.0553277	-0.0361488	G1		AACACGAGACGCGGCC-1	38419.2	0.340808	0.0946658	1	45	21	14993	8186	Project	4766	2625	-0.0415935	-0.101217	G1	Project
AAGGAGCGGTTGGTGC-1	56117.3	0.800667	0.0962994	1	28	48	1325	1265	SeuratProject	18183	5584	0.0392287	-0.0153203	S		AACAGCTGTGTGGCAA-1	36171.8	0.276445	0.101905	1	59	31	18528	9633	Project	13745	5248	-0.0886038	-0.0780142	G1	Project
AAGGCGCGTAAAGCTT-1	47797.4	0.515443	0.0621496	1	24	38	1188	1071	SeuratProject	1925	974	0.0785773	0.00891154	S		AACAGGAAATCGAATA-1	39594.5	0.37447	0.0495266	1	15	67	7427	14865	Project	27479	6802	-0.208754	0.167583	G2M	Project
AAGGCTGTGCTCATCG-1	45755.6	0.445445	0.113005	1	30	46	1392	1225	SeuratProject	10754	3946	-0.0257417	-0.0713423	G1		AACAGGATGGGCCGCG-1	33082.3	0.187965	0.09321	1	29	31	10956	9640	Project	10019	4753	-0.10036	-0.145915	G1	Project
AAGGGACTATGCATTC-1	47860.8	0.517616	0.0830014	1	60	26	2405	831	SeuratProject	1715	946	0.00853747	-0.0364154	S		AACAGGTAGTATGGAT-1	51209.9	0.707123	0.0691646	1	49	113	16015	21530	Project	7469	3888	0.177692	0.135005	S	Project
AAGGTATCCTAATATA-1	48388.3	0.535698	0.0316914	1	25	81	1226	1907	SeuratProject	1081	713	0.122916	0.0789156	S		AACATATCAACTGGTG-1	39477.5	0.371118	0.0684518	1	27	99	10460	19504	Project	8720	4038	-0.0379017	-0.197152	G1	Project
AAGTAGAAGACCGGGT-1	53427.7	0.708459	0.03888	1	19	47	1020	1247	SeuratProject	1072	679	0.0671973	0.0272337	S		AACATTGTGACTCGAG-1	46012.4	0.55827	0.0485126	1	64	52	19792	12678	Project	2311	1555	-0.0159323	-0.0116474	G1	Project
AAGTGCGTTAGAATCT-1	46360	0.466165	0.104908	1	49	27	2033	853	SeuratProject	3041	1609	0.0749315	-0.0186254	S		AACCAAGACTTCTCTG-1	42087.2	0.445856	0.12848	1	36	24	12722	8623	Project	11825	4730	-0.137354	-0.166649	G1	Project
AAGTTCGGCCAACAGG-1	50940.8	0.623203	0.129135	1	46	34	1932	989	SeuratProject	3378	1747	-0.0464302	-0.050298	G1		AACCATGGGATCGCTA-1	38732.1	0.349771	0.0512033	1	14	30	7170	9498	Project	18766	6218	0.178645	0.0969613	S	Project
AATAACACTAGAACAA-1	45334.6	0.43101	0.104518	1	52	38	2136	1066	SeuratProject	4475	2062	-0.0179605	-0.0371527	G1		AACCCAGAGACGGAGA-1	51446.8	0.713906	0.0734215	1	15	39	7423	10804	Project	10670	4984	0.121633	-0.158923	S	Project
AATAAGTCCTCGAGAC-1	41850.8	0.311578	0.0683808	1	5	71	549	1716	SeuratProject	13369	3601	-0.0628064	-0.0481232	G1		AACCCGACAACCCGTG-1	30722.3	0.120378	0.110659	1	67	43	20548	11372	Project	14975	5694	-0.145449	0.00913337	G2M	Project
AATAGAACAGAGTGGC-1	49800.3	0.584107	0.0662388	1	52	46	2136	1222	SeuratProject	5461	2422	-0.0432355	0.0293935	G2M		AACCCTACTGTCAATA-1	37079.1	0.30243	0.0995251	1	40	96	13741	19066	Project	13141	5351	-0.0732918	0.0332468	G2M	Project
AATCGGGACACTACGA-1	47779.3	0.514822	0.0593342	1	8	60	649	1502	SeuratProject	1923	982	-0.0544752	-0.00140256	G1		AACCCTGGTGGAACCA-1	39033.3	0.358398	0.11079	1	8	70	5661	15302	Project	8730	4202	-0.0240574	-0.142398	G1	Project
AATGACAGCAATGTCT-1	51370.2	0.637925	0.111772	1	48	30	2000	911	SeuratProject	2941	1567	0.00453087	-0.0167143	S		AACCGAGCTTGGTCAT-1	46493.9	0.57206	0.0979187	1	24	70	9699	15298	Project	10831	4748	0.0569509	-0.116104	S	Project
AATGACTGTCAGCCGG-1	48257	0.531197	0.0429692	1	23	47	1155	1246	SeuratProject	1216	771	-0.00265577	-0.0300228	G1		AACCGCTAAGGGATGC-1	39332.1	0.366953	0.100338	1	46	92	15255	18485	Project	9794	4079	-0.107154	-0.171401	G1	Project
AATGATGATACGCTAT-1	48640.4	0.544343	0.0555208	1	23	93	1160	2141	SeuratProject	7366	2963	0.030603	0.153198	G2M		AACCGTTGTGTTTGCT-1	43129.1	0.475695	0.0864432	1	12	64	6670	14431	Project	17512	6171	0.129441	-0.169336	S	Project
AATGCAACCGGGTACC-1	50893.5	0.621582	0.118701	1	25	59	1224	1479	SeuratProject	3417	1764	-0.0357	0.0211751	G2M		AACCTCGCTTTAGCCC-1	47276.9	0.594485	0.108541	1	62	82	19292	17030	Project	6343	3181	-0.0728076	-0.0644871	G1	Project
AATGCACCAAGCAATG-1	57206.4	0.838002	0.0687459	1	19	97	1025	2219	SeuratProject	24935	6479	0.1558	0.127169	S		AACCTTTAAATACGGT-1	38775.8	0.351024	0.0708613	1	54	68	17271	15001	Project	8966	4298	0.0367064	0.0175172	S	Project
AATGTGCCCGAGGTGT-1	47317.5	0.498991	0.0873908	1	55	27	2236	852	SeuratProject	2202	1186	-0.00878554	-0.0340534	G1		AACCTTTACGACGTCT-1	35592.4	0.259854	0.056685	1	16	92	7683	18491	Project	26890	6845	-0.289173	-0.116739	G1	Project
AATTAAAGGTCGGCGT-1	46839.9	0.482617	0.0918532	1	40	50	1731	1302	SeuratProject	16302	5349	0.0166087	0.0616004	G2M		AACGATAATGCCGTAG-1	45569	0.545573	0.073552	1	53	73	17019	15727	Project	19805	6294	-0.164906	-0.134233	G1	Project
AATTCATAAGGGATCT-1	53610.3	0.714721	0.0663362	1	23	91	1160	2102	SeuratProject	15716	5168	0.0861523	0.202192	G2M		AACGATAGAAGGGCCG-1	40226.3	0.392562	0.085379	1	15	53	7425	12834	Project	12881	5348	0.0230285	0.0289108	G2M	Project
AATTTGGGACATAGTA-1	45298.4	0.429769	0.0955692	1	13	91	821	2103	SeuratProject	4246	2078	-0.0245114	-0.0246826	G1		AACGATATGTCAACTG-1	39417.3	0.369395	0.0811823	1	24	76	9700	16169	Project	22869	6914	-0.00494765	-0.0755463	G1	Project
AATTTGGTTCCAAAGA-1	47688.8	0.511718	0.0548474	1	11	67	751	1637	SeuratProject	1796	1022	0.0289241	-0.0146246	S		AACGCATGATCTGGGT-1	37486.2	0.31409	0.082879	1	20	104	8694	20231	Project	5165	2997	-0.0476003	-0.107582	G1	Project
ACAAGGACAAGAGGTT-1	41931.8	0.314357	0.101111	1	29	37	1357	1051	SeuratProject	25644	5931	-0.0354266	-0.0753335	G1		AACGCGACCTTGGGCG-1	46110.2	0.561071	0.0706003	1	67	53	20550	12823	Project	13229	5449	0.219588	1.13272	G2M	Project
ACAATAGTCGTACGTT-1	42815.1	0.344638	0.0968268	1	42	20	1796	718	SeuratProject	10826	3175	-0.0301043	-0.0219163	G1		AACGCGGTCTCCAGCC-1	35079.4	0.245162	0.0854492	1	23	65	9446	14573	Project	14352	5660	0.0614598	-0.0865479	S	Project
ACAATGAATACGGAGA-1	50758.6	0.616956	0.0926646	1	57	31	2304	929	SeuratProject	3958	1820	-0.0528242	-0.113389	G1		AACGCTGTTGCTGAAA-1	45150.8	0.533594	0.116382	1	54	94	17274	18773	Project	7886	3650	0.0152212	-0.0810125	S	Project
ACAATTTGAGCAGTGG-1	47391.8	0.501537	0.0662226	1	28	82	1328	1926	SeuratProject	22984	5843	0.035547	0.107947	G2M		AACGGACGTACGTATA-1	40837.4	0.410063	0.099254	1	50	92	16264	18484	Project	8696	3521	-0.0188676	-0.112322	G1	Project
ACACAAAGACGGGTGG-1	46013.7	0.454291	0.0959424	1	24	56	1190	1421	SeuratProject	3333	1762	-0.0689097	-0.0956658	G1		AACGGCCATCTCCGGT-1	49231.5	0.650461	0.0999167	1	47	39	15500	10796	Project	18370	6546	0.436982	0.29808	S	Project
ACACACTTTCTACACG-1	47652.6	0.510476	0.0854273	1	14	64	853	1578	SeuratProject	1750	1038	0.122184	-0.00149629	S		AACGTACTGTGGGTAC-1	34614.6	0.23185	0.0899973	1	48	42	15753	11231	Project	9344	4142	-0.0157962	0.0398778	G2M	Project
ACACCCAGCATGCAGC-1	47021	0.488825	0.0755694	1	24	50	1190	1304	SeuratProject	2350	1317	-0.0585651	0.0249027	G2M		AACGTCAGACTAGTGG-1	43976.8	0.499972	0.0594862	1	24	40	9695	10947	Project	13911	5531	-0.0119076	0.178527	G2M	Project
ACACCTTAAGTAGGGC-1	47276.8	0.497594	0.0881616	1	25	43	1223	1168	SeuratProject	2103	1204	-0.0558473	-0.0505039	G1		AACGTGATGAAGGACA-1	46001.2	0.557951	0.113531	1	9	83	5915	17187	Project	6167	3350	0.0398384	-0.0604163	S	Project
ACACGGCACTATGCAT-1	46104.2	0.457396	0.066255	1	7	71	616	1716	SeuratProject	4717	1722	0.0836547	-0.0326718	S		AACGTGCGAAAGTCTC-1	43926.9	0.498544	0.0862825	1	36	74	12728	15876	Project	27174	7428	0.132452	-0.00167214	S	Project
ACACGGGAACTTAGGG-1	50009.1	0.591262	0.0842833	1	27	71	1293	1712	SeuratProject	4551	2348	0.00503304	0.152351	G2M		AACTACCCGTTTGTCA-1	48197.3	0.620845	0.0262542	1	47	113	15510	21530	Project	31607	7247	0.168598	0.28077	G2M	Project
ACACTGATCAAGGTGT-1	48915.5	0.553772	0.102936	1	52	48	2137	1261	SeuratProject	5938	2603	0.0544498	-0.041181	S		AACTAGGCTTGGGTGT-1	39218.4	0.363697	0.107918	1	55	61	17522	13986	Project	8609	4130	-0.0891636	0.037433	G2M	Project
ACAGAACTGAGAACAA-1	47213.4	0.495421	0.100948	1	52	24	2134	794	SeuratProject	2213	1232	-0.00985328	-0.0341966	G1		AACTCAAGTTAATTGC-1	41877.6	0.439855	0.0657812	1	38	44	13229	11524	Project	26680	7338	0.00968347	0.703304	G2M	Project
ACAGCATAGAGCCAGT-1	48422.2	0.536862	0.0649001	1	10	58	717	1462	SeuratProject	1181	698	0.00901114	-0.0150325	S		AACTCCAGAGCGTGTT-1	42429.4	0.455656	0.122687	1	60	92	18788	18481	Project	1667	1026	0.0371906	-0.0193738	S	Project
ACAGCGCACCCGCAGC-1	46543.4	0.472451	0.0752773	1	10	80	719	1890	SeuratProject	3085	1528	-0.0693541	0.0519006	G2M		AACTCTCAATAGAGCG-1	33251.7	0.192818	0.0691244	1	35	93	12478	18632	Project	20497	6289	-0.070644	-0.275039	G1	Project
ACAGGTGGAGGTGAGG-1	49763.7	0.58285	0.0882914	1	51	39	2102	1086	SeuratProject	4664	2251	-0.00104064	-0.0262945	G1		AACTCTCAGTGTGCTC-1	40488.5	0.400072	0.103902	1	53	41	17015	11085	Project	13552	5269	-0.0782546	-0.173961	G1	Project
ACAGTAATACAACTTG-1	32961.3	0.00682912	0.086904	1	46	14	1930	601	SeuratProject	43092	7528	-0.0304256	-0.0805459	G1		AACTGATATTAGGCCT-1	49384.7	0.65485	0.0630403	1	16	66	7679	14720	Project	21310	6720	0.15256	0.136539	S	Project
ACATAATAAGGCGGTG-1	46550.2	0.472684	0.0914151	1	21	63	1089	1558	SeuratProject	2823	1525	-0.00446111	-0.109745	G1		AACTGGGTCCCGACGT-1	49239.5	0.650692	0.0579601	1	20	66	8689	14719	Project	34203	7994	0.824003	1.66404	G2M	Project
ACATCCCGGCCATACG-1	47064.5	0.490315	0.062823	1	55	57	2239	1435	SeuratProject	20735	5597	0.0175923	0.114423	G2M		AACTTGCCCGTATGCA-1	40420.5	0.398125	0.0996958	1	29	27	10955	9060	Project	8071	4049	-0.0871059	-0.16801	G1	Project
ACATCGGTCAGCCGCG-1	46688.2	0.477417	0.0879668	1	41	37	1763	1049	SeuratProject	2747	1464	-0.0188587	-0.0448395	G1		AAGACCCAACTGAACA-1	42005.5	0.443518	0.0534823	1	60	54	18783	12969	Project	1568	1195	0.0146614	0.0155913	G2M	Project
ACATCGTTAACCTAGT-1	47616.4	0.509235	0.0502389	1	9	75	684	1793	SeuratProject	1766	1054	-0.0370889	-0.0283823	G1		AAGACTGCAAGCTACT-1	37526.1	0.315231	0.116482	1	36	68	12728	15005	Project	19699	6244	-0.0491587	-0.0624113	G1	Project
ACATCTCAACGCGTAA-1	40454.1	0.263697	0.0980114	1	4	74	515	1774	SeuratProject	15936	4218	-0.00736611	-0.0236268	G1		AAGAGATGAATCGGTA-1	33155	0.190048	0.09068	1	27	27	10451	9060	Project	10980	4724	-0.164846	-0.125722	G1	Project
ACCAACGCTTATTTAT-1	49119.7	0.560771	0.104681	1	53	49	2171	1280	SeuratProject	5270	2523	0.0262272	-0.0118755	S		AAGAGCTCTTTATCGG-1	39593.4	0.374438	0.0999769	1	35	77	12476	16311	Project	17841	5569	-0.137384	-0.10064	G1	Project
ACCAAGAACGCGTGTC-1	47781.6	0.5149	0.0506203	1	17	49	953	1286	SeuratProject	1689	981	-0.0451769	-0.077888	G1		AAGAGGATGTACGCGA-1	44578.7	0.51721	0.0426895	1	39	29	13480	9348	Project	31196	7706	0.550354	0.118284	S	Project
ACCACAACTCAGAACA-1	46844.4	0.482772	0.0617115	1	7	81	617	1910	SeuratProject	2736	1395	-0.0679566	-0.0358918	G1		AAGAGGCATGGATCGC-1	38337.8	0.338478	0.117908	1	36	80	12729	16746	Project	18450	6001	-0.155601	-0.201326	G1	Project
ACCACAAGTTTCTATC-1	38702	0.203632	0.135058	1	30	54	1393	1381	SeuratProject	12630	4992	-0.0131116	-0.0301796	G1		AAGATTGGCGGAACGT-1	32716.1	0.177479	0.112135	1	26	90	10206	18199	Project	13500	4899	-0.0528203	-0.0278729	G1	Project
ACCATCGTATATGGTA-1	43996.7	0.385147	0.0916423	1	42	42	1798	1146	SeuratProject	5878	2653	0.0413791	-0.0514897	S		AAGCACCCTGCGTATC-1	42593.2	0.460349	0.0645563	1	59	73	18533	15726	Project	18050	6328	-0.122526	-0.0601049	G1	Project
ACCCATCTTGAGGGTA-1	47340.2	0.499767	0.0719994	1	37	37	1628	1049	SeuratProject	2079	1176	-0.0173477	-0.049046	G1		AAGCATACTCTCCTGA-1	42175.5	0.448386	0.0878387	1	53	69	17018	15147	Project	12824	5063	-0.0426981	-0.121109	G1	Project
ACCCGAGCGAAATTAC-1	50299	0.601203	0.0770217	1	61	29	2439	890	SeuratProject	4337	2018	0.0324883	-0.0163789	S		AAGCCGAAGCGGTTTA-1	37601.6	0.317394	0.100037	1	49	107	16014	20660	Project	5045	2951	0.00718695	-0.0318284	S	Project
ACCCGGTTACACTTCC-1	46249.1	0.462362	0.0831149	1	42	48	1798	1262	SeuratProject	3071	1658	-0.00202953	-0.0448781	G1		AAGCGCAGGGCTTTGA-1	38237.2	0.335597	0.113862	1	67	73	20552	15724	Project	10137	4495	-0.0308812	-0.138327	G1	Project
ACCCGTGTCATCAGTA-1	54862.4	0.757644	0.101784	1	58	54	2340	1376	SeuratProject	37042	7707	0.258126	0.127412	S		AAGCGTCCCTCATCGA-1	47149.3	0.59083	0.113732	1	57	35	18023	10214	Project	11266	4504	-0.0261454	-0.16191	G1	Project
ACCCTATGCCATATCG-1	38550.3	0.198432	0.074182	1	56	40	2271	1104	SeuratProject	24231	5059	-0.0536434	-0.0559814	G1		AAGCTAGATCGAGTAA-1	35913.7	0.269056	0.110208	1	50	68	16261	15002	Project	7194	3624	-0.0449222	-0.0288416	G1	Project
ACCCTTCATCTGCGAA-1	47815.6	0.516064	0.0587257	1	13	65	819	1598	SeuratProject	1741	966	-0.00864683	-0.0742097	G1		AAGCTCGTGCCAAGTC-1	36609.8	0.288991	0.0968043	1	35	73	12476	15731	Project	21953	6986	-0.0109544	-0.0809664	G1	Project
ACCCTTTAGTTCTCCA-1	46806	0.481453	0.0864739	1	6	80	583	1891	SeuratProject	2636	1412	-0.0201373	-0.0124317	G1		AAGCTCTTTCATGGTG-1	38918.2	0.355102	0.0810317	1	57	81	18029	16886	Project	4133	2426	-0.00871512	-0.0499914	G1	Project
ACCGACTGAGTCCCAC-1	43727.4	0.375912	0.0690218	1	28	66	1326	1615	SeuratProject	5384	2772	0.019727	0.0240543	G2M		AAGGAGCGGTTGGTGC-1	31981.3	0.156434	0.0979589	1	28	48	10706	12106	Project	13191	5192	-0.0809326	-0.0780142	G1	Project
ACCGTGACCACGTGGG-1	43933.4	0.382974	0.118141	1	61	39	2440	1084	SeuratProject	6414	2681	-0.0194115	-0.0453711	G1		AAGGATCGATCGCTTG-1	48447	0.627996	0.0812124	1	39	109	13490	20952	Project	29553	7638	0.48835	1.58663	G2M	Project
ACCTAAGTACCTTTCA-1	45493	0.436443	0.100178	1	50	30	2067	911	SeuratProject	4068	1992	0.0333761	-0.00394818	S		AAGGATGAGGGACCTC-1	31650.2	0.146953	0.110328	1	27	87	10458	17764	Project	13205	5324	-0.040837	-0.17057	G1	Project
ACCTGCGTGTCATGTT-1	45173.9	0.425501	0.0919668	1	46	18	1931	678	SeuratProject	5360	2133	-0.0378199	-0.0603162	G1		AAGGCGCGTAAAGCTT-1	42675.7	0.462711	0.11072	1	24	38	9695	10657	Project	18241	6548	0.104203	0.212293	G2M	Project
ACGAGATATTTGCTTA-1	47066.3	0.490377	0.0616871	1	9	81	685	1910	SeuratProject	2322	1297	0.0922801	0.0591611	S		AAGGCTGTGCTCATCG-1	40749	0.407534	0.0640141	1	30	46	11210	11816	Project	12531	5152	0.0685106	-0.0458975	S	Project
ACGAGGATACCACTCT-1	46839.9	0.482617	0.0895652	1	50	18	2066	678	SeuratProject	2564	1397	-0.0272697	0.101752	G2M		AAGGGACAGATTCTGT-1	43448.4	0.484841	0.13344	1	26	92	10207	18489	Project	16518	5718	0.0165981	-0.130589	S	Project
ACGATACATAGAACTA-1	50271.4	0.600256	0.0829121	1	22	80	1125	1888	SeuratProject	3490	2039	0.0120732	-0.097462	S		AAGGGACTATGCATTC-1	48226.9	0.621691	0.0753893	1	60	26	18779	8908	Project	9549	4169	-0.0370847	-0.198639	G1	Project
ACGATCATACATAGAG-1	46751.6	0.47959	0.0969647	1	25	63	1225	1557	SeuratProject	2515	1436	-0.0559603	-0.0486466	G1		AAGGTATCCTAATATA-1	44873.2	0.525645	0.0429606	1	25	81	9953	16894	Project	33307	7370	0.12873	0.511688	G2M	Project
ACGATGCATATGTTAT-1	49273.4	0.566041	0.108762	1	37	43	1629	1166	SeuratProject	4868	2461	-0.0366359	0.0328884	G2M		AAGGTGATAAACCAGC-1	38582.2	0.345477	0.0920555	1	44	92	14750	18485	Project	10980	4358	0.0125129	-0.0650176	S	Project
ACGATGGATCCGATGC-1	52886.6	0.689912	0.069541	1	10	70	718	1696	SeuratProject	1631	912	0.00417789	-0.00233026	S		AAGTAGAAGACCGGGT-1	31723	0.149036	0.0775177	1	19	47	8434	11963	Project	12984	5295	-0.097682	-0.0702877	G1	Project
ACGCCAGATGATTTCT-1	45918.6	0.451032	0.118173	1	17	73	955	1753	SeuratProject	3541	1804	0.00170673	-0.105917	S		AAGTAGTGACGCGAGG-1	44227	0.507139	0.106302	1	33	31	11965	9639	Project	20093	6691	0.0568601	-0.243049	S	Project
ACGCGCTACACAGGGT-1	47292.6	0.498138	0.106068	1	41	31	1763	932	SeuratProject	2106	1197	-0.0619685	0.0277968	G2M		AAGTCAATTGTCGTCA-1	35753.2	0.264459	0.0590846	1	45	101	15003	19790	Project	8385	3688	0.113826	-0.0314133	S	Project
ACGCTTAGTGTCTCTC-1	46677.8	0.47706	0.0535006	1	3	81	482	1911	SeuratProject	34418	5396	-0.047387	-0.0516966	G1		AAGTGACGACCGAATT-1	40753.8	0.407669	0.100148	1	41	25	13984	8767	Project	7112	3563	-0.136703	-0.143216	G1	Project
ACGGCCAACATGGACT-1	60616.2	0.954897	0.0930459	1	53	55	2171	1397	SeuratProject	25880	6766	0.222238	0.148884	S		AAGTGAGTCGGGTTTA-1	41087.6	0.41723	0.0881801	1	62	48	19287	12099	Project	2218	1561	0.00907825	-0.0323819	S	Project
ACGGGAGTGTCGGCCC-1	52066.7	0.661804	0.126141	1	47	25	1965	814	SeuratProject	7789	3286	0.0388886	-0.00170722	S		AAGTGCCTTGACTGTA-1	40042.9	0.387311	0.0924269	1	44	104	14751	20226	Project	15633	5823	0.200357	0.129205	S	Project
ACGTACAGATTTCTCT-1	47380.9	0.501164	0.0433019	1	10	66	717	1618	SeuratProject	2349	1158	0.0225029	-0.0121887	S		AAGTGCGTTAGAATCT-1	41258.2	0.422114	0.112577	1	49	27	16003	9055	Project	6649	3367	0.000559826	-0.0724788	S	Project
ACGTGCGCCTCGTGCA-1	48553.5	0.541363	0.0983521	1	17	63	954	1558	SeuratProject	890	640	0.00965807	-0.0153466	S		AAGTGTTTGGAGACGG-1	41561.6	0.430805	0.076584	1	52	80	16767	16743	Project	2016	1372	0.0146614	-0.0067693	S	Project
ACGTTAGATTTGCCCG-1	49674.3	0.579784	0.110855	1	39	39	1696	1088	SeuratProject	5630	2289	-0.0766662	-0.00918039	G1		AAGTTCACTCCAAGCT-1	46407	0.56957	0.0703392	1	57	85	18030	17467	Project	17404	5843	-0.0511862	-0.164193	G1	Project
ACGTTTAGTTGTGATC-1	47978.5	0.521651	0.0660603	1	14	68	853	1656	SeuratProject	1444	894	0.00142506	-0.0282312	S		AAGTTCAGTCTGCGTA-1	46356	0.56811	0.13096	1	18	104	8189	20232	Project	5864	3233	-0.048841	-0.0905034	G1	Project
ACTACCAGCTCTCTGG-1	47102.5	0.491619	0.0815166	1	25	41	1222	1129	SeuratProject	2544	1281	-0.0267429	0.00377814	G2M		AAGTTCGGCCAACAGG-1	34369.9	0.224843	0.0934912	1	46	34	15247	10071	Project	18837	6622	0.393981	0.208776	S	Project
ACTATTCGTCCGTGGT-1	47104.8	0.491696	0.069898	1	14	74	854	1773	SeuratProject	2571	1280	-0.00923467	-0.0185559	G1		AAGTTTATGGGCCCAA-1	36721.3	0.292183	0.112135	1	68	70	20804	15288	Project	6258	3302	0.139881	-0.0812893	S	Project
ACTATTTCCGGGCCCA-1	51351.6	0.637289	0.0814354	1	59	41	2373	1123	SeuratProject	3677	1572	0.00864836	-0.0716733	S		AATAACAACGCTCGGC-1	43185.4	0.477307	0.057428	1	36	30	12723	9493	Project	39729	8414	0.442156	1.59359	G2M	Project
ACTCAATAAAGGCACG-1	52148.9	0.664621	0.0837884	1	25	69	1225	1674	SeuratProject	1949	1233	-0.0140096	0.0151139	G2M		AATAACACTAGAACAA-1	34851.5	0.238634	0.135297	1	52	38	16762	10650	Project	14968	5750	-0.138428	-0.131534	G1	Project
ACTCCCATTCCTAAAG-1	43186.3	0.357365	0.103447	1	47	17	1964	659	SeuratProject	7183	3011	-0.0369825	-0.070515	G1		AATACCGGAGGGCTGT-1	37564	0.316316	0.0868147	1	67	37	20548	10502	Project	5663	2966	-0.0296102	-0.10433	G1	Project
ACTCGTAACCCGTCCT-1	45950.3	0.452119	0.100527	1	49	23	2033	775	SeuratProject	3607	1790	-0.0675235	-0.0788047	G1		AATAGAACAGAGTGGC-1	43366.5	0.482495	0.116754	1	52	46	16763	11811	Project	10860	4643	-0.00939599	-0.150251	G1	Project
ACTCTCTTATACACGA-1	46679.2	0.477107	0.0917883	1	8	84	652	1968	SeuratProject	2899	1468	-0.0317107	-0.00106241	G1		AATAGAATCTGTTTCA-1	36683.7	0.291106	0.117597	1	48	86	15759	17614	Project	6837	3317	-0.0757126	-0.0387361	G1	Project
ACTGATTTAGTGATTC-1	45251	0.428147	0.0662388	1	4	80	516	1891	SeuratProject	18275	4154	-0.062229	-0.0582145	G1		AATATCAAGGTCGGAT-1	37599.1	0.317322	0.11841	1	8	42	5657	11240	Project	5015	2952	-0.0176269	-0.0972842	G1	Project
ACTGCCGTCGTAACTC-1	47670.7	0.511097	0.0585472	1	16	70	921	1695	SeuratProject	1696	1030	-0.0445574	-0.039483	G1		AATATCGAATCAATGC-1	42192.2	0.448865	0.144845	1	49	109	16014	20950	Project	11983	5059	0.0255099	0.0550654	G2M	Project
ACTGTAGCACTTTGGA-1	44800.3	0.412696	0.0816626	1	27	39	1290	1090	SeuratProject	5701	2298	-0.0654947	-0.0220145	G1		AATATCGAGGGTTCTC-1	36129.4	0.275232	0.0930092	1	27	101	10460	19794	Project	7173	3538	0.0274315	0.00829153	S	Project
ACTGTCCAGGATTATA-1	38937.9	0.211718	0.101573	1	33	55	1495	1400	SeuratProject	36496	8312	-0.00561273	0.0434545	G2M		AATATTGGAGTATTGA-1	36669.2	0.290691	0.100278	1	36	22	12721	8333	Project	11165	5083	-0.0238909	-0.0705645	G1	Project
ACTGTCTTCTTTAGAA-1	44992.8	0.419292	0.0689812	1	30	64	1394	1575	SeuratProject	4116	2213	-0.0567685	0.0586301	G2M		AATCATGTAAAGACTC-1	42790.5	0.465999	0.123852	1	54	98	17275	19353	Project	12752	4818	-0.0592205	-0.234815	G1	Project
ACTTACCGGGCGCGCA-1	47534.2	0.506418	0.0987822	1	11	95	754	2182	SeuratProject	8507	3193	-0.0719686	-0.0216533	G1		AATCCAAGGGCCTGAG-1	43714.3	0.492454	0.0729898	1	13	47	6920	11965	Project	3955	2441	0.0226956	0.0493456	G2M	Project
ACTTCGCCATACGCAC-1	46120.1	0.457939	0.0701739	1	27	75	1293	1790	SeuratProject	2939	1715	-0.060828	0.060665	G2M		AATCGCCTCAGCGCCA-1	37549.2	0.315893	0.11323	1	39	79	13486	16600	Project	10719	4754	-0.174348	-0.168414	G1	Project
ACTTGGGACCCGGTGG-1	46756.6	0.479761	0.121289	1	29	49	1359	1284	SeuratProject	8514	3519	0.0372581	-0.0693895	S		AATCGCGCAGAGGACT-1	46819.7	0.581389	0.0497575	1	42	114	14248	21677	Project	17084	5367	-0.00818556	-0.0881739	G1	Project
ACTTTCCTATAGCTTC-1	47057.2	0.490067	0.0938167	1	28	62	1326	1537	SeuratProject	2000	1301	0.0285251	0.152183	G2M		AATCGGGACACTACGA-1	36483	0.28536	0.102577	1	8	60	5659	13851	Project	6240	3397	-0.0358137	-0.0250476	G1	Project
AGAACGTGGTACATTC-1	55705.8	0.786559	0.0868228	1	27	73	1293	1751	SeuratProject	3182	1816	0.107882	0.0305598	S		AATCGTGAGCCGAGCA-1	39949	0.384622	0.0792145	1	67	83	20554	17174	Project	3026	2015	0.0330448	-0.00811855	S	Project
AGAAGGTTGCCGAATT-1	45144.4	0.424492	0.0956179	1	42	44	1798	1185	SeuratProject	4206	2146	-0.0489243	-0.0471699	G1		AATCTAGGTTTACTTG-1	42638.4	0.461642	0.102537	1	52	16	16759	7459	Project	4677	2850	-0.0583429	-0.0269504	G1	Project
AGAAGTGATTCGTGAT-1	42842.3	0.345569	0.0962507	1	48	28	1999	872	SeuratProject	7759	3163	-0.0496437	-0.045132	G1		AATCTATGCCGGAGCC-1	47178.6	0.591668	0.109093	1	26	110	10209	21100	Project	12104	4547	-0.0724445	-0.0898115	G1	Project
AGACCCGCCCTCCTCG-1	44628.3	0.406798	0.115123	1	26	56	1258	1421	SeuratProject	4917	2374	-0.0301895	-0.0274825	G1		AATCTCTACTGTGGTT-1	41107.4	0.417797	0.0905796	1	38	10	13225	6592	Project	12188	5054	-0.163832	-0.176267	G1	Project
AGACGACGATGCCGCT-1	41237.3	0.290548	0.0873989	1	53	33	2169	969	SeuratProject	16090	3872	-0.0352295	-0.0836996	G1		AATCTGCGTTGGGACG-1	36287.4	0.279757	0.0843649	1	32	92	11721	18488	Project	6997	3475	-0.103825	0.0211613	G2M	Project
AGACTAGCCTTCCAGA-1	41895.6	0.313115	0.0751556	1	28	46	1324	1226	SeuratProject	39533	7642	-0.040639	-0.0357714	G1		AATCTGGCTTTCTAGT-1	36269.9	0.279255	0.125548	1	51	15	16506	7314	Project	7042	3482	-0.092462	-0.0783025	G1	Project
AGAGAACCGTCTAGGA-1	55037.4	0.763643	0.0548555	1	26	88	1261	2043	SeuratProject	5237	2261	0.119508	0.102238	S		AATGACAGCAATGTCT-1	43041.9	0.473197	0.0884813	1	48	30	15751	9491	Project	4967	2701	0.065893	-0.0253243	S	Project
AGAGAAGGAGTACAAT-1	44675.8	0.408428	0.0913015	1	58	34	2338	987	SeuratProject	5125	2353	-0.0272966	-0.0192027	G1		AATGACGTAGGATGTC-1	41126.1	0.418331	0.085399	1	44	78	14748	16454	Project	15061	5879	0.00585547	0.656784	G2M	Project
AGAGCGGGCTAATCAT-1	47847.2	0.51715	0.0584985	1	16	64	920	1578	SeuratProject	1569	952	-0.00870978	-0.0418092	G1		AATGACTGTCAGCCGG-1	45761.6	0.551087	0.0754495	1	23	47	9444	11962	Project	6268	3448	0.150003	-0.0583867	S	Project
AGATAACTTCAGGGCC-1	50148.3	0.596034	0.0851514	1	32	44	1460	1186	SeuratProject	4190	2087	-0.0461893	-0.00491476	G1		AATGATGATACGCTAT-1	41770.9	0.436798	0.103902	1	23	93	9450	18635	Project	12125	4851	-0.0222266	-0.0647408	G1	Project
AGATACCGGTGTTCAC-1	45751.1	0.445289	0.0987416	1	40	38	1730	1068	SeuratProject	3538	1878	-0.0453222	-0.0600296	G1		AATGATGCGACTCCTG-1	33503.6	0.200032	0.0893547	1	25	101	9956	19795	Project	11593	4585	-0.0968347	-0.0587788	G1	Project
AGATCTCAGGTGTGAT-1	48244.3	0.530762	0.0907011	1	29	75	1361	1790	SeuratProject	14195	4801	0.0997236	0.314797	G2M		AATGCAACCGGGTACC-1	41999.4	0.443342	0.0791743	1	25	59	9950	13703	Project	10824	4769	-0.110059	-0.146457	G1	Project
AGATGACTCGCCCACG-1	48177.7	0.528481	0.0624092	1	21	55	1088	1402	SeuratProject	1284	806	-0.0483097	-0.016655	G1		AATGCACCAAGCAATG-1	41020.7	0.415315	0.0882403	1	19	97	8441	19216	Project	11880	5089	-0.0666646	-0.185343	G1	Project
AGATGAGGGTTGCGAT-1	44476.6	0.401599	0.0875044	1	14	98	856	2239	SeuratProject	4830	2441	0.00936116	0.038892	G2M		AATGGTCCACCGTTCA-1	39205.3	0.363321	0.108742	1	30	16	11206	7464	Project	15840	6092	-0.309841	-0.0305599	G1	Project
AGATGCAAGACGTGCA-1	47833.7	0.516685	0.100786	1	58	24	2337	793	SeuratProject	1563	958	-0.0347895	-0.0275006	G1		AATGGTTCTCACAAGC-1	46633.8	0.576066	0.0323585	1	19	35	8433	10223	Project	30460	7104	-0.0732161	-0.330704	G1	Project
AGCAACCGAAAGTAAT-1	53296.8	0.703973	0.0684538	1	56	20	2269	715	SeuratProject	1176	738	0.00793331	-0.0113429	S		AATGTGCCCGAGGTGT-1	34210.8	0.220287	0.104676	1	55	27	17518	9054	Project	10755	4303	-0.0261454	-0.134671	G1	Project
AGCACCAGTACTCACG-1	52754	0.685364	0.0470909	1	27	65	1292	1595	SeuratProject	1468	977	0.0733466	0.00142424	S		AATTAAAGGTCGGCGT-1	48175.1	0.620207	0.0789334	1	40	50	13735	12394	Project	8852	4185	0.0809478	0.14829	G2M	Project
AGCACTTAAGGACGCC-1	43575.7	0.370712	0.0978653	1	31	35	1425	1011	SeuratProject	7750	2839	-0.0435205	-0.0853647	G1		AATTAGCGCTGCAGCG-1	44919.2	0.526962	0.140136	1	51	63	16513	14277	Project	9135	4074	-0.0321219	-0.040489	G1	Project
AGCATCATTTCGAAAG-1	48103	0.52592	0.0715126	1	53	19	2168	697	SeuratProject	1307	839	0.0159186	-0.0311731	S		AATTCATAAGGGATCT-1	40893.7	0.411676	0.0873468	1	23	91	9449	18345	Project	20678	6461	-0.113448	-0.193588	G1	Project
AGCATCGTCGATAATT-1	48379.2	0.535387	0.0543444	1	22	52	1122	1344	SeuratProject	1219	717	-0.0372199	0.0279544	G2M		AATTCCAAGCATGTAC-1	41051.4	0.416192	0.0442256	1	66	58	20298	13548	Project	17827	5753	-0.239091	-0.194684	G1	Project
AGCCACTCCCGTGCTT-1	52176.7	0.665575	0.0729812	1	23	81	1159	1907	SeuratProject	1886	1222	-0.0188233	-0.0123242	G1		AATTCGATTCGAGGAT-1	38784.2	0.351263	0.124474	1	66	76	20300	16159	Project	9164	4291	-0.0645767	-0.0551231	G1	Project
AGCCCATACATGTAAG-1	47451.1	0.50357	0.108713	1	42	26	1796	835	SeuratProject	1954	1127	-0.0492649	0.0946235	G2M		AATTCTAGAGTTAGGC-1	49078.7	0.646088	0.0655904	1	49	63	16008	14277	Project	24612	6694	-0.11077	0.225993	G2M	Project
AGCCCTAAGCGAAGTT-1	47697.8	0.512029	0.0678372	1	15	65	886	1598	SeuratProject	1792	1018	0.00140159	-0.0467242	S		AATTGAACGCTCTGGT-1	38611.2	0.346307	0.0865436	1	45	83	15001	17179	Project	11822	4357	-0.144571	-0.0921179	G1	Project
AGCCGTGGCTAAATGT-1	47186.3	0.49449	0.0990499	1	50	22	2066	755	SeuratProject	2151	1244	0.0215355	0.00687718	S		AATTTGGGACATAGTA-1	43131.6	0.475767	0.0698172	1	13	91	6925	18347	Project	19256	6344	0.191642	0.653405	G2M	Project
AGCGACAGGAACGGTC-1	44555.9	0.404315	0.119431	1	51	37	2102	1047	SeuratProject	5261	2406	-0.0875679	-0.0306361	G1		AATTTGGTTCCAAAGA-1	29902.5	0.0968996	0.124856	1	11	67	6418	14866	Project	38331	7930	-0.328542	0.441377	G2M	Project
AGCGACATCCCATTCA-1	48329.4	0.53368	0.0623362	1	17	59	954	1481	SeuratProject	1103	739	0.0116156	-0.0861779	S		ACAAATCGCACCGAAT-1	29179.9	0.0762061	0.0730299	1	50	82	16263	17033	Project	19687	6309	-0.169869	-0.266909	G1	Project
AGCGACCAACGATATT-1	45454.5	0.435123	0.093411	1	25	55	1224	1401	SeuratProject	3940	2009	-0.0269195	-0.0738213	G1		ACAAATGGTAGTGTTT-1	38785.3	0.351295	0.080349	1	44	84	14749	17325	Project	11103	4284	-0.0674817	-0.110823	G1	Project
AGCGCATAATGAATCG-1	48299.8	0.532663	0.0923481	1	57	55	2307	1396	SeuratProject	37763	8193	0.195594	0.103923	S		ACAACAGCATGAGCTA-1	40794.2	0.408826	0.109967	1	32	72	11718	15587	Project	13753	5174	-0.0497186	-0.124903	G1	Project
AGCGCTTATGGGCAAG-1	49563.1	0.575974	0.10262	1	8	96	653	2202	SeuratProject	5614	2606	-0.0133974	-0.0685561	G1		ACAACGGTCCCTGCGA-1	33781.1	0.207981	0.0975473	1	22	30	9189	9497	Project	17403	6135	0.000862434	-0.0679698	S	Project
AGCTAACAAGCAATGT-1	43525.9	0.369005	0.0951635	1	61	33	2440	967	SeuratProject	7012	2861	-0.0418183	0.0057551	G2M		ACAAGCAGTGCCTAGC-1	42468.1	0.456765	0.116482	1	30	26	11208	8915	Project	11207	4968	-0.0526236	-0.225324	G1	Project
AGCTATTTAATCCAAC-1	45656	0.44203	0.102563	1	16	74	921	1772	SeuratProject	3869	1920	-0.0441702	-0.0114066	G1		ACAAGGAAATCCGCCC-1	34130.6	0.217988	0.0872062	1	49	75	16010	16018	Project	8979	4335	-0.0650003	-0.122343	G1	Project
AGCTCTTCCCAGTGCA-1	43179.6	0.357132	0.123033	1	18	88	990	2044	SeuratProject	6991	3014	-0.0828997	-0.0812395	G1		ACAAGGACAAGAGGTT-1	35251.6	0.250094	0.109234	1	29	37	10957	10510	Project	7902	3888	-0.0746989	-0.00742663	G1	Project
AGCTCTTTACTCAGTT-1	46880.7	0.484014	0.0768513	1	41	45	1764	1204	SeuratProject	2366	1379	-0.0305311	-0.0268833	G1		ACAAGGATGCTTTAGG-1	35703.1	0.263022	0.117175	1	61	87	19040	17756	Project	7306	3708	-0.00792834	-0.096327	G1	Project
AGCTGAAGTAAACCAA-1	50569.5	0.610476	0.117086	1	20	84	1058	1966	SeuratProject	3582	1906	0.034039	-0.026327	S		ACAAGGGCAGGCTCTG-1	46437.6	0.570448	0.0788731	1	44	76	14748	16164	Project	19475	6583	-0.0989832	-0.0850372	G1	Project
AGCTGTAACCTCAATC-1	46767.5	0.480133	0.0952609	1	54	28	2202	871	SeuratProject	2654	1429	-0.0581969	0.00120739	G2M		ACAATAGTCGTACGTT-1	38800.4	0.351726	0.0846561	1	42	20	14236	8042	Project	4742	2473	-0.0242238	0.0160065	G2M	Project
AGGACGACCCATTAGA-1	49194.4	0.563332	0.10292	1	43	45	1832	1204	SeuratProject	4934	2492	0.00647468	-0.034179	S		ACAATCCATTTAAACC-1	47890.8	0.612067	0.0532815	1	36	32	12723	9784	Project	33160	7554	0.117533	0.983578	G2M	Project
AGGACGCTCGATGTTG-1	41849.6	0.31154	0.0673909	1	18	98	991	2239	SeuratProject	22333	5951	0.109667	0.238839	G2M		ACAATGAATACGGAGA-1	36903.2	0.297394	0.0690943	1	57	31	18023	9634	Project	22625	6415	-0.0107275	-0.340356	G1	Project
AGGATCACGCGATCTG-1	43564.4	0.370324	0.103163	1	48	16	1998	639	SeuratProject	6857	2844	0.00423256	0.0215219	G2M		ACAATTGTGTCTCTTT-1	39333.4	0.366993	0.114675	1	51	97	16517	19209	Project	9550	4079	0.0147976	0.0101943	S	Project
AGGCAGATGCGTAAAC-1	49243.3	0.565009	0.0470503	1	26	86	1261	2004	SeuratProject	5459	2471	0.0836808	0.110462	G2M		ACAATTTGAGCAGTGG-1	41171.8	0.41964	0.104515	1	28	82	10710	17038	Project	12127	5057	0.045361	-0.0841146	S	Project
AGGCCACCCGTTATGA-1	40705.4	0.272311	0.0977436	1	28	38	1324	1070	SeuratProject	13463	4107	0.0330153	-0.0424129	S		ACACAAAGACGGGTGG-1	41548.5	0.43043	0.100629	1	24	56	9697	13268	Project	10792	4919	-0.0865158	-0.0755809	G1	Project
AGGCCCATTGTACAGG-1	47525.8	0.506131	0.0693138	1	15	55	885	1403	SeuratProject	2239	1094	-0.014874	-0.0288078	G1		ACACACCAGGACCAGT-1	35259.2	0.250309	0.104123	1	44	90	14750	18195	Project	9330	3885	-0.0598106	-0.0276192	G1	Project
AGGCCCTAGAACGCCA-1	46308	0.46438	0.0757965	1	45	25	1898	815	SeuratProject	3194	1632	0.0376931	0.00560812	S		ACACACTTTCTACACG-1	37645	0.318639	0.0704597	1	14	64	7174	14430	Project	27881	7416	-0.0597652	-0.281785	G1	Project
AGGCTTCCCGAAGAAG-1	45137.6	0.424259	0.0719507	1	50	42	2068	1144	SeuratProject	4324	2149	-0.0451911	-0.120117	G1		ACACCCAGCATGCAGC-1	39412.9	0.369267	0.087668	1	24	50	9696	12397	Project	8091	4064	-0.0767566	-0.0017298	G1	Project
AGGGAAACGAGGTACT-1	43326	0.362153	0.122376	1	13	89	821	2065	SeuratProject	16148	4938	-0.0308351	-0.0490854	G1		ACACCCGAGAAATCCG-1	40854.7	0.410558	0.0467054	1	19	39	8433	10803	Project	37912	7802	0.490574	1.17441	G2M	Project
AGGGACTCTACGCGAC-1	50637	0.612789	0.137386	1	55	53	2239	1357	SeuratProject	9307	3864	-0.0253116	-0.0603396	G1		ACACCTTAAGTAGGGC-1	46299.1	0.566482	0.127878	1	25	43	9948	11382	Project	11584	5168	-0.127035	-0.15228	G1	Project
AGGGCAGCGGCGTGGT-1	48064.6	0.5246	0.0798776	1	8	74	651	1774	SeuratProject	1419	856	0.0488734	0.0490817	G2M		ACACCTTACTACTTGC-1	43358.1	0.482255	0.0488238	1	41	111	13995	21242	Project	33698	7064	-0.208391	-0.178919	G1	Project
AGGGCGAGCAGCTGAT-1	46298.9	0.46407	0.0613464	1	44	20	1863	718	SeuratProject	4824	1636	-0.042297	-0.05269	G1		ACACGAGACTCCTTCT-1	41121	0.418188	0.116894	1	31	71	11466	15442	Project	11547	5071	-0.0867125	-0.15228	G1	Project
AGGGCGTGATCGGCTA-1	48639.5	0.544312	0.0554478	1	17	45	952	1208	SeuratProject	954	602	-0.0286478	-0.00196379	G1		ACACGGGAACTTAGGG-1	43673.6	0.491289	0.0987621	1	27	71	10456	15443	Project	10501	4523	-0.109438	0.00667705	G2M	Project
AGGTACGATATTGCCA-1	47946.8	0.520565	0.0850622	1	12	76	786	1812	SeuratProject	1516	908	-0.0570278	0.0431182	G2M		ACACTGATCAAGGTGT-1	36688.7	0.291249	0.135076	1	52	48	16763	12101	Project	6547	3315	0.0836561	-0.0556766	S	Project
AGGTAGATCGAGATAT-1	44476.6	0.401599	0.0891027	1	63	35	2508	1006	SeuratProject	5397	2441	0.00676563	-0.0391541	S		ACAGAACTGAGAACAA-1	41567.2	0.430964	0.10842	1	52	24	16760	8619	Project	7854	3586	0.0850935	-0.126956	S	Project
AGGTCAGGTGAGAGTG-1	44130.3	0.389725	0.112827	1	46	20	1931	717	SeuratProject	6401	2594	-0.0161314	-0.0397691	G1		ACAGATTAGGTTAGTG-1	36234.7	0.278249	0.111061	1	7	57	5407	13417	Project	6511	3496	-0.0250711	0.0267197	G2M	Project
AGGTTGAGGCACGCTT-1	56421.6	0.811097	0.0871311	1	22	74	1124	1771	SeuratProject	2530	1510	0.0046753	-0.0839035	S		ACAGCATAGAGCCAGT-1	49352.1	0.653916	0.110609	1	10	58	6164	13561	Project	7290	3812	-0.0604309	-0.0685464	G1	Project
AGTAACGTTCATCCTG-1	43127.3	0.355339	0.0793016	1	5	91	551	2105	SeuratProject	24215	5040	0.0543859	-0.0950533	S		ACAGCGACATTCTCAT-1	38469.3	0.342245	0.0933406	1	59	99	18537	19497	Project	4589	2605	-0.05916	-0.0952546	G1	Project
AGTAATGTCTTGCCGC-1	47725	0.51296	0.0549935	1	16	60	920	1500	SeuratProject	1662	1006	0.0282148	-0.00676667	S		ACAGCGCACCCGCAGC-1	43363.1	0.482399	0.101824	1	10	80	6167	16752	Project	15684	5732	-0.0673153	-0.10538	G1	Project
AGTACGGGCACCTGGC-1	47507.7	0.50551	0.0551314	1	25	79	1226	1868	SeuratProject	1775	1102	-0.0381155	0.0520501	G2M		ACAGGTGGAGGTGAGG-1	43720.4	0.49263	0.098732	1	51	39	16510	10796	Project	10873	4149	-0.0759396	-0.0343885	G1	Project
AGTACGTGGCCTGTCT-1	48561	0.541619	0.0594235	1	6	88	584	2046	SeuratProject	9883	2763	-0.0507899	-0.0455075	G1		ACAGTAATACAACTTG-1	35397.1	0.25426	0.102035	1	46	14	15244	7170	Project	7337	3830	-0.0521697	-0.146468	G1	Project
AGTAGGAAGGAAGTTG-1	43630	0.372575	0.0909445	1	16	98	924	2239	SeuratProject	23421	6584	0.0739486	0.243291	G2M		ACATAATAAGGCGGTG-1	43831.6	0.495814	0.0321175	1	21	63	8941	14284	Project	27803	7028	0.434667	0.866609	G2M	Project
AGTAGGTAACATACAT-1	47985.3	0.521884	0.0695978	1	13	51	817	1326	SeuratProject	1966	891	0.0400711	-0.0258714	S		ACATCAGCTGGGACGC-1	42014.7	0.443781	0.0708412	1	32	12	11711	6883	Project	16909	6136	0.0643346	-0.216226	S	Project
AGTATGCTGGAGACCA-1	52672	0.682555	0.0663037	1	58	26	2337	832	SeuratProject	1747	1006	0.0493679	-0.00339493	S		ACATCCCGGCCATACG-1	48031.3	0.616089	0.0901479	1	55	57	17522	13406	Project	11568	4902	0.0414422	-0.109324	S	Project
AGTATTTGGCACGACC-1	53832.2	0.722327	0.121979	1	58	52	2340	1337	SeuratProject	14370	4730	0.254966	0.39918	G2M		ACATCCTGGTAACTGT-1	39708.8	0.377742	0.104756	1	42	102	14246	19936	Project	14338	5531	0.117064	0.000184512	S	Project
AGTCAACACCACCATC-1	46550.2	0.472684	0.09677	1	41	47	1764	1243	SeuratProject	2619	1525	-0.0608748	-0.0268334	G1		ACATCGATCGTTTACC-1	39759.2	0.379187	0.0905896	1	42	62	14241	14134	Project	13916	5526	0.0120589	0.0142767	G2M	Project
AGTCCCGCCTTTAATT-1	46172.1	0.459724	0.0574519	1	17	93	957	2142	SeuratProject	2863	1692	-0.0115226	0.0325549	G2M		ACATCGGTCAGCCGCG-1	48555.7	0.631108	0.0942341	1	41	37	13985	10508	Project	3882	2437	0.010092	-0.0528398	S	Project
AGTCGGCCCAAACGAC-1	51820.2	0.653352	0.0744335	1	25	39	1222	1090	SeuratProject	2804	1370	-0.0165496	-0.0417179	G1		ACATCGTATGCAATGG-1	34301.1	0.222872	0.107236	1	45	81	15001	16889	Project	11497	4267	-0.159036	-0.157574	G1	Project
AGTCGGCTCAACTTTA-1	48203.1	0.52935	0.104072	1	47	23	1965	775	SeuratProject	6814	2910	0.00998066	-0.0361422	S		ACATCGTTAACCTAGT-1	36439.8	0.284123	0.112266	1	9	75	5914	16027	Project	21340	7060	-0.124054	-0.248181	G1	Project
AGTCGTGGGCATTACG-1	45798.6	0.446919	0.110733	1	51	29	2101	891	SeuratProject	3966	1857	-0.0850553	-0.02415	G1		ACATGGCGCCAAAGTA-1	36918	0.297817	0.0421272	1	40	104	13742	20227	Project	27173	6760	-0.239575	-0.216076	G1	Project
AGTCTCACAAGACTAC-1	49100.4	0.560112	0.0939303	1	54	30	2203	910	SeuratProject	5919	2537	-0.0467435	-0.0979458	G1		ACATTAGTTTATATCC-1	36447.9	0.284354	0.0976878	1	51	61	16512	13987	Project	6671	3411	-0.108364	0.00706913	G2M	Project
AGTCTTCTCCTCAAAT-1	46264.9	0.462905	0.0990742	1	24	66	1191	1615	SeuratProject	2858	1651	0.0065054	-0.0787601	S		ACCAACGCTTATTTAT-1	42470.6	0.456837	0.114314	1	53	49	17016	12246	Project	11706	4970	-0.0734885	-0.140356	G1	Project
AGTGACCTACTTTACG-1	43607.4	0.371799	0.106084	1	44	52	1866	1340	SeuratProject	6069	2825	-0.0666886	-0.0341951	G1		ACCAAGAACGCGTGTC-1	37824.8	0.323786	0.0881901	1	17	49	7930	12254	Project	18981	6134	-0.0782848	0.204013	G2M	Project
AGTGAGGGTTTCTGAC-1	44956.5	0.418051	0.10249	1	8	88	652	2046	SeuratProject	6419	2229	-0.051565	-0.0681979	G1		ACCAATATGCAAGTTA-1	42534.7	0.458673	0.122888	1	56	78	17777	16451	Project	1286	984	-0.0248139	-0.0303523	G1	Project
AGTGATATGAGTAGTT-1	47107	0.491774	0.0749933	1	45	49	1900	1281	SeuratProject	2161	1279	-0.0231348	-0.0271715	G1		ACCACAAGTTTCTATC-1	32703.6	0.17712	0.0646968	1	30	54	11211	12976	Project	13395	4904	-0.0867125	-0.109324	G1	Project
AGTGCGTAGCTCGTAA-1	44861.5	0.414791	0.0669203	1	46	42	1933	1145	SeuratProject	4656	2271	-0.0638143	-0.0657563	G1		ACCACCAATGTAACAA-1	49817.5	0.667244	0.0918045	1	41	107	13995	20661	Project	19519	6628	0.167448	-0.191282	S	Project
AGTGTATTGCGCATTG-1	46867.1	0.483548	0.0411599	1	17	95	957	2181	SeuratProject	2399	1385	-0.071009	0.109667	G2M		ACCACGTGCAGCTATA-1	37912.3	0.326292	0.111754	1	48	76	15757	16163	Project	9593	4619	-0.0598408	-0.150793	G1	Project
AGTTAAACACTTGCGA-1	45144.4	0.424492	0.0893948	1	40	44	1730	1185	SeuratProject	4051	2146	-0.046425	0.00507443	G2M		ACCAGTGCGGGAGACG-1	36806.6	0.294625	0.0972561	1	48	94	15760	18774	Project	7169	3268	-0.090601	-0.143493	G1	Project
AGTTAAGCGGTCCCGG-1	42971.3	0.349992	0.0458008	1	16	80	922	1889	SeuratProject	8702	3106	-0.0287153	-0.0627782	G1		ACCATATCCGCAATAA-1	41823.8	0.438315	0.110669	1	38	56	13231	13264	Project	11476	4801	-0.00175513	0.111169	G2M	Project
AGTTAAGTCAACCGCT-1	47550.7	0.506984	0.0976868	1	51	25	2101	814	SeuratProject	1906	1083	0.0016895	-0.0187198	S		ACCATCCGCCAACTAG-1	37069.9	0.302167	0.0834212	1	44	12	14739	6881	Project	6564	3163	-0.0376748	-0.144577	G1	Project
AGTTACTCTATCGTGG-1	48343.9	0.534177	0.0817438	1	15	89	889	2064	SeuratProject	6641	2846	0.00297113	-0.0310228	S		ACCATCGTATATGGTA-1	48428.6	0.627469	0.0656908	1	42	42	14238	11233	Project	19438	6067	0.297918	-0.161068	S	Project
AGTTCCTACAGAATTA-1	42111.1	0.320503	0.0996584	1	30	50	1393	1303	SeuratProject	8322	3486	-0.080297	-0.0154768	G1		ACCCAACGCCCGTGGC-1	39386.4	0.368509	0.053643	1	30	86	11216	17618	Project	18209	5963	-0.137808	-0.12909	G1	Project
AGTTTCGCAGGTCGGA-1	47641.3	0.510088	0.071472	1	12	62	785	1540	SeuratProject	2143	1043	-0.0428324	-0.0728831	G1		ACCCACCTACATGCTC-1	32598.8	0.174119	0.11333	1	25	25	9946	8771	Project	18217	6560	-0.230467	-0.291161	G1	Project
AGTTTGGCCAGACCTA-1	46784.2	0.480708	0.116251	1	47	31	1966	931	SeuratProject	7805	3512	-0.0659609	-0.0942179	G1		ACCCATTTGTCCCTCT-1	40734	0.407103	0.0808008	1	60	100	18789	19642	Project	2925	1702	-0.0463294	-0.0354956	G1	Project
ATAAAGGCTCGGTCGT-1	49542.3	0.57526	0.0907498	1	34	50	1528	1303	SeuratProject	4494	2347	-0.0605132	-0.0394855	G1		ACCCGAGCGAAATTAC-1	40100.9	0.388971	0.101322	1	61	29	19032	9343	Project	7436	3801	-0.135463	-0.185769	G1	Project
ATAAAGGTCAAGTACG-1	45809.9	0.447307	0.0703524	1	5	85	550	1988	SeuratProject	5570	1852	-0.0329651	-0.0215324	G1		ACCCGGAAACTCCCAG-1	49507.1	0.658354	0.074566	1	57	65	18027	14566	Project	17339	5928	0.0391273	-0.140068	S	Project
ATAACGGAGTCCAACG-1	48132.5	0.526928	0.0531842	1	25	75	1226	1790	SeuratProject	1240	826	0.0136757	0.0689822	G2M		ACCCGGATGACGCATC-1	33652.1	0.204286	0.0483018	1	38	100	13236	19647	Project	21942	6125	-0.244281	-0.063357	G1	Project
ATAAGTTACCGCGACG-1	44271.3	0.39456	0.117849	1	46	52	1934	1339	SeuratProject	12111	4562	0.100005	0.115211	G2M		ACCCGGTTACACTTCC-1	46556.6	0.573856	0.0894652	1	42	48	14239	12103	Project	12430	5027	-0.00547721	-0.177489	G1	Project
ATACGGAACGTCGTTT-1	48336.2	0.533913	0.0795125	1	56	22	2269	754	SeuratProject	1142	736	0.0214012	-0.0535308	S		ACCCGTGTCATCAGTA-1	40994.8	0.414572	0.065741	1	58	54	18278	12970	Project	2290	1598	0.0235429	0.0417459	G2M	Project
ATACGGGTTTCGATTG-1	46769.7	0.480211	0.0791312	1	22	82	1125	1927	SeuratProject	2343	1428	-0.0694445	-0.110092	G1		ACCCTCCCTTGCTATT-1	38262.3	0.336315	0.0978183	1	48	84	15758	17324	Project	11599	4477	-0.0329692	-0.177224	G1	Project
ATACTAGCATGACCCT-1	52178.6	0.665637	0.0857032	1	21	61	1089	1519	SeuratProject	2375	1326	0.0428797	0.0202494	S		ACCCTTCATCTGCGAA-1	39162.1	0.362085	0.0491953	1	13	65	6922	14576	Project	21302	6445	0.271016	0.0807011	S	Project
ATAGACGAAGAGAAAG-1	44447.2	0.40059	0.103293	1	33	45	1494	1206	SeuratProject	4877	2454	-0.0649118	-0.0532219	G1		ACCGAAAGGGCCCTGC-1	42138.4	0.447325	0.0787426	1	9	53	5911	12836	Project	5605	3037	-0.0397325	-0.0808857	G1	Project
ATAGAGTACTGGGACA-1	44517.4	0.402995	0.0995935	1	26	48	1257	1265	SeuratProject	5404	2423	0.0804966	0.0200519	S		ACCGACTGAGTCCCAC-1	37835.6	0.324097	0.0947763	1	28	66	10708	14717	Project	13177	5059	-0.136113	0.0463934	G2M	Project
ATAGGCGGCTATAGAA-1	40979.3	0.281701	0.124056	1	43	33	1831	970	SeuratProject	10777	3986	-0.0621265	-0.0789932	G1		ACCGATGGTAGCATCG-1	35906.8	0.268856	0.0832505	1	36	92	12731	18487	Project	21694	6787	-0.0801761	-0.125284	G1	Project
ATAGGGATATCCTTGA-1	44184.6	0.391588	0.108494	1	21	71	1090	1713	SeuratProject	5818	2570	-0.0361448	-0.0450402	G1		ACCGCGGTGGAAGTCG-1	53130.5	0.762124	0.0297782	1	44	106	14752	20516	Project	30342	7277	0.790368	0.429291	S	Project
ATAGGTTGGGCAGATG-1	47161.4	0.493637	0.0514965	1	28	64	1326	1576	SeuratProject	1990	1255	-0.013113	0.159225	G2M		ACCGGGCCTTTGTTGA-1	45913.2	0.555429	0.090188	1	46	98	15255	19355	Project	7378	3374	-0.0463596	-0.027354	G1	Project
ATAGTCTTTGACGTGC-1	39032.5	0.214962	0.0687378	1	7	67	616	1638	SeuratProject	21621	4846	0.0278599	-0.0419525	S		ACCTAAGTACCTTTCA-1	39883	0.38273	0.0983906	1	50	30	16256	9490	Project	9005	3884	-0.0653937	-0.0787061	G1	Project
ATATCGTGCCAGACCC-1	48932.9	0.554369	0.107723	1	3	79	482	1872	SeuratProject	8093	2601	-0.0188412	-0.0289275	G1		ACCTAATCGACTTCCT-1	31878.4	0.153489	0.102929	1	32	30	11713	9494	Project	13344	5233	0.0531986	0.0932826	G2M	Project
ATATCTCCCTCGTTAA-1	46600	0.474391	0.0749609	1	19	87	1024	2025	SeuratProject	2669	1503	-0.0271018	-0.10794	G1		ACCTACAGTATGTGGT-1	42153.5	0.447755	0.0517655	1	41	113	13995	21532	Project	36305	7327	-0.0298221	0.112587	G2M	Project
ATATTCAGTTAAACCT-1	44879.6	0.415412	0.0938005	1	44	40	1865	1106	SeuratProject	4308	2263	-0.043602	0.0114678	G2M		ACCTACTATAAATCTA-1	45473.2	0.542828	0.0986717	1	68	58	20803	13548	Project	12006	5082	0.125976	0.0642795	S	Project
ATATTCCCACAGGTCA-1	48073.6	0.524911	0.0969728	1	11	59	751	1482	SeuratProject	1397	852	0.00981915	0.0157964	G2M		ACCTCCGTTATTCACC-1	39592.6	0.374414	0.117215	1	34	112	12228	21388	Project	9202	3994	-0.112933	-0.141994	G1	Project
ATATTTAACCCTCAAG-1	43393.5	0.364465	0.0867173	1	31	55	1427	1400	SeuratProject	23889	7088	-0.00692104	0.0505929	G2M		ACCTGCGTGTCATGTT-1	39502.6	0.371837	0.0744154	1	46	18	15245	7751	Project	3545	2193	-0.0655601	-0.0315632	G1	Project
ATCAAACGAAGGTTTG-1	46595.4	0.474236	0.0662145	1	49	33	2034	969	SeuratProject	2730	1505	0.0150295	-0.00287397	S		ACGAAATGGGCGGCAC-1	41543.5	0.430286	0.108621	1	32	24	11712	8624	Project	6350	3263	0.00986504	-0.0410425	S	Project
ATCACATTAGAATATC-1	45896	0.450256	0.107099	1	20	82	1057	1927	SeuratProject	3654	1814	-0.0296275	-0.0145983	G1		ACGACTGGTCATACTC-1	43449	0.484857	0.107597	1	64	34	19790	10067	Project	10576	4781	0.15719	0.0886698	S	Project
ATCACGTGCTAATTAA-1	51599.3	0.645778	0.0873421	1	46	36	1932	1028	SeuratProject	2557	1467	-0.0258115	-0.0878713	G1		ACGAGATATTTGCTTA-1	45116.2	0.532604	0.119494	1	9	81	5915	16897	Project	7172	3668	0.0389911	0.021438	S	Project
ATCACTTCATCCTCGC-1	51063.9	0.627425	0.100299	1	21	67	1090	1635	SeuratProject	3188	1697	-0.0608528	-0.0765716	G1		ACGAGGATACCACTCT-1	37995.3	0.32867	0.110519	1	50	18	16254	7750	Project	4762	2794	-0.00708104	0.0107248	G2M	Project
ATCAGACGGCACGCCG-1	44245.7	0.393683	0.0745633	1	44	42	1865	1145	SeuratProject	5452	2543	-0.0141682	-0.0850166	G1		ACGAGTACGGATGCCC-1	36672.2	0.290779	0.100117	1	28	104	10713	20229	Project	12673	5063	0.0548629	-0.0524015	S	Project
ATCAGCTCGTCCACTA-1	45273.5	0.428915	0.128356	1	49	15	2032	619	SeuratProject	4703	2089	-0.0180648	-0.061685	G1		ACGATACATAGAACTA-1	37412.6	0.311983	0.0706304	1	22	80	9196	16749	Project	23797	6625	0.0475549	-0.0656518	S	Project
ATCAGGTCGCCATTGC-1	40263.9	0.257178	0.0948877	1	8	94	653	2163	SeuratProject	14469	4302	0.00954705	-0.00810061	S		ACGATCATACATAGAG-1	49889.4	0.669303	0.0780398	1	25	63	9951	14283	Project	8040	3915	0.0571779	0.0569452	S	Project
ATCAGTAGGCAGGGAT-1	48116.6	0.526385	0.0596344	1	23	87	1159	2024	SeuratProject	1290	833	-0.052195	0.134006	G2M		ACGATCATCTTGTAAA-1	32003.8	0.157081	0.0803289	1	36	102	12732	19937	Project	16316	5183	-0.055105	-0.112299	G1	Project
ATCCAACGCAGTCATA-1	46498.1	0.470899	0.0657439	1	25	37	1222	1051	SeuratProject	3741	1548	-0.0280554	-0.0360184	G1		ACGATGCATATGTTAT-1	35951.3	0.270133	0.0538136	1	37	43	12977	11379	Project	24008	6735	-0.0498094	0.390786	G2M	Project
ATCCAATGGAGGGTCC-1	46554.7	0.472839	0.0895652	1	43	27	1830	854	SeuratProject	2936	1523	-0.0356126	0.00971121	G2M		ACGATGGATCCGATGC-1	35130.7	0.24663	0.114705	1	10	70	6166	15302	Project	25432	7030	-0.284437	-0.33316	G1	Project
ATCCACGCTAAATGTT-1	46783.3	0.480677	0.0788635	1	5	83	550	1949	SeuratProject	3077	1422	-0.0126158	-0.0946641	G1		ACGCAATCACTACAGC-1	39038.1	0.358533	0.106493	1	25	109	9957	20955	Project	9827	4196	0.0937481	-0.120175	S	Project
ATCCAGAGCAACAACC-1	46261.8	0.462797	0.0855165	1	50	52	2069	1339	SeuratProject	20760	5962	0.229904	0.341915	G2M		ACGCATACGTTTACTA-1	37629.2	0.318184	0.0571268	1	56	102	17780	19933	Project	5572	2940	-0.10732	-0.0570374	G1	Project
ATCCAGGATTCGTGAA-1	45866.5	0.449247	0.0963887	1	40	46	1730	1224	SeuratProject	3249	1827	0.0285893	0.0532331	G2M		ACGCATTCGTGAGTAC-1	33997.4	0.214173	0.0581107	1	33	61	11969	13991	Project	20942	6456	-0.144042	0.286421	G2M	Project
ATCCTACCTAAGCTCT-1	51126.9	0.629582	0.122855	1	44	48	1866	1262	SeuratProject	2853	1672	-0.0015625	0.0245118	G2M		ACGCCAGATGATTTCT-1	45490.7	0.54333	0.0493961	1	17	73	7933	15735	Project	32038	7687	0.539838	0.0793865	S	Project
ATCCTGCGTGGAATGG-1	50105	0.594552	0.111407	1	45	47	1900	1242	SeuratProject	4062	2104	-0.0284564	-0.0450522	G1		ACGCCGCTAGACGACC-1	40136	0.389976	0.0650282	1	43	71	14495	15439	Project	24663	7056	-0.139729	-0.0744508	G1	Project
ATCGACTCTTTCCGTT-1	46593.2	0.474158	0.0864171	1	23	61	1157	1518	SeuratProject	2594	1506	-0.0699354	-0.0617975	G1		ACGCGAAGTCAGACGA-1	31966.2	0.156003	0.0910615	1	49	59	16007	13697	Project	12250	5198	-0.0695697	-0.0856023	G1	Project
ATCGCACGCCGGGAGA-1	46097.4	0.457163	0.077541	1	25	57	1224	1440	SeuratProject	3054	1725	-0.0400263	-0.043906	G1		ACGCGCTACACAGGGT-1	47017.8	0.587064	0.0770057	1	41	31	13985	9637	Project	32737	8042	0.459193	0.68476	G2M	Project
ATCGGCAAGCAGTCCA-1	48225.1	0.530102	0.0563647	1	20	96	1059	2199	SeuratProject	27460	6790	0.0735713	0.154596	G2M		ACGCGGGCCAAGGACA-1	39094.1	0.360137	0.0530305	1	34	62	12222	14136	Project	19820	6276	0.0171882	-0.173534	S	Project
ATCGTTCACTTTCGCC-1	40954.8	0.280863	0.108023	1	10	94	720	2162	SeuratProject	24564	5916	-0.0432479	-0.0703652	G1		ACGCTAGTGATACACT-1	42558.7	0.459359	0.0827786	1	28	100	10713	19649	Project	5388	2875	-0.034573	-0.080482	G1	Project
ATCTCCCTGCAATCTA-1	51676.5	0.648425	0.106068	1	16	72	921	1733	SeuratProject	2586	1430	-0.0269458	-0.00721557	G1		ACGCTGTGAGGCGTAG-1	32563.1	0.173098	0.107577	1	39	13	13477	7027	Project	11091	4960	0.0536222	-0.141844	S	Project
ATCTGACATGGAAGGA-1	45633.4	0.441254	0.058961	1	63	41	2508	1123	SeuratProject	3884	1930	-0.00690674	-0.0104186	G1		ACGGAATTTAGCAAAT-1	41452.7	0.427684	0.0752287	1	15	27	7422	9063	Project	6674	3295	0.00180052	-0.0708528	S	Project
ATCTGGTTAAGACTGT-1	57893	0.86154	0.038093	1	26	76	1260	1810	SeuratProject	1383	899	0.0538652	0.138556	G2M		ACGGACTCTCAAAGCG-1	42663.7	0.462368	0.0353805	1	61	75	19038	16015	Project	22802	6561	0.0682231	-0.182875	S	Project
ATCTGTAATTGTACCC-1	47747.6	0.513736	0.056673	1	15	57	886	1442	SeuratProject	1729	996	0.0804374	-0.00499885	S		ACGGATGGTGCGGATA-1	40969.7	0.413854	0.118741	1	57	79	18029	16596	Project	2442	1608	-0.0440447	-0.0138154	G1	Project
ATCTTGACCTGCAACG-1	44080.5	0.388018	0.0907254	1	26	44	1257	1187	SeuratProject	6159	2616	-0.00553563	-0.0202048	G1		ACGGCACTTGCTTGGG-1	41903	0.440581	0.111794	1	52	60	16765	13841	Project	5897	3128	-0.0364341	-0.0792596	G1	Project
ATGAAGCCAAGGAGCC-1	48367.9	0.534999	0.0256712	1	22	46	1121	1227	SeuratProject	1199	722	0.0671049	0.0578851	S		ACGGCCAACATGGACT-1	34968.2	0.241978	0.0989328	1	53	55	17017	13116	Project	8418	4001	-0.0829601	-0.168829	G1	Project
ATGACGCCGGCTCTAA-1	48304.5	0.532826	0.0671719	1	16	58	920	1461	SeuratProject	1169	750	0.0115368	-0.0771898	S		ACGGCGACGATGGGAA-1	43745.8	0.493356	0.109585	1	49	77	16010	16308	Project	9243	4148	-0.10033	-0.144024	G1	Project
ATGACGCGTTCTATCC-1	44180.1	0.391433	0.110498	1	52	30	2135	911	SeuratProject	6160	2572	0.022546	-0.066624	S		ACGGGAGTGTCGGCCC-1	37513.8	0.31488	0.105047	1	47	25	15498	8766	Project	4875	2986	-0.103825	-0.112057	G1	Project
ATGAGGAGTGTTAATC-1	46292.1	0.463837	0.076259	1	25	35	1222	1012	SeuratProject	3917	1639	0.00511695	-0.0406833	S		ACGTACAGATTTCTCT-1	36512.6	0.286206	0.103431	1	10	66	6165	14721	Project	12870	5131	-0.0726714	-0.0339734	G1	Project
ATGATCGGGAATAGAC-1	48723.3	0.547183	0.0616628	1	16	54	919	1383	SeuratProject	913	565	0.084443	-0.00727021	S		ACGTAGATTGCTGATG-1	43277.3	0.479941	0.107386	1	33	67	11970	14861	Project	27478	7272	-0.0114083	0.26097	G2M	Project
ATGATGCAATGGTACA-1	50641.8	0.612952	0.10434	1	44	50	1866	1301	SeuratProject	3456	1879	-0.00793351	-0.0901195	G1		ACGTATTACTCCGATC-1	43535.6	0.487339	0.122004	1	41	97	13993	19211	Project	8932	4220	-0.0195182	-0.0780257	G1	Project
ATGCACTACCGCATTG-1	47448.4	0.503477	0.130758	1	27	45	1291	1207	SeuratProject	15973	5120	0.012208	-0.0470282	S		ACGTGCGCCTCGTGCA-1	33042.1	0.186816	0.0363644	1	17	63	7931	14285	Project	12716	4769	-0.106337	-0.184132	G1	Project
ATGCATGATCCAGGAT-1	47462.4	0.503958	0.0804213	1	25	65	1225	1596	SeuratProject	1770	1122	-0.0500328	0.00296693	G2M		ACGTTAATGTCGAAGA-1	41162	0.419361	0.0967742	1	41	69	13990	15149	Project	18375	6394	-0.00390365	-0.0390936	G1	Project
ATGCCGGTTGATGGGA-1	45427.4	0.434192	0.0883482	1	19	83	1024	1947	SeuratProject	4183	2021	-0.0562411	0.0714281	G2M		ACGTTAGATTTGCCCG-1	41205.5	0.420606	0.068522	1	39	39	13481	10798	Project	6164	3394	0.0493403	-0.00336735	S	Project
ATGGATCCGGCGTCCG-1	44818.5	0.413317	0.0801211	1	19	79	1023	1869	SeuratProject	4898	2290	0.0168131	-0.0559779	S		ACGTTCCGCGCTCCGT-1	40414.4	0.397949	0.0677389	1	8	54	5659	12981	Project	6940	3685	-0.0362374	-0.110558	G1	Project
ATGGATTGACCAAACG-1	48315.8	0.533214	0.0765268	1	27	61	1292	1518	SeuratProject	1053	745	0.0165889	-0.0240824	S		ACGTTCGCAATCAATT-1	39642.8	0.375851	0.114555	1	33	113	11976	21534	Project	9555	3976	-0.0864855	-0.0988987	G1	Project
ATGGCTGGAAATGGCC-1	34926.2	0.074189	0.115577	1	9	93	686	2143	SeuratProject	36504	6660	-0.0255519	-0.00562781	G1		ACGTTCGTTCAGGAAA-1	41040	0.415865	0.0564742	1	60	44	18782	11519	Project	2276	1580	-0.0258579	-0.0067693	G1	Project
ATGGGAACGGAAGCGG-1	52956.4	0.692302	0.0994962	1	4	88	517	2047	SeuratProject	24594	5208	0.024665	-0.0828149	S		ACGTTTAGTTGTGATC-1	44352.1	0.510722	0.0659418	1	14	68	7175	15011	Project	26332	6893	-0.118441	0.357043	G2M	Project
ATGGGACCTGCTGAAC-1	47769.4	0.514481	0.0583362	1	61	31	2439	928	SeuratProject	7743	3083	0.0205255	-0.038859	S		ACTACCAGCTCTCTGG-1	34446.6	0.227038	0.103832	1	25	41	9948	11092	Project	8136	4209	-0.1241	-0.127083	G1	Project
ATGTGAAAGCCTAATG-1	41395.8	0.29598	0.114539	1	46	22	1931	756	SeuratProject	10511	3802	-0.0250903	-0.0975228	G1		ACTACGCGTTAGAATT-1	48104.6	0.618188	0.0576689	1	60	56	18783	13259	Project	973	745	-0.0241935	0.0132849	G2M	Project
ATGTGCATCCGACGCA-1	51894.9	0.655913	0.0768351	1	23	57	1156	1441	SeuratProject	2245	1341	-0.0583655	-0.0856374	G1		ACTAGTTGCGATCGTC-1	39937.9	0.384302	0.0531008	1	50	104	16266	20224	Project	17162	5810	-0.0472674	-0.226397	G1	Project
ATTAATACTACGCGGG-1	50632.5	0.612634	0.0917396	1	22	66	1123	1616	SeuratProject	3577	1878	0.00266567	-0.0230531	S		ACTATTCGTCCGTGGT-1	45799.2	0.552165	0.0858307	1	14	74	7176	15881	Project	26010	7064	0.292668	0.307986	G2M	Project
ATTAATGAACCAGTCG-1	51176.2	0.631274	0.0767621	1	23	79	1159	1868	SeuratProject	2927	1647	-0.00974779	0.157168	G2M		ACTATTTCCGGGCCCA-1	40741.5	0.407318	0.065751	1	59	41	18529	11084	Project	2529	1699	-0.0302003	-0.0623306	G1	Project
ATTAATTCGGTCACTC-1	48010.2	0.522738	0.0612247	1	14	66	853	1617	SeuratProject	1504	880	-0.00207281	-0.0612319	G1		ACTCAAGTGCAAGGCT-1	41362.1	0.425091	0.0915334	1	60	86	18787	17611	Project	7138	3325	0.0199873	-0.118826	S	Project
ATTACAACTACCGGCC-1	53495.3	0.710779	0.101419	1	11	87	753	2026	SeuratProject	27737	6438	0.11789	0.218202	G2M		ACTCAATAAAGGCACG-1	42002.7	0.443438	0.102176	1	25	69	9951	15153	Project	11185	4747	0.0282182	-0.0139192	S	Project
ATTACGCGCTGGCAGG-1	53081.3	0.696585	0.0946767	1	40	30	1729	913	SeuratProject	1326	830	-0.0498346	-0.0353631	G1		ACTCAGACCTGCTTCT-1	40701.1	0.406161	0.110549	1	9	43	5910	11385	Project	7302	3579	-0.136083	-0.0533702	G1	Project
ATTACTAGCCTCTTGC-1	48841	0.551218	0.0362269	1	18	44	986	1189	SeuratProject	784	513	-0.0326912	0.00582551	G2M		ACTCCAATATCATCAT-1	44342.9	0.510458	0.10576	1	63	29	19537	9342	Project	8662	4293	-0.068102	-0.10418	G1	Project
ATTAGATTGATAGCGG-1	48496.9	0.539423	0.0347097	1	19	49	1020	1286	SeuratProject	1075	665	-0.0281304	-0.0684933	G1		ACTCCCATTCCTAAAG-1	38642.4	0.347201	0.10586	1	47	17	15497	7605	Project	4641	2536	0.00388852	-0.120867	S	Project
ATTATACTTTGCTCGT-1	44286.5	0.39508	0.0763645	1	18	78	989	1850	SeuratProject	5459	2525	-0.0225057	0.0138988	G2M		ACTCCCGAATTCGTTT-1	39382.8	0.368405	0.0691646	1	32	104	11723	20228	Project	19333	6320	-0.0636234	-0.129355	G1	Project
ATTATGCCATAGGGAG-1	48209.4	0.529567	0.0574762	1	21	53	1088	1363	SeuratProject	1158	792	-0.0537279	-0.0779431	G1		ACTCCCTAATGCTAAA-1	54761.2	0.808826	0.0491752	1	57	69	18028	15146	Project	26411	7199	0.838952	0.525503	S	Project
ATTATTATGTCCGTCA-1	43046	0.352553	0.0909202	1	59	37	2372	1045	SeuratProject	7633	3073	0.00720078	0.0403635	G2M		ACTCCCTAGAATAGTA-1	52817.3	0.753154	0.044577	1	48	70	15756	15293	Project	28788	7142	0.0311989	0.518595	G2M	Project
ATTCCTCCGCCAGTGC-1	52686.3	0.683044	0.0757154	1	23	39	1155	1091	SeuratProject	1812	999	-0.0586688	-0.0755355	G1		ACTCGTAACCCGTCCT-1	39949	0.384622	0.0868046	1	49	23	16003	8475	Project	3296	2015	-0.0719603	0.0878279	G2M	Project
ATTCTGAGTATGAACT-1	46310.2	0.464458	0.0694518	1	6	86	584	2007	SeuratProject	3917	1631	-0.0518634	-0.0116619	G1		ACTCGTCAGTAATCCC-1	29756.7	0.0927257	0.102979	1	36	78	12729	16456	Project	18628	6079	-0.0919325	-0.0549617	G1	Project
ATTCTTCGTACTTATG-1	47661.2	0.510771	0.0875368	1	9	87	686	2026	SeuratProject	11544	3143	-0.0267119	-0.0644264	G1		ACTCTCTGACTTAGGT-1	44894.4	0.526252	0.046846	1	42	78	14243	16455	Project	24167	6759	-0.193669	0.00116474	G2M	Project
ATTGAAGATCTTAGTG-1	43503.3	0.368229	0.109468	1	31	49	1426	1284	SeuratProject	6498	2871	-0.0645506	-0.0949342	G1		ACTCTTGTATAGTAAC-1	44742.2	0.521895	0.105388	1	36	70	12728	15296	Project	15864	5642	0.0343915	-0.102808	S	Project
ATTGACGTAACTCGGT-1	47288.1	0.497982	0.0724294	1	8	72	650	1735	SeuratProject	2235	1199	-0.0628557	0.0136116	G2M		ACTGAAACGCCGTTAG-1	39833.6	0.381318	0.125488	1	57	93	18031	18627	Project	3618	2061	-0.0238002	0.00434758	G2M	Project
ATTGCTGCTCCTCCAT-1	51342.4	0.63697	0.104721	1	35	43	1561	1166	SeuratProject	8979	3563	-0.0165729	0.0578684	G2M		ACTGAATGGCGAAAGT-1	33430.9	0.197949	0.112788	1	47	83	15506	17179	Project	13623	4614	-0.131771	-0.217194	G1	Project
ATTGTCGCAATACCTT-1	43044.9	0.352514	0.0953907	1	15	85	888	1986	SeuratProject	18315	5064	-0.0446007	-0.0353051	G1		ACTGCCGTCGTAACTC-1	46140	0.561925	0.0493158	1	16	70	7680	15300	Project	33086	7417	0.181429	-0.10154	S	Project
ATTTAACTCGTATTAC-1	48207.2	0.529489	0.0739385	1	14	52	851	1345	SeuratProject	1356	793	-0.029056	-0.0481107	G1		ACTGTACGATACACAT-1	44914.7	0.526835	0.113019	1	30	78	11214	16457	Project	12131	5264	0.031093	-0.0982068	S	Project
ATTTACAGTTTACTGG-1	40820.8	0.276269	0.108437	1	30	38	1391	1070	SeuratProject	11055	4056	-0.00153929	-0.0644561	G1		ACTGTAGCACTTTGGA-1	43758.6	0.493723	0.106764	1	27	39	10452	10801	Project	14089	5634	-0.224006	-0.169751	G1	Project
ATTTCATTATTTCGCG-1	44843.4	0.41417	0.109662	1	14	78	854	1850	SeuratProject	4875	2279	0.0508291	0.0312492	S		ACTGTATACGCGAGCA-1	37518.5	0.315015	0.0874271	1	10	36	6161	10370	Project	10121	4757	-0.107804	-0.101194	G1	Project
ATTTCCGGGTTCTGCG-1	50988.8	0.624849	0.0733463	1	55	35	2237	1007	SeuratProject	15866	3718	-0.0563762	-0.100566	G1		ACTGTCCAGGATTATA-1	32432.7	0.169363	0.0689939	1	33	55	11969	13120	Project	12756	5012	-0.0348302	-0.0312633	G1	Project
ATTTGCGCGAGTAGCT-1	43759.1	0.376998	0.0527379	1	53	31	2169	930	SeuratProject	8774	2758	-0.0660079	-0.0507976	G1		ACTGTCTTCTTTAGAA-1	46111.3	0.561103	0.0595765	1	30	64	11213	14427	Project	22584	6593	0.0147068	-0.161737	S	Project
ATTTGTTCCAGGGCTC-1	50616.6	0.612091	0.101987	1	19	71	1022	1714	SeuratProject	3823	1887	-0.0120608	-0.0596297	G1		ACTGTGCTAGTAGATC-1	36681.4	0.291042	0.0398582	1	13	31	6918	9644	Project	24673	6869	0.237063	1.51519	G2M	Project
CAAACGAGTATCGCAG-1	44404.2	0.399115	0.120332	1	47	47	1967	1242	SeuratProject	5281	2473	-0.0153421	0.0114375	G2M		ACTTAGTACGACAAGA-1	46393.9	0.569195	0.0426393	1	14	32	7170	9789	Project	28314	7199	0.423501	0.738269	G2M	Project
CAAACGGTCGCACTTT-1	41610.8	0.303352	0.115326	1	30	40	1392	1109	SeuratProject	9838	3707	-0.0478698	-0.0634816	G1		ACTTATACTTACCCGG-1	37146	0.304345	0.107386	1	36	90	12730	18197	Project	18291	6390	-0.176693	-0.0591593	G1	Project
CAAACGTGGTCTTGCG-1	41902.8	0.313363	0.0912204	1	4	78	516	1852	SeuratProject	12708	3578	0.0438278	-0.0591984	S		ACTTATTAGGATCGGT-1	43377.4	0.482806	0.0827786	1	38	52	13230	12684	Project	9113	4266	-0.0168099	-0.0591939	G1	Project
CAAACTACGATAGAGA-1	46847.6	0.482881	0.10864	1	12	84	787	1967	SeuratProject	21114	5333	-0.00959834	-0.0176906	G1		ACTTATTTATGTGCCA-1	43357	0.482223	0.121914	1	46	90	15254	18194	Project	10150	4273	-0.0862888	-0.0818198	G1	Project
CAAACTATTGAGCTTC-1	47566.6	0.507528	0.0833016	1	11	75	752	1793	SeuratProject	1876	1076	-0.0154731	0.0275658	G2M		ACTTCCATGCGGGACA-1	45170	0.534145	0.108862	1	61	85	19040	17466	Project	7974	3982	-0.146432	-0.146872	G1	Project
CAAAGATTATTGGGCC-1	46667.9	0.476719	0.0782549	1	56	30	2270	910	SeuratProject	2981	1473	-0.043312	0.0380181	G2M		ACTTCGCCATACGCAC-1	41418.7	0.426711	0.111864	1	27	75	10457	16023	Project	13038	5345	-0.0507626	-0.163524	G1	Project
CAAATCTCTCACAAGG-1	52666.4	0.682361	0.0681861	1	44	24	1864	795	SeuratProject	1820	1008	0.0378666	-0.0339901	S		ACTTGACTCCCTCTTT-1	38357.3	0.339037	0.110167	1	42	72	14242	15584	Project	24692	7245	0.124811	0.499072	G2M	Project
CAAATGTCCTTCCGTG-1	42115.6	0.320658	0.112535	1	45	53	1900	1359	SeuratProject	7663	3484	-0.0187669	-0.0763436	G1		ACTTGGGACCCGGTGG-1	38960.9	0.356323	0.0397277	1	29	49	10958	12251	Project	22831	6513	0.00807965	-0.144935	S	Project
CAAATTGTCAGCAAGC-1	47908.4	0.519246	0.0678453	1	13	67	819	1637	SeuratProject	1592	925	-0.0438386	0.0139239	G2M		ACTTGTAGTCCCTTCA-1	43514.2	0.486724	0.102166	1	44	10	14739	6591	Project	4684	2514	-0.0672245	-0.0243787	G1	Project
CAACGACCCGTTTACA-1	48770.8	0.548813	0.0420524	1	20	50	1054	1305	SeuratProject	769	544	-0.0393388	-0.0593532	G1		ACTTGTGGATGGAACG-1	41862.3	0.439416	0.0927984	1	52	108	16771	20804	Project	6291	3126	0.0561641	-0.0175979	S	Project
CAACTATATCGAATGC-1	42817.4	0.344715	0.0867255	1	15	79	888	1870	SeuratProject	8666	3174	-0.0348407	-0.0334622	G1		ACTTTACCCTCATGAA-1	36238.9	0.278369	0.118541	1	32	106	11723	20518	Project	15701	5871	0.00151304	-0.0851871	S	Project
CAACTCCAACGTTTAG-1	44600.5	0.405844	0.070466	1	4	86	516	2008	SeuratProject	22399	4923	-0.0282438	-0.0711992	G1		ACTTTCCTATAGCTTC-1	35675.5	0.262232	0.0646968	1	28	62	10708	14137	Project	9015	3719	-0.143104	-0.114352	G1	Project
CAACTCCTTGATCCCG-1	47625.4	0.509545	0.0606648	1	18	46	986	1228	SeuratProject	1727	1050	-0.0531957	-0.0509587	G1		ACTTTGACTGCATCCT-1	40786.9	0.408619	0.0970352	1	39	11	13477	6737	Project	12826	5168	-0.0919022	-0.0749005	G1	Project
CAAGCAACGTCGGAGT-1	45205.5	0.426587	0.0887863	1	32	38	1459	1070	SeuratProject	4717	2119	-0.0263818	-0.00680326	G1		AGAACGTGGTACATTC-1	34608.8	0.231683	0.0962923	1	27	73	10457	15733	Project	15850	5833	-0.09977	-0.076515	G1	Project
CAAGCACCAAATGCCT-1	52794.7	0.686761	0.0784902	1	18	66	988	1616	SeuratProject	1684	952	0.0477321	-0.0331694	S		AGAAGAGCGCCGTTCC-1	44132.3	0.504425	0.0469163	1	38	88	13235	17906	Project	484	347	-0.0111663	-0.0108401	G1	Project
CAATAAACCTTGGCCC-1	47573.3	0.50776	0.0504418	1	26	74	1260	1771	SeuratProject	1708	1073	0.0280407	0.0527524	G2M		AGAAGGTACACTTCAC-1	41860.6	0.439368	0.10835	1	52	14	16759	7169	Project	6025	3144	-0.0170066	-0.027354	G1	Project
CAATATTCTTGACCTA-1	41837.2	0.311113	0.0836261	1	54	40	2204	1105	SeuratProject	13848	3607	-0.0560767	-0.0119467	G1		AGAAGGTTGCCGAATT-1	39914.7	0.38364	0.0611427	1	42	44	14239	11523	Project	20722	6780	0.955577	0.536597	S	Project
CAATCCCTATACCAGC-1	56490.2	0.813449	0.0883887	1	12	88	787	2045	SeuratProject	26108	6318	0.156234	0.133277	S		AGAAGGTTGTAGGTCG-1	49983.6	0.672	0.0530105	1	64	78	19796	16450	Project	17873	6229	0.226578	-0.219201	S	Project
CAATGGAATCTACATA-1	47742.4	0.513557	0.0776464	1	9	91	686	2104	SeuratProject	21646	5348	0.00909048	0.131225	G2M		AGAAGTGATTCGTGAT-1	40138.2	0.39004	0.069265	1	48	28	15751	9201	Project	7003	3795	-0.0316982	-0.120314	G1	Project
CAATTAAGGGTGATGA-1	43759.1	0.376998	0.0978085	1	29	65	1360	1595	SeuratProject	5446	2758	0.106103	0.22376	G2M		AGAATAAATCTTCAGG-1	43063.6	0.47382	0.0864331	1	37	11	12972	6737	Project	9858	4771	-0.0902379	-0.168679	G1	Project
CACAATGAGCTGCTAT-1	44071.4	0.387708	0.128226	1	42	50	1799	1301	SeuratProject	5841	2620	0.00287476	-0.0651221	S		AGAATTATGGATTCGA-1	47691	0.606345	0.0835617	1	32	98	11722	19358	Project	10010	4328	0.0036313	-0.0911722	S	Project
CACACGTTTCAATGGG-1	43492.2	0.367849	0.083188	1	5	89	551	2066	SeuratProject	21751	4882	-0.0410015	-0.0605842	G1		AGAATTGTTTGACATA-1	39755.9	0.379091	0.0697569	1	17	23	7926	8482	Project	3067	2092	-0.0355868	-0.095935	G1	Project
CACAGCACCCACGGCA-1	45043.9	0.421046	0.108299	1	31	59	1427	1478	SeuratProject	19542	6052	0.145162	0.209438	G2M		AGACCATGGGATACAA-1	35318.8	0.252017	0.0845155	1	22	28	9189	9207	Project	14533	5573	-0.176042	-0.276815	G1	Project
CACAGCTAGGGAGTGA-1	48053.2	0.524212	0.0571354	1	20	60	1055	1499	SeuratProject	1479	861	0.0078771	0.0458802	G2M		AGACCCACCGCTGATC-1	32847.1	0.18123	0.070018	1	49	65	16008	14567	Project	29410	7265	0.00142226	-0.201292	S	Project
CACATCGTGCACGCGC-1	48882	0.552623	0.0906524	1	60	38	2406	1065	SeuratProject	6282	2618	-0.0462861	0.0480685	G2M		AGACCCGCCCTCCTCG-1	44440.7	0.51326	0.0645864	1	26	56	10202	13267	Project	10148	4278	-0.0895872	0.0364873	G2M	Project
CACATTCTTTCGATGG-1	42919.2	0.348207	0.105005	1	18	90	990	2083	SeuratProject	7457	3129	0.0159632	-0.0698511	S		AGACCGGGAAACCCTG-1	36294.9	0.279973	0.0548277	1	41	17	13983	7607	Project	6532	3472	-0.0476003	-0.0932134	G1	Project
CACCATCGGAGGAGAC-1	47749.9	0.513813	0.0740684	1	11	61	751	1520	SeuratProject	1863	995	-0.0528775	-0.0318205	G1		AGACGAAGTGCCGGTC-1	33817.1	0.20901	0.0788129	1	49	97	16012	19209	Project	12953	4460	-0.121225	0.0133195	G2M	Project
CACCCACGAGGCAATT-1	47251.9	0.496741	0.0697033	1	20	86	1058	2005	SeuratProject	2078	1215	-0.0530294	0.0730882	G2M		AGACGACGATGCCGCT-1	40131.5	0.389849	0.0828991	1	53	33	17014	9925	Project	14257	5366	-0.119394	-0.101055	G1	Project
CACCCGGTTTGTGACT-1	44675.8	0.408428	0.1009	1	53	39	2170	1085	SeuratProject	5591	2353	-0.055792	-0.0535426	G1		AGACTAGCCTTCCAGA-1	45035.7	0.530298	0.0927181	1	28	46	10705	11816	Project	8204	4036	0.00653634	0.00626189	S	Project
CACCCTTGGTGAGACC-1	46045.4	0.455378	0.101833	1	50	16	2066	639	SeuratProject	3766	1748	-0.00719168	-0.0069485	G1		AGACTGTTACCGGGTC-1	47744.2	0.607869	0.070781	1	63	45	19539	11663	Project	4596	2725	-0.00727773	-0.0363028	G1	Project
CACCGATACACCGAGC-1	44447.2	0.40059	0.0718453	1	10	84	719	1968	SeuratProject	6261	2454	-0.025252	-0.0416765	G1		AGAGAACCGTCTAGGA-1	42920.1	0.46971	0.100208	1	26	88	10206	17909	Project	13098	4819	0.00774678	-0.203102	S	Project
CACCGCCAGAAGGTTT-1	43197.7	0.357753	0.119123	1	27	59	1292	1479	SeuratProject	6549	3006	-0.047368	-0.0483081	G1		AGAGAAGGAGTACAAT-1	39035.6	0.358461	0.126603	1	58	34	18276	10069	Project	17536	5733	-0.121482	-0.102393	G1	Project
CACCGCCGACCAGCGA-1	47113.8	0.492007	0.062677	1	9	67	684	1637	SeuratProject	2748	1276	0.0214015	-0.0431876	S		AGAGATCTCTAAAGCG-1	41738.8	0.43588	0.0941036	1	40	18	13731	7752	Project	5962	3188	-0.105883	-0.0475466	G1	Project
CACCGGAGATATCTCC-1	49784.3	0.583556	0.108754	1	7	93	619	2143	SeuratProject	11581	4520	0.0490005	0.0757825	G2M		AGAGCAGTTATGAGAC-1	44579.5	0.517234	0.0857303	1	29	19	10954	7899	Project	14014	5694	-0.122133	-0.0755579	G1	Project
CACCGTTAGGGATCAC-1	42007	0.316933	0.0817843	1	53	37	2169	1047	SeuratProject	12700	3532	-0.0198636	-0.0736071	G1		AGAGCGGGCTAATCAT-1	37101.9	0.303084	0.0705601	1	16	64	7679	14430	Project	25770	6720	-0.138065	-0.0974918	G1	Project
CACCGTTGCGCGATAT-1	54451.3	0.743551	0.0910175	1	47	29	1966	892	SeuratProject	4821	2316	-0.00781115	-0.0601085	G1		AGAGCGTACAAGCTCG-1	37255.2	0.307474	0.107667	1	24	28	9694	9206	Project	13365	4857	-0.0371149	-0.0435911	G1	Project
CACCTAATCAGTTTAC-1	44232.2	0.393217	0.119926	1	20	72	1056	1733	SeuratProject	5704	2549	-0.00315796	0.0357805	G2M		AGAGGCTTCGGAAACC-1	41935.3	0.441507	0.0527595	1	51	101	16518	19789	Project	20227	6067	-0.0991799	-0.24441	G1	Project
CACCTCGATGGTGGAC-1	45934.4	0.451575	0.08133	1	18	70	988	1694	SeuratProject	3347	1797	0.0469854	-0.0562545	S		AGAGTAAACTTCACTA-1	44808	0.523778	0.0885817	1	48	106	15761	20515	Project	7276	3786	-0.0573292	-0.095785	G1	Project
CACCTTGCGAAACTCG-1	47906.1	0.519168	0.0316427	1	24	84	1193	1965	SeuratProject	1361	926	0.00246111	0.0416528	G2M		AGATAACTTCAGGGCC-1	42487	0.457308	0.0732207	1	32	44	11715	11525	Project	20419	6559	0.191642	-0.235738	S	Project
CACGCACAGCGCAGCT-1	46806	0.481453	0.108721	1	24	72	1192	1732	SeuratProject	2326	1412	-0.0015391	-0.0553459	G1		AGATACGACTTCATAT-1	53200.1	0.76412	0.0767648	1	15	35	7423	10224	Project	14261	5669	-0.154754	-0.0442599	G1	Project
CACGCAGCGAGGCTTT-1	46043.1	0.4553	0.096624	1	31	43	1426	1167	SeuratProject	3851	1749	-0.0516228	-0.00647939	G1		AGATACTCAAGATCGA-1	43047.1	0.473349	0.111503	1	46	82	15253	17034	Project	12495	4757	-0.122889	-0.087505	G1	Project
CACGTCGGCAACCTCT-1	44981.4	0.418904	0.086547	1	49	37	2034	1047	SeuratProject	4312	2218	-0.0141952	0.011063	G2M		AGATATAATACGACTA-1	35578.8	0.259463	0.0375491	1	64	72	19795	15579	Project	26981	6808	-0.192035	-0.345073	G1	Project
CACGTCTATGATGTGG-1	47992.8	0.52214	0.0760562	1	7	95	619	2182	SeuratProject	7334	3004	-0.0236429	0.024383	G2M		AGATCGTGCATAAGAT-1	45709.2	0.549587	0.0996356	1	21	97	8945	19215	Project	6512	3466	-0.0444986	-0.0593323	G1	Project
CACTAAAGTTGCCTAT-1	44490.4	0.402072	0.0952852	1	35	51	1562	1322	SeuratProject	28976	7577	0.0240213	0.00312285	S		AGATCTCAGGTGTGAT-1	40938.2	0.412952	0.129825	1	29	75	10962	16022	Project	12625	5117	-0.104082	-0.0448135	G1	Project
CACTACTCAGTTCTGT-1	43338.7	0.362587	0.100413	1	5	75	549	1794	SeuratProject	18910	4945	0.053904	0.0722352	G2M		AGATGACTCGCCCACG-1	38568	0.34507	0.0732508	1	21	55	8940	13123	Project	27855	7527	0.002436	0.0576947	G2M	Project
CACTCAGCTCTTGAGG-1	47521.3	0.505975	0.0987984	1	11	71	752	1715	SeuratProject	1868	1096	0.0193459	-0.0146812	S		AGATGATGGAGTCTGG-1	41479.1	0.428443	0.0593958	1	34	106	12228	20518	Project	22981	6823	0.105641	0.155925	G2M	Project
CACTCCTATGTAAGAT-1	42953.2	0.349371	0.0685187	1	56	36	2271	1027	SeuratProject	8888	3114	-0.00561121	-0.0644982	G1		AGATGCAAGACGTGCA-1	40418	0.398053	0.113711	1	58	24	18274	8618	Project	7964	3681	-0.0141318	-0.141187	G1	Project
CACTCCTCTCGGTCGG-1	49104.5	0.560251	0.0963562	1	15	87	889	2025	SeuratProject	14169	4455	-0.0409522	-0.0820425	G1		AGATTATAGGACGTTT-1	45644.5	0.547736	0.10321	1	36	54	12726	12975	Project	13141	4993	-0.0218029	0.0920602	G2M	Project
CACTGTCCAAGTGAGA-1	48938.3	0.554555	0.0596182	1	19	43	1020	1169	SeuratProject	663	470	0.0376483	-0.0533536	S		AGATTCACAACCGATA-1	40904.8	0.411995	0.091172	1	53	13	17011	7024	Project	6410	3496	-0.0680718	-0.100801	G1	Project
CACTTAATCAGACGGA-1	52416.7	0.673801	0.135042	1	34	48	1528	1264	SeuratProject	6715	3142	0.00867387	-0.0326581	S		AGCAAAGGCCGCTAGT-1	35204.8	0.248753	0.0459725	1	60	72	18785	15580	Project	18423	5992	-0.211206	-0.304446	G1	Project
CAGACACCGATCGCTG-1	43193.1	0.357597	0.0923076	1	53	51	2171	1319	SeuratProject	6351	3008	-0.0535167	-0.0499747	G1		AGCAACATATCTTATT-1	37820.6	0.323666	0.0913527	1	41	93	13993	18631	Project	11033	4649	-0.0267657	-0.148221	G1	Project
CAGACGAACCTGATAC-1	48564.8	0.541751	0.0918694	1	50	50	2069	1300	SeuratProject	5434	2762	0.164456	0.0269422	S		AGCAACCGAAAGTAAT-1	37092.5	0.302813	0.108491	1	56	20	17769	8038	Project	6099	3154	-0.0432579	-0.136447	G1	Project
CAGAGCATGAGCTTGC-1	50628.6	0.612502	0.0763564	1	26	70	1259	1693	SeuratProject	3435	1885	0.0247835	0.0424048	G2M		AGCACCAGTACTCACG-1	37834.3	0.324057	0.0739737	1	27	65	10456	14572	Project	10636	4648	-0.0267657	-0.165162	G1	Project
CAGAGGCGATGCATGA-1	48439.9	0.537467	0.105622	1	54	48	2204	1260	SeuratProject	6432	2805	-0.0446333	-0.0656232	G1		AGCACTACCGGCCTGT-1	47266.9	0.594198	0.0983705	1	34	20	12216	8043	Project	22056	7024	-0.067406	-0.214173	G1	Project
CAGAGTGATTTAACGT-1	47188.5	0.494568	0.0552288	1	9	69	684	1676	SeuratProject	2413	1243	0.0320452	0.02098	S		AGCACTACCTCACCAG-1	42838.2	0.467364	0.0760017	1	53	81	17020	16887	Project	1151	863	-0.0291563	0.0138269	G2M	Project
CAGATACTAACATAGT-1	43845.1	0.379947	0.0901737	1	26	46	1257	1226	SeuratProject	6426	2720	-0.0662275	-0.0955989	G1		AGCACTTAAGGACGCC-1	39917	0.383704	0.0876881	1	31	35	11461	10220	Project	13061	5470	0.0513375	0.17975	G2M	Project
CAGCAGCCCGTTCCTT-1	54288.8	0.737979	0.0543282	1	28	78	1328	1848	SeuratProject	28124	6905	0.0162401	0.206904	G2M		AGCAGAAGGAGAAAGA-1	38403.6	0.340362	0.0534221	1	64	68	19795	14999	Project	19135	5905	-0.291594	-0.281001	G1	Project
CAGCCGGGCCCTCTAT-1	38106.7	0.183222	0.09277	1	11	85	753	1987	SeuratProject	18498	5255	0.0636112	0.0476832	S		AGCATATCAATATGCT-1	33433.4	0.198021	0.113481	1	51	95	16517	18919	Project	11830	4613	-0.110906	-0.257314	G1	Project
CAGCCTCCTGCAGAGG-1	45984.2	0.453283	0.0935408	1	23	77	1158	1829	SeuratProject	3340	1775	-0.0316758	-0.0473975	G1		AGCATCATTTCGAAAG-1	37120	0.303603	0.0978284	1	53	19	17012	7894	Project	9779	3143	-0.00130122	0.0130312	G2M	Project
CAGCCTCTCCTCAAGA-1	50931.5	0.622885	0.067821	1	15	95	889	2181	SeuratProject	3215	1755	0.0409633	0.0788892	G2M		AGCATCGTCGATAATT-1	35158.8	0.247436	0.100158	1	22	52	9192	12688	Project	8040	3925	-0.132981	0.0166984	G2M	Project
CAGCGATTCCCTTCAA-1	47838.9	0.516863	0.107658	1	53	43	2170	1163	SeuratProject	7271	3063	0.0221153	-0.046716	S		AGCCAAGCTTTGTGTC-1	43761.6	0.493811	0.0470869	1	64	58	19793	13549	Project	4056	2414	0.068798	-0.0272271	S	Project
CAGCTGGCGTAACCGT-1	48260.1	0.531305	0.136088	1	48	22	1999	756	SeuratProject	8360	3133	-0.0654393	0.0226594	G2M		AGCCACAGGTTACCCG-1	38817.9	0.352229	0.125097	1	63	89	19545	18045	Project	4242	2466	-0.0424106	-0.0129966	G1	Project
CAGGAAGACTTTATAT-1	39976.5	0.247323	0.0651678	1	13	85	821	1987	SeuratProject	16359	4429	-0.0417465	-0.0174399	G1		AGCCACTCCCGTGCTT-1	41930.8	0.441379	0.0565043	1	23	81	9448	16894	Project	11544	4753	-0.0149791	0.141925	G2M	Project
CAGGCCGTTTGGGTGT-1	49393.1	0.570146	0.0942467	1	39	43	1696	1166	SeuratProject	4983	2406	-0.0372648	0.039376	G2M		AGCCCATACATGTAAG-1	46537.6	0.573313	0.1033	1	42	26	14236	8912	Project	6747	3461	-0.0573292	-0.0566223	G1	Project
CAGGCGCACGGTGGTC-1	52069.7	0.661904	0.0815085	1	56	28	2270	871	SeuratProject	2423	1264	-0.0106966	-0.0117879	G1		AGCCCGCAACAAGCAG-1	40575.2	0.402554	0.110599	1	68	54	20802	12967	Project	7529	3628	-0.0172336	-0.0537739	G1	Project
CAGTACCAGTTTACGT-1	44382.9	0.398386	0.133549	1	48	18	1998	678	SeuratProject	13070	4505	-0.00897708	0.00605599	G2M		AGCCCGGTAGCCTGTA-1	40109.5	0.389218	0.0527695	1	61	49	19035	12244	Project	2914	1951	-0.00767113	0.0735974	G2M	Project
CAGTGAATAAATGACT-1	52736.8	0.684774	0.0638372	1	25	83	1227	1946	SeuratProject	1535	980	0.111666	0.0274176	S		AGCCCTAAGCGAAGTT-1	30870.3	0.124616	0.0681907	1	15	65	7427	14575	Project	31867	7875	-0.0883314	0.572681	G2M	Project
CAGTTCAAATTGACAC-1	40316	0.258963	0.124786	1	29	51	1359	1323	SeuratProject	11683	4279	-0.0320211	-0.0702525	G1		AGCCCTTCTAATCCGA-1	48073.9	0.61731	0.107226	1	17	103	7937	20087	Project	4394	2618	-0.0298069	-0.0559534	G1	Project
CATACTATGTAATTGT-1	34527.8	0.0605308	0.0720319	1	36	48	1595	1263	SeuratProject	27092	6836	-0.0879595	-0.0240301	G1		AGCCGTGGCTAAATGT-1	38170.9	0.333698	0.112426	1	50	22	16255	8330	Project	4925	2724	-0.0453156	-0.0307444	G1	Project
CATAGCGTTGCCCACC-1	49668.6	0.57959	0.0992041	1	54	42	2204	1144	SeuratProject	4957	2285	-0.0240081	-0.0382385	G1		AGCCTAATACCCACGT-1	46749.7	0.579386	0.100539	1	50	14	16254	7169	Project	6165	3092	0.00800399	-0.0318284	S	Project
CATAGTACATTGAGAG-1	48707.9	0.546655	0.0914394	1	15	77	888	1831	SeuratProject	6171	2699	0.00838115	-0.0518388	S		AGCGACAGGAACGGTC-1	32558.1	0.172954	0.133741	1	51	37	16509	10505	Project	14885	4962	-0.193382	-0.138592	G1	Project
CATAGTAGCATAGTAG-1	48639.5	0.544312	0.102847	1	19	45	1020	1208	SeuratProject	833	602	-0.0301094	-0.0692653	G1		AGCGACATCCCATTCA-1	42256.3	0.4507	0.0512033	1	17	59	7931	13704	Project	1403	1095	-0.00910852	-0.0199158	G1	Project
CATAGTCCACAAGAAC-1	41968.5	0.315614	0.110863	1	45	31	1898	931	SeuratProject	8591	3549	-0.0924421	-0.0456456	G1		AGCGACCAACGATATT-1	40154.1	0.390495	0.0855597	1	25	55	9949	13122	Project	7428	3782	-0.0554681	-0.0647523	G1	Project
CATATAGGTACAGTCA-1	52091.2	0.662642	0.101403	1	43	55	1833	1398	SeuratProject	30322	7653	-0.00576325	-0.0100066	G1		AGCGCGGGTGCCAATG-1	45506.3	0.543777	0.0908206	1	24	92	9702	18490	Project	13904	5437	0.0511408	-0.0887159	S	Project
CATATGTCAGGCTACG-1	44859.2	0.414714	0.117029	1	48	24	1999	795	SeuratProject	4742	2272	-0.0774962	-0.0843241	G1		AGCGGACACTTCGTAG-1	39525.2	0.372483	0.0530506	1	62	62	19289	14129	Project	3541	2184	-0.0275222	0.0137001	G2M	Project
CATATTATTTGCCCTA-1	46751.6	0.47959	0.0408516	1	9	79	685	1871	SeuratProject	2924	1436	-0.0559043	-0.0577285	G1		AGCGGCGGTTAGCGGT-1	35918.7	0.269199	0.127707	1	50	12	16254	6879	Project	7137	3622	-0.0643497	-0.0997175	G1	Project
CATCATCTACCCGGAC-1	48152.8	0.527627	0.0342634	1	11	69	752	1676	SeuratProject	1325	817	0.113464	-0.0593397	S		AGCGGGAAGGGTCCAT-1	37804.2	0.323195	0.0960011	1	13	37	6918	10514	Project	11794	4652	-0.0974551	-0.0395318	G1	Project
CATGAACCTCTTATCA-1	48832.4	0.550923	0.0676019	1	5	69	549	1677	SeuratProject	7974	2645	0.0148976	-0.0674331	S		AGCGGGTCTGACACTC-1	43583.3	0.488704	0.0549381	1	66	66	20299	14709	Project	20937	6319	-0.231253	-0.33263	G1	Project
CATGATGCACAATTCT-1	45124	0.423793	0.0900277	1	21	69	1090	1674	SeuratProject	4036	2155	0.027012	-0.0294657	S		AGCGTGGTATTCTACT-1	40054.6	0.387646	0.0960614	1	45	71	14999	15439	Project	18367	5927	-0.246338	-0.23222	G1	Project
CATGCATGGAGACCCT-1	39904	0.244839	0.0797316	1	6	70	582	1696	SeuratProject	19552	4461	-0.0100317	-0.0473189	G1		AGCTAACAAGCAATGT-1	39285.8	0.365628	0.104174	1	61	33	19033	9923	Project	9845	4105	-0.0071113	-0.0269388	G1	Project
CATGCCAACTCGCAAA-1	46027.3	0.454757	0.0753422	1	43	21	1829	737	SeuratProject	4706	1756	-0.00234011	-0.00127932	G1		AGCTAAGTACGCAGGC-1	35675.5	0.262232	0.106342	1	64	86	19797	17610	Project	7425	3719	-0.0474036	-0.171135	G1	Project
CATGCGTTAGACAGAA-1	47208.9	0.495266	0.0927457	1	15	63	886	1559	SeuratProject	2232	1234	-0.0244159	-0.0895309	G1		AGCTAGAAGCAGAAGT-1	38542	0.344328	0.118862	1	21	99	8946	19506	Project	5150	2576	-0.033529	-0.0859021	G1	Project
CATGCTGGCTCCAATT-1	51968	0.65842	0.0548555	1	12	60	784	1501	SeuratProject	2677	1305	0.0258023	-0.0449175	S		AGCTATTTAATCCAAC-1	41242.5	0.421667	0.0514442	1	16	74	7680	15880	Project	30979	7182	0.004524	0.293629	G2M	Project
CATGGCAGGAAGATCG-1	48592	0.542682	0.0633666	1	17	57	953	1442	SeuratProject	886	623	-0.0394227	-0.0692245	G1		AGCTCTAGACGTTCCA-1	45297.3	0.537792	0.118832	1	38	76	13233	16165	Project	23720	6901	-0.0888912	0.0693306	G2M	Project
CATGGGTCGGGTGTGG-1	48261.5	0.531352	0.0827661	1	21	85	1091	1985	SeuratProject	1088	769	0.0584004	0.0758417	G2M		AGCTCTTCCCAGTGCA-1	37537.8	0.315566	0.0790338	1	18	88	8187	17911	Project	11755	4737	-0.0556951	0.0576371	G2M	Project
CATGGTCTAGATACCG-1	47546.2	0.506829	0.0618251	1	26	66	1259	1615	SeuratProject	1671	1085	-0.0102894	-0.0457869	G1		AGCTCTTTACTCAGTT-1	41648.3	0.433287	0.0676486	1	41	45	13986	11668	Project	13094	5446	0.148278	0.34061	G2M	Project
CATTACGTCGGCCCGT-1	47643.5	0.510166	0.103918	1	19	65	1022	1597	SeuratProject	1750	1042	-0.0545852	-0.082016	G1		AGCTGAAGTAAACCAA-1	38386.3	0.339867	0.0482716	1	20	84	8691	17330	Project	22674	6292	0.0221509	-0.041942	S	Project
CATTATGCTTGTTGTG-1	45307.4	0.430079	0.0915206	1	26	52	1257	1343	SeuratProject	4159	2074	-0.0375094	-0.0287278	G1		AGCTGTAACCTCAATC-1	33448.4	0.198452	0.100971	1	54	28	17265	9199	Project	12247	4607	-0.0910549	-0.179657	G1	Project
CATTTAGCGGACCATG-1	47695.6	0.511951	0.0780764	1	25	85	1227	1985	SeuratProject	1613	1019	0.0404122	0.124122	G2M		AGCTTGATCTTAACTT-1	40066.9	0.387997	0.0853388	1	41	23	13984	8477	Project	3419	1968	-0.0694789	-0.0409156	G1	Project
CATTTATCGTTCAAGA-1	42815.1	0.344638	0.0689325	1	5	77	549	1833	SeuratProject	9464	3175	-0.0413577	-0.0685472	G1		AGGAAGCTGTCCGCCG-1	43011.2	0.47232	0.0833208	1	61	65	19037	14565	Project	5019	2701	-0.0829299	-0.072352	G1	Project
CATTTGAGTGGTACGT-1	43627.8	0.372497	0.0900601	1	50	48	2069	1261	SeuratProject	6356	2816	0.00127115	-0.0755924	S		AGGACAGTCGAATCCC-1	33691.7	0.205419	0.120659	1	43	85	14496	17470	Project	11404	4510	0.0894057	-0.0964539	S	Project
CCAAACAGAACCCTCG-1	48458.4	0.538103	0.0515452	1	22	48	1122	1266	SeuratProject	1122	682	-0.0469347	-0.057103	G1		AGGACATCGCACGTCG-1	42225.9	0.44983	0.0734114	1	16	38	7676	10658	Project	10337	4690	-0.10098	0.0461166	G2M	Project
CCAACGATGCACTGAT-1	43084.5	0.353872	0.101882	1	31	37	1425	1050	SeuratProject	7869	3056	-0.0340787	-0.0576606	G1		AGGACGACCCATTAGA-1	42748.7	0.464802	0.0465649	1	43	45	14491	11668	Project	27782	7387	0.401168	0.207035	S	Project
CCAACGCTTGCCAGGG-1	46498.1	0.470899	0.0703848	1	10	100	721	2279	SeuratProject	3171	1548	0.0119672	0.101337	G2M		AGGACGCTCGATGTTG-1	40319.3	0.395228	0.0870355	1	18	98	8188	19361	Project	6720	3727	-0.0436815	-0.065698	G1	Project
CCAAGAAAGTGGGCGA-1	44449.2	0.40066	0.0858654	1	52	52	2137	1338	SeuratProject	11568	4487	0.164424	0.124485	S		AGGAGGCCTTCGCGCG-1	43389.9	0.483165	0.0925474	1	52	98	16770	19353	Project	11619	4593	-0.144571	-0.0997059	G1	Project
CCAAGACTTCTGCGAA-1	47768	0.514434	0.100429	1	20	62	1055	1538	SeuratProject	1545	987	0.0436978	0.0166111	S		AGGATAAAGTCGGGAT-1	44688.2	0.520346	0.103501	1	53	65	17018	14566	Project	8297	3822	0.0232857	-0.0216572	S	Project
CCAATAGTGCCGTCGA-1	47206.6	0.495189	0.132453	1	34	42	1527	1147	SeuratProject	2208	1235	-0.0155329	0.0093911	G2M		AGGATATAGGGATTTA-1	36435.4	0.283995	0.0670361	1	46	96	15255	19065	Project	7375	3416	-0.111269	-0.141325	G1	Project
CCAATCGGTAGATCGA-1	37739.9	0.17065	0.0751799	1	14	84	855	1967	SeuratProject	20448	5417	-0.0435775	-0.00567729	G1		AGGATCACGCGATCTG-1	42293.9	0.451778	0.0582814	1	48	16	15749	7460	Project	5999	2980	0.0067633	-0.124523	S	Project
CCAATTACGGGTCGAG-1	51673.1	0.648308	0.0559184	1	19	93	1025	2141	SeuratProject	2463	1439	0.0114685	0.265384	G2M		AGGCAGATGCGTAAAC-1	46152.8	0.562292	0.124695	1	26	86	10206	17619	Project	11011	4865	0.122057	-0.0433258	S	Project
CCAATTGAATGTTAAT-1	48295.5	0.532516	0.0452329	1	20	46	1054	1227	SeuratProject	1281	754	-0.0398737	-0.0183368	G1		AGGCAGGGAGCGTACT-1	40839.3	0.410119	0.0427196	1	59	49	18530	12244	Project	2494	1660	-0.0107729	0.0260278	G2M	Project
CCACACTGAGATATTA-1	36597.9	0.131499	0.0823442	1	39	49	1697	1282	SeuratProject	32349	7695	-0.0117804	-0.0198727	G1		AGGCATTGTCGTAGGG-1	36976.5	0.299493	0.126803	1	49	99	16013	19499	Project	12191	4964	-0.147703	-0.149028	G1	Project
CCACCAACTTTACTGT-1	44727.9	0.410213	0.117954	1	52	40	2136	1105	SeuratProject	4829	2330	-0.0187234	-0.0288411	G1		AGGCCACCCGTTATGA-1	38678.6	0.348238	0.106392	1	28	38	10704	10656	Project	10445	4892	-0.0445591	-0.0895347	G1	Project
CCACGAGAAGAGAATC-1	49084.8	0.559576	0.109979	1	17	75	955	1792	SeuratProject	5477	2537	-0.0315371	-0.0765852	G1		AGGCCCATTGTACAGG-1	41453.2	0.4277	0.0901981	1	15	55	7426	13125	Project	11466	4943	0.0370998	-0.121386	S	Project
CCACGGAGCCATAAGA-1	47820.5	0.516235	0.136064	1	47	27	1965	853	SeuratProject	7175	3068	-0.0524656	-0.00519278	G1		AGGCCCTAGAACGCCA-1	43252	0.479215	0.107999	1	45	25	14993	8766	Project	5120	2897	0.0104854	-0.0846797	S	Project
CCAGAAAGCAACTCAT-1	40965.7	0.281235	0.0991554	1	52	36	2135	1027	SeuratProject	11212	3992	0.00148756	-0.0572541	S		AGGCCTGAGAATCTCG-1	38258.7	0.336212	0.0962722	1	62	88	19292	17901	Project	4858	2689	-0.0403528	-0.0945742	G1	Project
CCAGATAGTTGAGTGA-1	53522.3	0.711703	0.0605593	1	28	84	1328	1965	SeuratProject	7100	2690	0.0587271	0.0556232	S		AGGCTATGGTTAGCTT-1	35009.8	0.243167	0.106583	1	26	30	10199	9496	Project	13268	5691	-0.0640471	-0.223145	G1	Project
CCAGGGACGTGGCCTC-1	46357.8	0.466087	0.107253	1	27	53	1291	1362	SeuratProject	2953	1610	0.0012283	-0.0607579	S		AGGCTTCCCGAAGAAG-1	36929.4	0.298145	0.111101	1	50	42	16258	11231	Project	6033	3219	0.0199873	0.0272617	G2M	Project
CCAGTCTAGACGGCGC-1	47476	0.504423	0.035805	1	24	86	1193	2004	SeuratProject	1937	1116	0.0325213	0.220117	G2M		AGGGAAACGAGGTACT-1	43532.9	0.487259	0.038292	1	13	89	6925	18057	Project	17416	5590	-0.151849	-0.0541544	G1	Project
CCATAAACAACCCGAC-1	45454.5	0.435123	0.0828147	1	14	76	854	1812	SeuratProject	3944	2009	0.0483885	0.0443578	S		AGGGACCGGCTGCGTT-1	35728.1	0.26374	0.110489	1	36	110	12733	21098	Project	7597	3698	-0.00296556	0.0322782	G2M	Project
CCATAGGTTGGCGTGG-1	48519.6	0.540199	0.0843725	1	18	62	988	1539	SeuratProject	957	655	-0.0335159	0.0335246	G2M		AGGGAGACATACTTCG-1	41147.5	0.418946	0.105017	1	29	113	10967	21535	Project	8073	3406	-0.106306	-0.122078	G1	Project
CCATGCCTGTTTAGTA-1	44442.9	0.400442	0.0883644	1	35	53	1562	1361	SeuratProject	47305	9154	0.0237317	0.094277	G2M		AGGGCAGCGGCGTGGT-1	34481.7	0.228044	0.114434	1	8	74	5661	15882	Project	8255	4195	-0.0990891	-0.0257164	G1	Project
CCATGCTCTGCAGGAA-1	47888	0.518547	0.0753665	1	21	43	1087	1169	SeuratProject	1471	934	0.00356897	-0.0716995	S		AGGGCGAGCAGCTGAT-1	43881.5	0.497243	0.0883407	1	44	20	14740	8041	Project	4032	2373	-0.0730043	-0.0680159	G1	Project
CCATTAGCGATAATCC-1	46833.1	0.482384	0.0779547	1	32	42	1459	1147	SeuratProject	2742	1400	0.0533762	-0.0436114	S		AGGGCGTGATCGGCTA-1	38446.5	0.341591	0.0406815	1	17	45	7929	11674	Project	21292	6282	-0.044196	-0.196033	G1	Project
CCATTCCCTGCCCACA-1	47247.4	0.496585	0.0919911	1	33	39	1493	1089	SeuratProject	2383	1217	0.030391	-0.041018	S		AGGGCTGCAGTTACAG-1	42865.2	0.468138	0.123079	1	35	65	12475	14571	Project	21740	6399	0.411971	0.14603	S	Project
CCCAACATACGTCGCG-1	43256.5	0.35977	0.114668	1	43	35	1831	1009	SeuratProject	6941	2980	-0.0644903	-0.0363961	G1		AGGGTCAGAGCACTCG-1	39828.6	0.381174	0.0644659	1	68	40	20800	10937	Project	3091	2063	-0.00767113	0.0338926	G2M	Project
CCCAACCACACTAACA-1	49326.3	0.567857	0.0914719	1	8	66	650	1618	SeuratProject	6818	2436	0.00131346	-0.0447952	S		AGGGTGCCGTTCTTTA-1	52266.9	0.737393	0.0470267	1	65	33	20042	9922	Project	20931	6716	0.803849	1.69841	G2M	Project
CCCAATGAGATTTGCA-1	43937.9	0.383129	0.0960804	1	60	40	2407	1104	SeuratProject	6437	2679	-0.0436784	0.0210346	G2M		AGGGTGCTCTCGAGGG-1	48343.6	0.625035	0.0418361	1	34	92	12226	18487	Project	21016	6345	0.45125	0.457314	G2M	Project
CCCAATTTCACAACTT-1	48257	0.531197	0.0715856	1	39	33	1695	971	SeuratProject	1289	771	-0.0309351	-0.0129014	G1		AGGGTGGATAGTGCAT-1	40817	0.409481	0.0984709	1	29	11	10953	6739	Project	7443	3531	-0.0674514	-0.0883354	G1	Project
CCCGAAGTTTCGCGAA-1	39041.6	0.215272	0.0564864	1	45	11	1896	542	SeuratProject	34701	4842	-0.016977	-0.0377504	G1		AGGGTTCAGACGGTCC-1	41679.8	0.434189	0.0939932	1	69	45	21053	11662	Project	6824	3208	-0.0449222	-0.00539699	G1	Project
CCCGACCATAGTCCGC-1	45248.6	0.428061	0.0996422	1	20	74	1057	1772	SeuratProject	4275	2100	-0.0170681	-0.0430125	G1		AGGGTTCCCTTTGGTT-1	36337.3	0.281186	0.0798068	1	30	88	11216	17908	Project	13169	5180	-0.15368	-0.158785	G1	Project
CCCGCAGGGCCCAAAG-1	50867	0.620674	0.108267	1	11	79	753	1870	SeuratProject	3559	1780	-0.0025726	0.0761398	G2M		AGGGTTTAGTTCGGGA-1	44755.3	0.52227	0.07808	1	33	63	11970	14281	Project	23960	6849	-0.108092	-0.268927	G1	Project
CCCGTAGCTGGGAAGA-1	37606.4	0.166072	0.106458	1	57	39	2305	1085	SeuratProject	26776	5476	-0.0550424	-0.0592239	G1		AGGTAACCTCCTATTC-1	47521.9	0.6015	0.0438641	1	13	41	6919	11094	Project	24871	6917	0.651925	0.799112	G2M	Project
CCCGTCAGCGTCTGAC-1	48019.3	0.523048	0.0683078	1	23	51	1156	1324	SeuratProject	1526	876	-0.0481969	-0.0660388	G1		AGGTACGATATTGCCA-1	41799.9	0.437628	0.0565545	1	12	76	6671	16171	Project	28860	7355	0.408416	0.290377	S	Project
CCCTGAAATGAGTTGA-1	45232.7	0.427518	0.123123	1	31	39	1425	1089	SeuratProject	4655	2107	-0.0660567	-0.045125	G1		AGGTAGATCGAGATAT-1	42528.8	0.458505	0.101463	1	63	35	19538	10213	Project	9983	4571	-0.0162198	-0.0735513	G1	Project
CCCTGGTATGGGCGGC-1	44694	0.409049	0.0634964	1	6	72	583	1735	SeuratProject	7901	2345	-0.0123548	0.00190247	G2M		AGGTAGGTACAAAGCT-1	45129	0.532972	0.0589139	1	35	31	12470	9639	Project	37479	7979	0.151395	0.149605	S	Project
CCGAACACTGGGCCTC-1	44116.7	0.38926	0.102263	1	44	18	1863	679	SeuratProject	41359	6390	-0.0343016	-0.0388244	G1		AGGTATAATTGATAGT-1	36228.1	0.278058	0.104003	1	35	109	12480	20953	Project	13487	5242	0.029232	-0.196321	S	Project
CCGACGGGCATGAGGT-1	47503.2	0.505355	0.085695	1	54	26	2202	832	SeuratProject	1984	1104	0.0328692	-0.0314874	S		AGGTCGCGGAGTTACT-1	37830.1	0.323938	0.109926	1	26	104	10208	20230	Project	10899	4643	-0.172487	-0.0696189	G1	Project
CCGACGTAAACACAAC-1	44832	0.413782	0.0761049	1	13	97	822	2220	SeuratProject	4482	2284	-0.0620245	-0.0327241	G1		AGGTGGTGACCTTCGC-1	47127.3	0.5902	0.0920856	1	64	56	19793	13258	Project	1477	1129	-0.0103492	0.00678083	G2M	Project
CCGACTCGCATAGTCT-1	52908.8	0.690672	0.0825551	1	4	76	515	1813	SeuratProject	20785	4752	-0.0436378	-0.0570721	G1		AGGTGTATCGCCATGA-1	32275.8	0.16487	0.0976677	1	37	17	12973	7608	Project	20902	6668	-0.17754	-0.201984	G1	Project
CCGCCGGTCAACACAC-1	47396.8	0.501707	0.0627825	1	13	55	818	1403	SeuratProject	2173	1151	0.0345258	-0.0785928	S		AGGTTGAGGCACGCTT-1	44579.5	0.517234	0.12588	1	22	74	9195	15879	Project	13443	5348	0.0337711	-0.0839762	S	Project
CCGCCTGCGAATTGGT-1	54802.2	0.75558	0.0638778	1	15	97	890	2220	SeuratProject	4195	2190	0.00381631	-0.0490117	S		AGGTTTCACACACCTT-1	44383.9	0.511632	0.0629399	1	41	67	13989	14859	Project	28485	7457	-0.148868	0.25623	G2M	Project
CCGCGGAATGCGTCAC-1	49163.1	0.562261	0.0759588	1	51	45	2103	1202	SeuratProject	5594	2498	-0.0438744	-0.0254209	G1		AGTAATGTCTTGCCGC-1	45129.6	0.532988	0.05038	1	16	60	7679	13850	Project	2796	1900	-0.0345428	0.00204117	G2M	Project
CCGCTGGTGCCATTCA-1	44946.4	0.417701	0.0613058	1	6	74	583	1774	SeuratProject	14999	4272	-0.0245063	-0.0960559	G1		AGTACATCATTTATCA-1	40276.4	0.393999	0.108581	1	29	109	10966	20954	Project	7202	3743	-0.0668311	-0.0533702	G1	Project
CCGCTTACCTCACTCT-1	45400.2	0.433261	0.0986361	1	47	35	1966	1009	SeuratProject	4724	2033	-0.0491898	-0.0679753	G1		AGTACGGCCCGTATCG-1	40189.2	0.391501	0.0736825	1	35	11	12468	6738	Project	14270	5773	0.0835653	0.219189	G2M	Project
CCGGCGCATATTGGAT-1	48327.1	0.533602	0.0316022	1	14	56	852	1423	SeuratProject	1209	740	-0.0280454	-0.0418317	G1		AGTACGGGCACCTGGC-1	41489.7	0.428746	0.0389145	1	25	79	9953	16604	Project	30168	7276	0.113024	0.283469	G2M	Project
CCGGCGTGAGACTCTG-1	45019	0.420192	0.075902	1	47	11	1964	542	SeuratProject	54943	6416	-0.00379893	-0.0692406	G1		AGTACTCTTATGCCCA-1	47241.8	0.59348	0.145116	1	56	88	17778	17902	Project	13482	5212	-0.190084	-0.109589	G1	Project
CCGGGACCCGCAGAGA-1	48435.8	0.537327	0.0487379	1	16	52	919	1345	SeuratProject	1127	692	0.0660251	-0.0569015	S		AGTAGGAAGGAAGTTG-1	37463.6	0.313443	0.119344	1	16	98	7684	19362	Project	4923	3006	-0.0376748	-0.0082454	G1	Project
CCGGGTTCGAGGTTAC-1	48361.1	0.534766	0.0587419	1	38	32	1661	952	SeuratProject	1160	725	0.0203126	-0.0192278	S		AGTATAATACTAGGCA-1	38379	0.339659	0.106463	1	25	33	9947	9931	Project	9487	4453	-0.129486	-0.0734129	G1	Project
CCGGTTTGTAATTGTG-1	38487	0.19626	0.084259	1	56	42	2271	1143	SeuratProject	32967	5087	-0.0163936	-0.0352282	G1		AGTATGCTGGAGACCA-1	43792.3	0.494689	0.0877684	1	58	26	18275	8908	Project	10031	4115	-0.0765599	-0.123427	G1	Project
CCGTATCTCGTCGTAG-1	46676.9	0.477029	0.0776302	1	53	27	2168	852	SeuratProject	2811	1469	-0.0305586	-0.0317175	G1		AGTATTTGGCACGACC-1	40759.1	0.407821	0.0557714	1	58	52	18278	12680	Project	2445	1692	-0.00767113	-0.038344	G1	Project
CCGTGTTAAATTCCAT-1	46253.6	0.462517	0.0984901	1	48	36	2000	1028	SeuratProject	2973	1656	-0.0336502	0.0181283	G2M		AGTCAACACCACCATC-1	39286.4	0.365644	0.0602492	1	41	47	13987	11958	Project	19948	6015	0.0947316	0.020527	S	Project
CCGTTACGTTAGAACA-1	50226.6	0.59872	0.0917477	1	20	88	1058	2044	SeuratProject	3801	2055	-0.0469763	0.00182245	G2M		AGTCAAGATGACACTT-1	36741.3	0.292758	0.0756805	1	48	90	15759	18194	Project	6865	3294	-0.100103	-0.0688232	G1	Project
CCTAAAGGCTGACGCT-1	42306.9	0.327216	0.0947254	1	14	82	854	1928	SeuratProject	23810	5364	-0.0756283	-0.0435842	G1		AGTCACTAGCTCTCGA-1	34977.4	0.242241	0.0876982	1	55	99	17527	19498	Project	15273	5688	-0.0392029	-0.117846	G1	Project
CCTAACTAAGGCTCTA-1	51525.9	0.643264	0.070255	1	21	93	1092	2141	SeuratProject	18489	5600	0.11716	0.263802	G2M		AGTCAGCCACCGCCTG-1	40078.6	0.388332	0.0770961	1	16	28	7674	9208	Project	13765	5410	-0.0993464	-0.0324742	G1	Project
CCTACATTCACAGACG-1	48497.4	0.539438	0.0939384	1	51	33	2101	969	SeuratProject	6416	2787	-0.0344157	-0.111652	G1		AGTCCATTGGCTGATG-1	35266.7	0.250525	0.0916338	1	42	100	14246	19646	Project	14125	5588	-0.085502	0.0428761	G2M	Project
CCTACTGCTTACACTT-1	40543.1	0.266747	0.113111	1	27	49	1291	1284	SeuratProject	20342	6106	0.0413937	-0.0357329	S		AGTCCCGCCTTTAATT-1	47183.6	0.591812	0.0539341	1	17	93	7935	18636	Project	31416	7300	0.154981	0.521305	G2M	Project
CCTAGTTAGTCGCATG-1	48512.8	0.539966	0.0904658	1	12	72	786	1734	SeuratProject	1027	658	0.0764363	-0.062929	S		AGTCGACGGTCTCAAG-1	36820.2	0.295016	0.0841641	1	38	90	13235	18196	Project	13155	5028	-0.0588271	-0.0262469	G1	Project
CCTATACCGTCCTGTC-1	49392.2	0.570115	0.0913421	1	55	45	2238	1202	SeuratProject	5292	2404	-0.0379475	-0.0546115	G1		AGTCGGCCCAAACGAC-1	46466.3	0.57127	0.0871861	1	25	39	9947	10801	Project	10146	4772	-0.0697664	-0.0209652	G1	Project
CCTATCTATATCGGAA-1	49046.3	0.558257	0.100332	1	19	77	1023	1830	SeuratProject	5528	2548	-0.0218669	-0.0546001	G1		AGTCGGCTCAACTTTA-1	44930.1	0.527273	0.0901178	1	47	23	15498	8476	Project	3140	1972	0.053713	0.0748198	G2M	Project
CCTATGGGTTACCGTC-1	41953.8	0.315109	0.069541	1	29	69	1361	1673	SeuratProject	20697	5506	0.0272586	0.0465959	G2M		AGTCGGTTGCGTGAGA-1	44871.3	0.52559	0.0265755	1	40	112	13743	21387	Project	29412	6940	0.0140259	0.733933	G2M	Project
CCTCCCGACAATCCCT-1	47752.2	0.513891	0.0592855	1	9	63	683	1560	SeuratProject	1718	994	-0.0409247	0.0081325	G2M		AGTCGTATAAAGCAGA-1	37671.8	0.319405	0.0926177	1	65	81	20049	16885	Project	5165	2923	-0.0608243	-0.0143458	G1	Project
CCTCGAAGTGGACGGG-1	52464.7	0.675446	0.0699954	1	15	71	887	1714	SeuratProject	2007	1091	0.0846996	-0.0909086	S		AGTCGTCGACCACCAA-1	36513.1	0.286222	0.129645	1	57	91	18031	18337	Project	7138	3385	-0.0500817	0.0633108	G2M	Project
CCTCGCCAGCAAATTA-1	48823.8	0.550629	0.115455	1	18	74	989	1772	SeuratProject	6053	2644	0.116492	-0.0435241	S		AGTCGTGGGCATTACG-1	35108.7	0.246	0.101593	1	51	29	16508	9345	Project	9089	3945	-0.0817194	-0.0407657	G1	Project
CCTCGCGCGATATAGG-1	42657.6	0.339236	0.0806322	1	21	95	1092	2180	SeuratProject	19987	5609	0.0967644	0.136864	G2M		AGTCTAAAGTATACTC-1	39423.2	0.369562	0.0699577	1	29	111	10966	21244	Project	8587	4058	-0.147249	0.109531	G2M	Project
CCTCTAATCTGCCAAG-1	47070.8	0.490532	0.0774274	1	23	73	1158	1752	SeuratProject	2107	1295	-0.0121484	0.0827821	G2M		AGTCTCACAAGACTAC-1	36736.1	0.292606	0.0807506	1	54	30	17266	9489	Project	13122	5034	0.056724	-0.106614	S	Project
CCTCTATCGATTAGCA-1	46289.8	0.463759	0.0821738	1	52	26	2134	833	SeuratProject	3119	1640	0.0266057	-0.0652559	S		AGTCTTCTCCTCAAAT-1	38990.4	0.357169	0.0692549	1	24	66	9699	14718	Project	10913	4763	-0.093733	0.0459782	G2M	Project
CCTCTGGCCTAGACGG-1	51184.6	0.631561	0.0826281	1	15	75	887	1792	SeuratProject	3116	1644	-0.0275396	-0.0669864	G1		AGTCTTTAAAGTGTCC-1	38103.2	0.331759	0.119093	1	67	77	20553	16304	Project	4606	2751	-0.0666041	-0.115851	G1	Project
CCTGAATATTTACATA-1	46129.1	0.458249	0.0785551	1	23	71	1158	1713	SeuratProject	3199	1711	-0.0316891	-0.0195059	G1		AGTGAACAAACTTCTC-1	39809.1	0.380615	0.067247	1	44	102	14751	19936	Project	9466	4274	0.30686	0.0195468	S	Project
CCTGACGCAACCTTTA-1	47473.1	0.504323	0.0837316	1	3	87	483	2027	SeuratProject	12218	3216	0.0220073	-0.00490671	S		AGTGACCTACTTTACG-1	39334.6	0.367024	0.0939128	1	44	52	14745	12683	Project	3788	2260	-0.0488107	0.0557112	G2M	Project
CCTGCTATTTGAGAAG-1	44979.2	0.418827	0.0979546	1	26	50	1257	1304	SeuratProject	4747	2219	0.0127842	-0.0578563	S		AGTGAGACTTCCAGTA-1	45150.2	0.533578	0.0968445	1	35	87	12478	17762	Project	16256	5886	-0.0792986	-0.155521	G1	Project
CCTGGCTAGACCCGCC-1	38654.9	0.202018	0.0837397	1	29	43	1358	1167	SeuratProject	35206	7329	-0.010641	-0.00185085	G1		AGTGAGCCTCGCCGCC-1	44779.3	0.522956	0.059958	1	29	103	10965	20084	Project	8492	4095	-0.0928857	-0.14701	G1	Project
CCTGTAAGACATGATA-1	45370.8	0.432252	0.0960236	1	37	41	1628	1127	SeuratProject	3897	2046	-0.0131851	-0.0562723	G1		AGTGATAACCTGCGCG-1	37074.9	0.30231	0.122938	1	59	89	18535	18046	Project	6340	3161	-0.123873	-0.0627227	G1	Project
CCTGTCACCCGGGCTC-1	54723.4	0.752879	0.11604	1	29	67	1360	1634	SeuratProject	20412	6283	0.117609	0.108417	S		AGTGATATGAGTAGTT-1	35720.6	0.263525	0.0827686	1	45	49	14997	12247	Project	7373	3701	0.0057193	-0.0663784	S	Project
CCTTCTCAGCGTTCCT-1	43650.4	0.373273	0.0914313	1	43	15	1829	620	SeuratProject	10416	2806	-0.0219233	-0.0422383	G1		AGTGATTCAAGCAGGA-1	40489.9	0.400112	0.0366856	1	33	87	11973	17762	Project	23494	6519	-0.170717	-0.100617	G1	Project
CCTTCTTGATCCAGTG-1	44786.8	0.41223	0.104032	1	19	73	1023	1752	SeuratProject	4916	2304	-0.0730995	0.0514695	G2M		AGTGCACGCTTAAGAA-1	43874.5	0.497043	0.108842	1	52	96	16769	19063	Project	10077	4084	-0.0889669	-0.0886006	G1	Project
CCTTTAAGGGAGCACT-1	51460.1	0.641006	0.0756424	1	58	50	2340	1298	SeuratProject	2972	1528	0.0393726	0.0127305	S		AGTGCGTAGCTCGTAA-1	50778.6	0.694769	0.056163	1	46	42	15248	11232	Project	28381	7501	1.06878	2.19539	G2M	Project
CGAAACATAGATGGCA-1	46792.4	0.480987	0.0573383	1	11	77	752	1832	SeuratProject	2814	1418	-0.0284754	0.0831726	G2M		AGTGCTAAACACAGCA-1	38602.2	0.346052	0.0839332	1	61	91	19040	18336	Project	5359	2552	-0.061021	-0.054189	G1	Project
CGAAACGCAATTCATG-1	46450.6	0.469269	0.0758777	1	41	33	1763	971	SeuratProject	2853	1569	-0.0319811	-0.0254856	G1		AGTGCTTGCACGAATA-1	39875.4	0.382515	0.0667651	1	41	89	13992	18050	Project	24026	6725	-0.123797	-0.230848	G1	Project
CGAACCCGCATGCGTC-1	43557.6	0.370092	0.105395	1	49	49	2035	1281	SeuratProject	6339	2847	-0.05699	-0.0480049	G1		AGTGGCGGCAATTTGA-1	36849.7	0.295862	0.0951678	1	24	94	9702	18780	Project	12521	5012	-0.0459965	-0.270046	G1	Project
CGAACGCCCAGTGCCG-1	48096.3	0.525687	0.0506527	1	14	70	853	1695	SeuratProject	1369	842	0.00931165	0.0154051	G2M		AGTGGCGTCTGAAGGT-1	38707.6	0.349068	0.0951779	1	62	86	19292	17611	Project	4565	2510	0.00264782	-0.0707259	S	Project
CGAACGGCCGGACAAC-1	48057.5	0.52436	0.0720238	1	47	15	1964	620	SeuratProject	9926	2970	-0.0337789	0.00965164	G2M		AGTGGCTCCGTCGGCC-1	34995.8	0.242768	0.084385	1	40	12	13730	6882	Project	9190	3990	-0.0546511	-0.113129	G1	Project
CGAAGTTGCTCTGTGT-1	47620.9	0.50939	0.0872691	1	33	35	1493	1011	SeuratProject	1946	1052	-0.0528948	-0.0345548	G1		AGTGGTGTTACCCGTG-1	40648.7	0.404661	0.0914932	1	47	9	15496	6445	Project	2726	1736	0.0142377	-0.00825693	S	Project
CGACAGTTCGCGTTAT-1	49766.6	0.58295	0.0760967	1	36	42	1595	1147	SeuratProject	4458	2251	-0.0342755	-0.00875695	G1		AGTGGTTGCGTATAGG-1	38523.1	0.343785	0.104324	1	35	7	12467	6157	Project	9796	4391	-0.15368	-0.0857522	G1	Project
CGACATGCGATCTTCT-1	47808.8	0.515831	0.0831799	1	8	64	650	1579	SeuratProject	1844	969	-0.0374696	-0.0295164	G1		AGTGTATTGCGCATTG-1	37938.8	0.32705	0.111985	1	17	95	7936	18926	Project	10461	4604	-0.000907825	0.0797209	G2M	Project
CGACCCTTAACGCCGG-1	46056	0.455743	0.0899141	1	48	12	1998	561	SeuratProject	41918	5984	-0.0357659	-0.0757564	G1		AGTGTGGTCTATTGTG-1	42052.3	0.444859	0.10085	1	21	23	8936	8481	Project	6105	3068	0.0135871	-0.0983682	S	Project
CGACTCAGGATGTTAT-1	51482.9	0.64179	0.0760481	1	23	89	1160	2063	SeuratProject	2610	1521	0.0601729	0.0834975	G2M		AGTTAAACACTTGCGA-1	28201.8	0.0481944	0.0519261	1	40	44	13734	11523	Project	21547	6699	0.010561	0.957654	G2M	Project
CGAGAGATGTGAACCT-1	61931.8	1	0.0621171	1	29	73	1361	1751	SeuratProject	13270	4813	0.119809	0.213619	G2M		AGTTAAGCGGTCCCGG-1	49160.7	0.648434	0.0723171	1	16	80	7681	16751	Project	3466	2218	-0.0200781	0.0387707	G2M	Project
CGAGCTGGGCTTTAGG-1	47797.4	0.515443	0.0846727	1	17	67	954	1636	SeuratProject	1717	974	0.00106649	-0.00230282	S		AGTTAAGTCAACCGCT-1	35339.4	0.252608	0.106111	1	51	25	16508	8765	Project	8669	3853	-0.117276	-0.0680044	G1	Project
CGAGGCTAAATATGGC-1	58704.3	0.889353	0.0815004	1	29	71	1361	1712	SeuratProject	15063	4946	0.105189	0.243054	G2M		AGTTACTCTATCGTGG-1	38275.4	0.33669	0.0898266	1	15	89	7430	18056	Project	12279	4840	-0.104899	-0.115424	G1	Project
CGAGTACTAAAGAGGA-1	47041.4	0.489524	0.0868228	1	45	35	1899	1009	SeuratProject	2208	1308	-0.0634901	0.00334977	G2M		AGTTCCTACAGAATTA-1	39771.8	0.379546	0.0562935	1	30	50	11211	12396	Project	19387	6022	-0.192172	-0.136678	G1	Project
CGAGTGAAGGTACCAG-1	47093.4	0.491308	0.0741982	1	55	29	2236	891	SeuratProject	2401	1285	0.0277345	-0.0451674	S		AGTTCCTATTTATGTT-1	44012.7	0.501002	0.0673172	1	43	65	14494	14569	Project	18726	6247	-0.0406706	-0.140068	G1	Project
CGAGTTCTGTCCCACC-1	52680.2	0.682834	0.0657277	1	27	85	1294	1984	SeuratProject	18335	5130	0.0245591	0.153751	G2M		AGTTGACGGTCCTTGC-1	40174.7	0.391086	0.0549381	1	65	63	20046	14274	Project	21115	6051	-0.220707	-0.390232	G1	Project
CGATACCTCGCGGACA-1	48053	0.524205	0.0793827	1	40	48	1731	1263	SeuratProject	6002	2986	0.0979165	0.0368516	S		AGTTTCGCAGGTCGGA-1	37231.2	0.306787	0.103651	1	12	62	6669	14141	Project	20650	6790	0.133102	0.294966	G2M	Project
CGATCTGTTGGAGGAC-1	43849.8	0.38011	0.118401	1	46	24	1931	795	SeuratProject	14764	4728	0.0160941	-0.0872379	S		AGTTTGCACCTGCCTC-1	31948.7	0.155501	0.101493	1	58	74	18281	15871	Project	13568	5205	-0.0809326	-0.215972	G1	Project
CGCAAACACGAGTTAC-1	49010.1	0.557015	0.0726566	1	27	37	1290	1051	SeuratProject	7127	2571	-0.0605217	-0.0100967	G1		AGTTTGGCACGGGTTG-1	43110.4	0.475161	0.106603	1	48	102	15761	19935	Project	11986	4743	-0.00423652	-0.0418382	G1	Project
CGCAATTAGGGTAATA-1	40019.2	0.248789	0.0762266	1	28	44	1324	1187	SeuratProject	30653	6747	0.00429175	-0.054889	S		AGTTTGGCCAGACCTA-1	46491.7	0.571996	0.104806	1	47	31	15499	9636	Project	6569	3184	-0.0157659	-0.0344	G1	Project
CGCATCATGGCTTCAG-1	45502.1	0.436753	0.0766566	1	9	85	685	1987	SeuratProject	4662	1988	-0.00967987	0.0279765	G2M		ATAAACGGACCCGTAA-1	46576.4	0.574422	0.0677188	1	47	61	15503	13988	Project	22434	6682	-0.0427586	0.086398	G2M	Project
CGCATTAGCTAATAGG-1	46803.7	0.481375	0.0946929	1	27	57	1292	1440	SeuratProject	2457	1413	-0.0714899	-0.0542614	G1		ATAAAGGCTCGGTCGT-1	42138.4	0.447325	0.0357519	1	34	50	12220	12395	Project	1503	1142	-0.0140713	-0.0209998	G1	Project
CGCCATCCGATTATGA-1	46828.6	0.482229	0.0742469	1	24	80	1192	1888	SeuratProject	2344	1402	0.022903	0.0738975	G2M		ATAAATATTAGCAGCT-1	38929.9	0.355437	0.0916639	1	38	28	13227	9203	Project	27490	7888	0.376521	0.406124	G2M	Project
CGCCCGCTTCCGTACA-1	43419.5	0.365358	0.0806647	1	18	80	989	1889	SeuratProject	7644	2908	-0.0362249	0.0079646	G2M		ATAACGCCGGAGGGTC-1	44834.5	0.524536	0.092688	1	35	81	12477	16891	Project	12439	5296	0.0713853	-0.0544312	S	Project
CGCGAGTCTGCCGGGT-1	47888	0.518547	0.0976868	1	52	20	2134	716	SeuratProject	1509	934	0.00554187	0.00453562	S		ATAACGGAGTCCAACG-1	38620.6	0.346578	0.0895656	1	25	75	9952	16023	Project	9851	4352	0.146674	-0.0808741	S	Project
CGCGCAAATGTCCAGA-1	43061.8	0.353096	0.106522	1	56	24	2270	793	SeuratProject	7351	3066	-0.000673684	-0.0729296	G1		ATAAGGTGGAGAACAT-1	37370.8	0.310786	0.0725982	1	50	72	16262	15583	Project	5713	3043	-0.0670278	-0.11246	G1	Project
CGCGCCCGACTTAATA-1	40875.1	0.278131	0.0969728	1	21	75	1090	1791	SeuratProject	9875	4032	-0.0185722	-0.0545752	G1		ATAAGTAGGATTCAGA-1	40049.6	0.387502	0.138108	1	27	103	10461	20084	Project	15086	5402	-0.0505659	-0.0701493	G1	Project
CGCGGGAATTAGGCAG-1	52330	0.670829	0.055821	1	28	80	1328	1887	SeuratProject	37467	7883	0.0378149	0.145216	G2M		ATAAGTTACCGCGACG-1	34473.6	0.227812	0.0706505	1	46	52	15249	12682	Project	18401	5844	-0.159913	-0.203356	G1	Project
CGCGTTCATGAAATAC-1	42391.8	0.330126	0.118125	1	27	51	1291	1323	SeuratProject	7940	3362	-0.0135706	-0.0574114	G1		ATAATAGCTGTTGAAT-1	43005.1	0.472144	0.0694457	1	47	63	15503	14278	Project	28230	7039	-0.181716	-0.280171	G1	Project
CGCTACGGGACATTTA-1	51054.6	0.627107	0.0852245	1	38	48	1663	1263	SeuratProject	39811	8485	0.00681183	0.0699215	G2M		ATAATAGTGTAGGGAC-1	31615.1	0.145948	0.0981095	1	18	30	8179	9498	Project	23158	6902	0.0326363	-0.0328548	S	Project
CGCTCGACATAATGAT-1	48664.4	0.545165	0.0415331	1	21	45	1088	1208	SeuratProject	888	591	-0.0356844	-0.0428185	G1		ATAATCTTGGAGAACC-1	44552.5	0.51646	0.0300995	1	61	77	19039	16305	Project	17225	6050	0.0773619	-0.190751	S	Project
CGCTCTCCGTAGATTA-1	52467.6	0.675547	0.080973	1	33	37	1493	1050	SeuratProject	2061	1092	0.0687918	-0.0487991	S		ATAATTAGCTAAGTAG-1	38632.6	0.346922	0.0571067	1	64	64	19794	14419	Project	17734	5845	-0.02784	-0.266644	G1	Project
CGCTGTGACGCCGCAC-1	46068	0.456154	0.0907822	1	25	47	1223	1246	SeuratProject	3473	1738	-0.03657	-0.031635	G1		ATACAGGCCCTCCAAT-1	39548.6	0.373154	0.0919149	1	56	72	17776	15581	Project	14521	5586	-0.11257	-0.151727	G1	Project
CGCTGTGTGGATGTTG-1	45941.2	0.451808	0.0906605	1	59	43	2373	1162	SeuratProject	4607	1794	-0.0324289	-0.0426499	G1		ATACCACGGGCAACTT-1	36791.2	0.294186	0.0988424	1	35	29	12470	9349	Project	18223	6493	0.0944744	0.344289	G2M	Project
CGCTTATTCCCGGTCG-1	44073.7	0.387785	0.0841859	1	42	30	1797	912	SeuratProject	6312	2619	0.0330099	-0.0873606	S		ATACCAGGCTAATAGA-1	38404.1	0.340377	0.0815036	1	9	55	5911	13126	Project	4456	2631	0.0346789	-0.0826501	S	Project
CGCTTTCATACCGGTG-1	48580.7	0.542294	0.0828878	1	14	50	851	1306	SeuratProject	1048	628	-0.039838	-0.0226623	G1		ATACGCCGGCGAAACC-1	47397.3	0.597933	0.121633	1	40	78	13738	16455	Project	15870	5802	-0.0983326	-0.0713602	G1	Project
CGGAAATTTCACATCC-1	40411.1	0.262223	0.0840318	1	4	82	516	1930	SeuratProject	20402	4237	-0.00709964	-0.0657966	G1		ATACGGAACGTCGTTT-1	37664.3	0.319189	0.0849573	1	56	22	17769	8328	Project	5121	2926	-0.0300339	-0.0819697	G1	Project
CGGAACGTAAACATAG-1	50005.9	0.591153	0.103017	1	47	45	1967	1203	SeuratProject	4609	2141	0.0072379	-0.00880721	S		ATACGGGTTTCGATTG-1	42430.2	0.45568	0.0596368	1	22	82	9196	17039	Project	19730	5928	-0.131604	-0.00861443	G1	Project
CGGAGCTTATAACACC-1	45406.8	0.433486	0.0790906	1	10	86	719	2007	SeuratProject	15148	4082	-0.0162405	-0.0148016	G1		ATACGGTGAAGATGCA-1	40571.8	0.402458	0.062468	1	33	11	11963	6738	Project	24594	6903	0.0074593	0.131534	G2M	Project
CGGAGTTTGAGAGACA-1	47699.4	0.512083	0.10047	1	30	34	1391	992	SeuratProject	10130	3119	0.013437	-0.0672225	S		ATACGTACTTAGCCAC-1	47542.8	0.602099	0.108611	1	55	77	17524	16307	Project	1347	964	0.026448	-0.0134118	S	Project
CGGCACCGTTAGCGCC-1	42138	0.321426	0.0861819	1	11	89	754	2065	SeuratProject	24860	5445	-0.0117596	0.0100353	G2M		ATACGTCCACTCCTGT-1	49031.1	0.644723	0.0955092	1	47	93	15507	18629	Project	10298	4212	-0.182609	-0.0927982	G1	Project
CGGCTCTTCGTCGAAC-1	50156.9	0.596329	0.0865064	1	8	86	652	2007	SeuratProject	5039	2080	-0.0371743	-0.0110394	G1		ATACTAGCATGACCCT-1	46673.9	0.577216	0.0389546	1	21	61	8941	13994	Project	33066	7373	0.0464504	1.01921	G2M	Project
CGGGATCAATGTAAGA-1	46450.6	0.469269	0.0926321	1	23	59	1157	1479	SeuratProject	2839	1569	-0.0640226	-0.0639832	G1		ATACTGCCTTACACCG-1	33717.6	0.206161	0.102678	1	58	84	18282	17321	Project	18577	6137	0.0955486	-0.172588	S	Project
CGGGCAGCTAAACCGC-1	32762.1	0	0.0723564	1	32	56	1461	1420	SeuratProject	35295	7616	-0.0601996	0.00978564	G2M		ATACTTGTTCTCGAGC-1	37694.4	0.320051	0.0783812	1	30	10	11206	6594	Project	5318	2914	-0.0515191	-0.0312864	G1	Project
CGGTAGAGGTGCAGGT-1	59000.4	0.899503	0.0660765	1	22	92	1126	2121	SeuratProject	11051	4213	0.107884	0.0847295	S		ATAGACAACGGGACCT-1	37422.7	0.31227	0.0669257	1	28	92	10712	18489	Project	12797	5205	0.0730497	0.0168483	S	Project
CGGTATAGGTATTAGC-1	47315.3	0.498914	0.0702712	1	11	99	755	2259	SeuratProject	2195	1187	-0.045904	-0.00966117	G1		ATAGACGAAGAGAAAG-1	40313.2	0.395052	0.0452496	1	33	45	11967	11670	Project	14211	5294	-0.0685257	-0.0736781	G1	Project
CGGTCAAGTGGGAACC-1	57215.2	0.838305	0.0473668	1	26	80	1260	1887	SeuratProject	1909	1182	0.244597	0.057919	S		ATAGAGTACTGGGACA-1	34830.3	0.238027	0.120147	1	26	48	10201	12107	Project	8086	4056	-0.0410034	-0.0570259	G1	Project
CGGTCTATCAACCCGT-1	48255.2	0.531135	0.0934272	1	18	82	990	1928	SeuratProject	6482	2891	-0.032344	-0.0772274	G1		ATAGAGTTATCAACTT-1	37709.7	0.32049	0.0661727	1	27	93	10459	18634	Project	18126	6175	-0.137808	-0.307571	G1	Project
CGGTGCAGATAGAACG-1	45733	0.444669	0.09591	1	42	36	1797	1029	SeuratProject	3799	1886	-0.0096719	-0.00733402	G1		ATAGGCGGCTATAGAA-1	38492.7	0.342915	0.0525386	1	43	33	14490	9927	Project	28643	7133	0.259593	-0.0844721	S	Project
CGGTGCGCGTTGGTCC-1	44737	0.410523	0.0941007	1	49	39	2034	1086	SeuratProject	4604	2326	-0.076579	-0.0791412	G1		ATAGGCTAGCTTCGCA-1	38528.7	0.343945	0.118782	1	25	97	9955	19215	Project	13940	4777	0.0414422	0.0740356	G2M	Project
CGGTGGGCTCCAGCCT-1	53290.9	0.703772	0.0835774	1	15	99	890	2259	SeuratProject	15118	5083	0.178121	0.284022	G2M		ATAGGGATATCCTTGA-1	32272.2	0.164766	0.0835617	1	21	71	8942	15444	Project	13010	5076	-0.105126	-0.164747	G1	Project
CGTACCTGATAGGCCT-1	45782.8	0.446376	0.106092	1	22	68	1124	1655	SeuratProject	3432	1864	-0.0707381	0.00780006	G2M		ATAGGTTGGGCAGATG-1	42258.3	0.450756	0.0835316	1	28	64	10708	14427	Project	13384	4658	0.003828	-0.124638	S	Project
CGTAGCGAATTGTCAG-1	48082.7	0.525221	0.0524296	1	13	71	819	1715	SeuratProject	1350	848	0.00372084	-0.0720067	S		ATAGTGAAGCGTTCTC-1	36444.3	0.28425	0.0615945	1	41	57	13988	13409	Project	17132	5739	-0.0549083	-0.125976	G1	Project
CGTATTAAGAGATCTA-1	40689.5	0.271768	0.0736465	1	32	54	1461	1381	SeuratProject	9816	4114	-0.0332723	-0.0756786	G1		ATAGTTCCACCCACTC-1	41335.9	0.424341	0.0488238	1	38	102	13237	19937	Project	21461	6257	-0.170686	0.0370639	G2M	Project
CGTCACGTCCATTGGT-1	52019.2	0.660174	0.0990499	1	47	51	1968	1320	SeuratProject	17782	5417	0.173119	0.154373	S		ATATAAAGCGCTCGTG-1	41473	0.428267	0.0625885	1	58	68	18280	15000	Project	22613	6194	-0.110967	-0.310811	G1	Project
CGTCGGGTCTAAGCGC-1	48467.5	0.538414	0.0783361	1	54	22	2202	755	SeuratProject	1016	678	0.0231793	-0.0575732	S		ATATAAATGTAGCTGC-1	36585.3	0.288289	0.0790137	1	54	74	17271	15872	Project	12977	5093	-0.229952	-0.204048	G1	Project
CGTCTGGAAGGGCCCG-1	47783.9	0.514977	0.0451031	1	16	62	920	1539	SeuratProject	1681	980	-0.00748732	-0.028661	G1		ATATCGGTAGGGAGAT-1	50598.6	0.689613	0.0760017	1	38	110	13238	21097	Project	21733	6883	-0.195334	0.378043	G2M	Project
CGTGACATTGGGTCGT-1	38586.6	0.199674	0.063107	1	15	83	888	1948	SeuratProject	17661	5043	-0.0529542	-0.0719441	G1		ATATCGTTCCTCGAAC-1	42529.1	0.458513	0.129645	1	58	92	18283	18482	Project	5225	2887	0.0315772	-0.054189	S	Project
CGTGCATTGTCGACGC-1	48293.2	0.532438	0.0628555	1	39	31	1695	932	SeuratProject	1185	755	0.0144944	-0.0205073	S		ATATCTCCCTCGTTAA-1	39776.2	0.379674	0.0594058	1	19	87	8439	17765	Project	24126	6404	-0.138655	-0.0477657	G1	Project
CGTGTCCCATTCGCGA-1	44987.5	0.419114	0.0781251	1	28	40	1324	1109	SeuratProject	15883	4613	-0.0277245	-0.0820314	G1		ATATCTTAGGGCCTTC-1	45274.2	0.537129	0.0546369	1	35	61	12474	13990	Project	15835	5850	-0.0582067	-0.132618	G1	Project
CGTGTCTCGTTACGAC-1	45375.3	0.432407	0.0543768	1	60	34	2406	987	SeuratProject	4285	2044	-0.0554654	-0.103003	G1		ATATGTCTCCCTAGCC-1	41359	0.425003	0.0876881	1	35	97	12479	19212	Project	22650	6883	0.00579495	0.38698	G2M	Project
CGTTAGCTCACAACTG-1	53533.1	0.712075	0.0876585	1	14	90	855	2084	SeuratProject	5958	2683	0.00873437	-0.0638701	S		ATATTCAGTTAAACCT-1	39274.6	0.365309	0.0482315	1	44	40	14743	10942	Project	19983	6010	-0.0561793	-0.0140345	G1	Project
CGTTCATGGTGCGCGT-1	43924.3	0.382663	0.102717	1	48	20	1999	717	SeuratProject	6231	2685	-0.0484664	-0.104051	G1		ATATTCCCACAGGTCA-1	35384.6	0.2539	0.134966	1	11	59	6416	13706	Project	7885	3835	-0.0885432	-0.104999	G1	Project
CGTTGAGTAATTGCGT-1	52054.1	0.661369	0.0348314	1	11	101	755	2298	SeuratProject	2479	1275	0.0895106	0.15227	G2M		ATATTGCTGTCAAAGT-1	49276.3	0.651746	0.0523277	1	18	32	8180	9788	Project	26836	7228	0.348045	0.490942	G2M	Project
CGTTGTTTCAATTCCC-1	47976.3	0.521574	0.0834314	1	34	40	1527	1108	SeuratProject	1643	895	-0.0447599	0.0715777	G2M		ATATTTAACCCTCAAG-1	41065.6	0.416599	0.0592151	1	31	55	11464	13121	Project	17427	5796	-0.0340435	-0.186554	G1	Project
CGTTTAAGCGGAGCAC-1	47888	0.518547	0.0842022	1	13	59	818	1481	SeuratProject	1646	934	0.0139026	-0.0844908	S		ATCAAACACTGTTCCA-1	42815	0.466701	0.0974067	1	47	107	15509	20660	Project	17177	6321	0.13398	-0.115943	S	Project
CGTTTCACTTCGGGCG-1	46477.7	0.4702	0.0991392	1	18	92	991	2122	SeuratProject	2633	1557	0.053665	-0.0214072	S		ATCAAACGAAGGTTTG-1	39176.3	0.362492	0.0891138	1	49	33	16004	9926	Project	8620	4152	0.0230588	0.0118203	S	Project
CGTTTCGCTCATTACA-1	45037.6	0.420829	0.106628	1	35	49	1562	1283	SeuratProject	27147	7281	0.00896601	-0.0344445	S		ATCAATCTGGGCTGCA-1	35643.4	0.261314	0.0698373	1	33	65	11970	14571	Project	16858	5866	0.193533	-0.0994176	S	Project
CGTTTGTGTAGAGGGT-1	43141.1	0.355813	0.0686729	1	55	41	2237	1124	SeuratProject	10813	3031	-0.0580248	-0.0485156	G1		ATCACGTGCTAATTAA-1	47601.3	0.603775	0.0647571	1	46	36	15247	10362	Project	28885	7608	0.843688	1.28632	G2M	Project
CTAAAGAATGCCTACT-1	48094	0.525609	0.05346	1	36	36	1594	1030	SeuratProject	1373	843	0.00282027	0.103811	G2M		ATCACTTCATCCTCGC-1	38786.2	0.351319	0.0728593	1	21	67	8941	14864	Project	20025	6651	0.107925	0.102116	S	Project
CTAAATCCGGTGTACA-1	47639	0.510011	0.0729406	1	61	35	2440	1006	SeuratProject	8238	3136	-0.0638976	-0.0569703	G1		ATCAGACGGCACGCCG-1	45117.6	0.532644	0.0493359	1	44	42	14743	11232	Project	28920	7221	0.341025	0.598143	G2M	Project
CTAAATCCTATTCCGG-1	44766.4	0.411532	0.0584661	1	26	84	1261	1965	SeuratProject	4523	2313	0.00342074	0.299227	G2M		ATCAGCCTCATGCTGC-1	34983.3	0.242409	0.111352	1	57	87	18030	17757	Project	16647	5688	-0.113418	0.0745892	G2M	Project
CTAACCGCGCGCCCGT-1	47566.6	0.507528	0.0604133	1	37	35	1628	1010	SeuratProject	1938	1076	0.00487745	0.0342623	G2M		ATCAGCTCGTCCACTA-1	40204.8	0.391948	0.0609219	1	49	15	16002	7315	Project	2924	1913	-0.0818859	-0.0360376	G1	Project
CTAACTGGTCCGGTTC-1	46638.4	0.47571	0.103042	1	50	36	2068	1028	SeuratProject	2748	1486	-0.0787031	-0.0346159	G1		ATCAGTAGGCAGGGAT-1	39225.9	0.363912	0.0746062	1	23	87	9449	17764	Project	18325	6039	0.0397476	0.0798824	G2M	Project
CTACAAGAAATAACCC-1	41391.3	0.295825	0.112648	1	58	40	2339	1104	SeuratProject	12391	3804	-0.0127403	-0.0554211	G1		ATCCAACGCAGTCATA-1	41149.5	0.419002	0.117496	1	25	37	9947	10511	Project	14017	5463	0.0364492	-0.222741	S	Project
CTACGAACTAGGTCGA-1	47259.1	0.496989	0.0677074	1	5	73	549	1755	SeuratProject	11219	3310	-0.0204245	-0.032285	G1		ATCCAATGGAGGGTCC-1	35903.7	0.268768	0.0865637	1	43	27	14489	9057	Project	7182	3628	-0.0999062	-0.123162	G1	Project
CTACGCCATTTCCGAT-1	45651.5	0.441875	0.0788148	1	12	80	786	1890	SeuratProject	4200	1922	-0.00373347	0.0175585	G2M		ATCCAATGGTACCGAA-1	39838.1	0.381445	0.0783611	1	36	6	12719	6012	Project	8147	3897	-0.0271591	-0.0570259	G1	Project
CTACTATCATAGGTTT-1	52465.1	0.675462	0.0710501	1	53	25	2168	813	SeuratProject	1848	1095	-0.0494145	0.0175718	G2M		ATCCACATCGACAGAA-1	35395.1	0.254204	0.0668454	1	62	72	19290	15580	Project	15810	5519	-0.108031	-0.222061	G1	Project
CTACTCAAGGTATAGT-1	46104.2	0.457396	0.0827904	1	60	42	2407	1143	SeuratProject	3805	1722	-0.025609	0.00208937	G2M		ATCCAGAGCAACAACC-1	42326.3	0.452703	0.106081	1	50	52	16259	12681	Project	10036	4644	-0.00175513	-0.117454	G1	Project
CTACTGCCACCTGACC-1	47974	0.521496	0.080689	1	27	63	1292	1557	SeuratProject	1321	896	0.0613583	0.00283575	S		ATCCAGGATTCGTGAA-1	44764	0.522517	0.0539642	1	40	46	13734	11813	Project	24243	7122	1.11492	0.669826	S	Project
CTAGACTGCATTTCGT-1	44893.2	0.415878	0.0897761	1	10	96	720	2201	SeuratProject	4878	2257	0.00384884	-0.0273015	S		ATCCTACCTAAGCTCT-1	38045.2	0.330099	0.0765439	1	44	48	14744	12103	Project	10418	4555	-0.00835199	0.0326933	G2M	Project
CTAGTATTCGGAATTA-1	43908.5	0.38212	0.109224	1	14	80	854	1889	SeuratProject	6871	2692	0.0207318	-0.0496974	S		ATCCTGAATCGCTGCG-1	49877.9	0.668976	0.0976276	1	38	26	13227	8913	Project	12075	5060	-0.0801156	0.0631955	G2M	Project
CTAGTGAAGGACAGGA-1	48444.9	0.537638	0.0967051	1	34	38	1527	1069	SeuratProject	1127	688	-0.0330035	-0.0547603	G1		ATCCTGCGTGGAATGG-1	38912.4	0.354934	0.0462837	1	45	47	14996	11957	Project	20140	6141	0.0424257	-0.122989	S	Project
CTAGTTGGGCCCGGTA-1	46688.2	0.477417	0.0700846	1	26	68	1259	1654	SeuratProject	2331	1464	0.00621786	0.0684434	G2M		ATCGACCCAATACAGA-1	28708.4	0.062703	0.0912824	1	43	63	14494	14279	Project	20208	6497	-0.26681	-0.164724	G1	Project
CTATAGGCGTTGATGT-1	43989.9	0.384914	0.0772164	1	62	38	2474	1064	SeuratProject	6092	2656	-0.0571233	-0.0243449	G1		ATCGACTCTTTCCGTT-1	38649.3	0.3474	0.116272	1	23	61	9445	13993	Project	15620	5899	0.0368426	0.1723	G2M	Project
CTATGTCACTAGCCCA-1	56395.3	0.810197	0.105873	1	30	66	1394	1614	SeuratProject	14401	5179	0.195349	0.188105	S		ATCGCACGCCGGGAGA-1	42660.9	0.462288	0.0767648	1	25	57	9950	13412	Project	9726	4533	-0.067058	-0.133587	G1	Project
CTATGTCTATTGAAAC-1	48075.9	0.524988	0.0777844	1	11	55	750	1404	SeuratProject	1361	851	0.00781278	-0.0241805	S		ATCGCCAGTCAACATT-1	35605.2	0.260221	0.0660522	1	45	105	15004	20370	Project	25840	7260	-0.0605822	1.06826	G2M	Project
CTATGTGAGTCACGGC-1	37355.1	0.157458	0.0750826	1	45	17	1897	659	SeuratProject	40705	5587	-0.0262201	-0.0732237	G1		ATCGGCAAGCAGTCCA-1	40978.4	0.414102	0.0992942	1	20	96	8693	19071	Project	11778	5109	-0.07019	-0.144289	G1	Project
CTATTGTGTTTGGTCA-1	46567.4	0.473273	0.108721	1	13	101	822	2298	SeuratProject	15730	5463	0.149389	0.266484	G2M		ATCGGTTACCTAGTAA-1	43646.8	0.490523	0.084395	1	34	8	12215	6303	Project	10228	4544	-0.036888	-0.0337081	G1	Project
CTCAAGACATTAGCGC-1	40843.4	0.277045	0.0621334	1	14	102	856	2317	SeuratProject	42200	8417	-0.000552503	0.193119	G2M		ATCGTTAGCTAGCGGA-1	43324.1	0.481282	0.0842143	1	58	98	18284	19352	Project	5165	2588	-0.0699026	-0.0914605	G1	Project
CTCATGGCTCACAATC-1	47691.1	0.511796	0.070539	1	13	63	819	1559	SeuratProject	1867	1021	0.00133363	0.00393917	G2M		ATCTAATATCCTACGG-1	40131.5	0.389849	0.129876	1	55	67	17523	14856	Project	9439	4156	0.0189433	-0.163812	S	Project
CTCATGGTAATTTGCG-1	47306.2	0.498603	0.0861332	1	50	26	2067	833	SeuratProject	1977	1191	0.012113	-0.0852431	S		ATCTAGCTTGTGAGGG-1	38933.6	0.35554	0.127888	1	67	65	20551	14563	Project	8830	4237	-0.0494916	-0.144566	G1	Project
CTCATTTGATGGGCGG-1	51664.3	0.648006	0.0977355	1	22	62	1123	1538	SeuratProject	2503	1437	-0.0559223	-0.0243306	G1		ATCTCCCTGCAATCTA-1	43506.1	0.486493	0.0847063	1	16	72	7680	15590	Project	21715	6816	0.0107577	-0.109289	S	Project
CTCCCTCCTTTCGATC-1	47654.8	0.510554	0.112113	1	51	23	2100	775	SeuratProject	1771	1037	-0.0662748	-0.0480596	G1		ATCTGACATGGAAGGA-1	39324	0.366721	0.0898065	1	63	41	19539	11083	Project	8291	4086	0.0383708	-0.0597359	S	Project
CTCCGCCCACATGAGG-1	43768.1	0.377309	0.101192	1	43	39	1831	1087	SeuratProject	6122	2754	0.0481608	-0.0852461	S		ATCTGCACCTCTGCGA-1	39485	0.371334	0.0646567	1	29	101	10965	19794	Project	8624	4023	-0.00420626	-0.065698	G1	Project
CTCCGGCCTAATATGC-1	48223	0.530033	0.0746363	1	19	59	1021	1480	SeuratProject	1170	786	-0.0410464	-0.00580079	G1		ATCTGCTGTTATCGCC-1	38068.9	0.330777	0.0507214	1	67	57	20550	13403	Project	21467	6413	-0.0859559	0.0916796	G2M	Project
CTCGAGGTCGAACAGT-1	47500.9	0.505277	0.06275	1	29	59	1360	1478	SeuratProject	1750	1105	-0.000478933	-0.0408536	G1		ATCTGGTTAAGACTGT-1	31607.6	0.145732	0.102427	1	26	76	10205	16168	Project	13167	5341	-0.148944	-0.127613	G1	Project
CTCGCACCTATATAGT-1	46595.4	0.474236	0.0893786	1	24	68	1191	1654	SeuratProject	2602	1505	-0.0307083	-0.0216478	G1		ATCTGTAATTGTACCC-1	38313.8	0.337792	0.0327902	1	15	57	7426	13415	Project	18687	5945	-0.203534	-0.174756	G1	Project
CTCGGGTTCTCTGGCC-1	47811	0.515909	0.0765511	1	61	27	2439	851	SeuratProject	1861	968	-0.0514449	-0.0676163	G1		ATCTTGACCTGCAACG-1	38902.6	0.354655	0.0933205	1	26	44	10200	11526	Project	8371	4250	0.059856	-0.102693	S	Project
CTCGGTCCGTAGCCTG-1	48279.6	0.531973	0.0770947	1	18	50	987	1305	SeuratProject	1315	761	-0.0444481	-0.0627808	G1		ATCTTGACTTGTCCAA-1	45031.8	0.530186	0.0899872	1	30	108	11218	20809	Project	12625	5218	-0.053244	-0.193611	G1	Project
CTCGGTTGTCGGCCCT-1	44920.3	0.416809	0.110368	1	56	26	2270	832	SeuratProject	4535	2245	-0.0252161	-0.0964616	G1		ATGAAGCCAAGGAGCC-1	41074.2	0.416847	0.0724175	1	22	46	9191	11818	Project	6585	3438	-0.0225897	-0.0773569	G1	Project
CTCTACACTGGCGATT-1	39763.7	0.240028	0.109533	1	43	17	1829	659	SeuratProject	16868	4523	-0.0268495	-0.0866633	G1		ATGACGCCGGCTCTAA-1	40182.2	0.391301	0.0537132	1	16	58	7678	13560	Project	2770	1922	-0.0401259	-0.013135	G1	Project
CTCTCTAACTGCCTAG-1	48223	0.530033	0.0843725	1	57	21	2303	735	SeuratProject	1248	786	-0.0398284	0.0344764	G2M		ATGACGCGTTCTATCC-1	35910.4	0.26896	0.0843649	1	52	30	16761	9490	Project	14125	5352	-0.0950039	-0.120025	G1	Project
CTCTGGACGCCTGGTG-1	48193.6	0.529024	0.0850703	1	32	62	1461	1536	SeuratProject	18089	5581	0.12607	0.132602	G2M		ATGACTATCAGCTGTG-1	41990.5	0.443087	0.0465347	1	63	43	19539	11373	Project	5701	3085	0.00470556	-0.0738396	S	Project
CTCTGTTTGAGGATTC-1	48066.8	0.524678	0.0767458	1	14	72	853	1734	SeuratProject	1528	855	-0.0303812	-0.0115386	G1		ATGACTATGCGACATT-1	45186.4	0.534616	0.0820457	1	48	88	15759	17904	Project	8317	3626	-0.0881196	-0.150401	G1	Project
CTCTTCTGGAAGTTAG-1	44460.8	0.401055	0.0733138	1	62	40	2474	1103	SeuratProject	5284	2448	-0.0372918	-0.0311206	G1		ATGAGGAGTGTTAATC-1	37534.1	0.315462	0.115388	1	25	35	9947	10221	Project	12328	4763	-0.0507626	0.0919218	G2M	Project
CTGAAAGAGATCCGAC-1	46151.8	0.459025	0.115577	1	19	69	1022	1675	SeuratProject	3108	1701	-0.0233098	0.0375904	G2M		ATGATCGGGAATAGAC-1	44064	0.50247	0.113601	1	16	54	7678	12979	Project	17227	6158	-0.212446	-0.0330047	G1	Project
CTGAATCCGAGACCTC-1	43463.4	0.366863	0.070328	1	47	53	1968	1359	SeuratProject	35656	7652	0.0386723	0.102943	G2M		ATGATGCAATGGTACA-1	42354.1	0.453501	0.0430208	1	44	50	14744	12393	Project	1335	1056	-0.00414574	-0.0134118	G1	Project
CTGCACCTGGAACCGC-1	53595.8	0.714225	0.0507825	1	15	49	885	1286	SeuratProject	935	610	0.0268019	-0.0569401	S		ATGCACTACCGCATTG-1	36187.1	0.276884	0.131281	1	27	45	10453	11671	Project	6540	3515	-0.0963808	-0.0849449	G1	Project
CTGCCAAGGTTGGAAG-1	50113.9	0.594855	0.0916991	1	21	77	1091	1830	SeuratProject	4231	2099	0.00538983	-0.117588	S		ATGCATGATCCAGGAT-1	39035.8	0.358469	0.0765941	1	25	65	9951	14573	Project	9055	4198	0.0640017	-0.0606815	S	Project
CTGCCTAGCCACCAAG-1	47095.7	0.491386	0.0638291	1	8	80	651	1890	SeuratProject	2393	1284	0.0451759	-0.0749755	S		ATGCCATTTGCGACCA-1	37560.3	0.316212	0.101433	1	43	91	14497	18340	Project	11725	4741	-0.149958	-0.209745	G1	Project
CTGCGGTAGTCACGTG-1	39458.8	0.229575	0.112835	1	10	92	720	2123	SeuratProject	35488	6976	-0.0510545	-0.0292206	G1		ATGCCGGTCTTGCATA-1	38444.8	0.341543	0.087407	1	31	75	11466	16022	Project	9448	4422	-0.0664377	-0.179934	G1	Project
CTGCGTTACGATATAA-1	44709.8	0.409592	0.0871068	1	16	90	923	2083	SeuratProject	4662	2338	0.0155751	-0.0281613	S		ATGCCGGTTGATGGGA-1	39878.8	0.38261	0.0616146	1	19	83	8439	17185	Project	3193	2043	0.0599165	-0.013677	S	Project
CTGCTGAGGCCACGAA-1	46940.4	0.486062	0.103447	1	49	35	2034	1008	SeuratProject	8454	3438	-0.0211007	-0.0619867	G1		ATGCGACAGTCCCATT-1	47713.9	0.606999	0.0525185	1	35	71	12476	15441	Project	25949	7019	-0.107895	-0.270818	G1	Project
CTGGAAATGGATGCTT-1	43417.2	0.36528	0.119261	1	29	53	1359	1362	SeuratProject	6473	2909	0.0252076	0.0258906	G2M		ATGCGAGTCCCACCAC-1	41536.5	0.430087	0.106041	1	48	104	15761	20225	Project	11621	4902	-0.0877565	-0.061212	G1	Project
CTGGCATCCGAATGAG-1	48671	0.54539	0.124104	1	48	26	1999	833	SeuratProject	5966	2709	0.00224314	-0.0884664	S		ATGCTCAGTGTTGCAT-1	34041.4	0.215434	0.0713633	1	21	29	8937	9352	Project	17042	6031	0.280125	-0.208776	S	Project
CTGGCGACATAAGTCC-1	46067.1	0.456123	0.0778087	1	17	81	956	1908	SeuratProject	10183	3813	-0.0416571	-0.0288631	G1		ATGCTCTGGCGCGGTA-1	35194.2	0.24845	0.0648976	1	60	76	18786	16160	Project	14123	5613	0.0370695	0.0996598	G2M	Project
CTGGCTGGTTGTCAGT-1	39295.8	0.223987	0.0687621	1	54	56	2205	1416	SeuratProject	25980	6605	0.0641542	0.180873	G2M		ATGGAGCAGGCCGTGA-1	33295.4	0.19407	0.091192	1	36	66	12727	14715	Project	20584	6287	-0.0597047	0.195895	G2M	Project
CTGGGCCTGCTATATC-1	46022.7	0.454602	0.0937031	1	44	30	1864	912	SeuratProject	3290	1758	-0.0715957	-0.0422659	G1		ATGGATCCGGCGTCCG-1	36641.6	0.289901	0.0903688	1	19	79	8438	16605	Project	14916	5065	-0.124554	-0.14618	G1	Project
CTGGTCCTAACTTGGC-1	47127.4	0.492472	0.0568028	1	7	65	616	1599	SeuratProject	4131	1270	0.0292239	-0.0389279	S		ATGGATTGACCAAACG-1	37334.1	0.309732	0.113521	1	27	61	10455	13992	Project	11425	4827	-0.0587968	0.023756	G2M	Project
CTGTCAAATGGCTCGG-1	47919.7	0.519634	0.0821008	1	23	83	1159	1946	SeuratProject	1389	920	-0.00460338	-0.0337606	G1		ATGGCAGCCGAGAAAC-1	45160.2	0.533865	0.112065	1	33	9	11963	6448	Project	16008	5930	0.0591751	-0.111745	S	Project
CTGTCACGCCAGGCGC-1	52260.5	0.668446	0.0559671	1	10	98	721	2240	SeuratProject	2121	1190	-0.0480771	0.0532162	G2M		ATGGGACCTGCTGAAC-1	39249.8	0.364598	0.11832	1	61	31	19033	9633	Project	10467	4496	-0.141893	-0.10079	G1	Project
CTGTTCACTGCCTGTG-1	47978.5	0.521651	0.0644457	1	22	56	1122	1421	SeuratProject	1464	894	0.117351	-0.0649148	S		ATGGGCCTCGGCCTCT-1	49266.8	0.651474	0.0854894	1	45	91	15002	18340	Project	9565	3810	-0.0302608	-0.0940206	G1	Project
CTTAACTTCGAAGTAC-1	47534.9	0.506441	0.0670988	1	11	63	751	1559	SeuratProject	2267	1090	-0.0460152	-0.00522396	G1		ATGGTCGCGTGGTTTC-1	48369.8	0.625785	0.113209	1	45	85	15001	17469	Project	11951	4095	-0.0769836	-0.0945626	G1	Project
CTTACACGGTATTCCA-1	45495.3	0.43652	0.114944	1	31	45	1426	1206	SeuratProject	4291	1991	-0.0449158	-0.0618703	G1		ATGTAAGGCTGCTCTT-1	43721.2	0.492654	0.150819	1	32	112	11724	21389	Project	8610	4154	-0.0494916	0.147206	G2M	Project
CTTACACTGGGAAATA-1	48266	0.531507	0.0727377	1	16	48	919	1267	SeuratProject	1226	767	0.0649687	0.0148676	S		ATGTACGATGACGTCG-1	40064.1	0.387917	0.0605403	1	66	64	20299	14418	Project	15634	5356	-0.0995431	-0.235888	G1	Project
CTTAGCCTTCCACATG-1	46102	0.457318	0.0843401	1	22	78	1125	1849	SeuratProject	3161	1723	0.0355599	-0.0591223	S		ATGTAGCGCGCGTAGG-1	37553.9	0.316029	0.109505	1	68	72	20805	15578	Project	5720	2970	-0.0283695	-0.0906418	G1	Project
CTTCCGCTCCGTGAAG-1	51808.7	0.652957	0.0911392	1	56	50	2272	1299	SeuratProject	2585	1377	-0.00535819	-0.00637098	G1		ATGTGCATCCGACGCA-1	43353.1	0.482112	0.105358	1	23	57	9445	13413	Project	14078	5750	-0.0879834	-0.0191893	G1	Project
CTTCGTAGATAGGTGA-1	46018.2	0.454447	0.100843	1	39	45	1697	1204	SeuratProject	3034	1760	-0.0766003	-0.000917547	G1		ATGTGGACATCTTGAT-1	42443.8	0.456071	0.0502395	1	47	71	15504	15438	Project	23175	6496	-0.206046	-0.236545	G1	Project
CTTCTATGTTGAAGTA-1	44757.3	0.411221	0.0946199	1	46	28	1932	873	SeuratProject	4446	2317	-0.0303803	-0.0252812	G1		ATGTTACGAGCAATAC-1	46544.1	0.573497	0.0988223	1	15	29	7422	9353	Project	12030	5045	0.0395812	-0.102139	S	Project
CTTCTATTAATGCTAG-1	44540	0.403772	0.0839182	1	51	47	2103	1241	SeuratProject	5257	2413	-0.0543607	-0.0697472	G1		ATGTTCGTCGACCCAC-1	42539.2	0.458801	0.0549682	1	34	14	12216	7173	Project	24499	6623	-0.154588	-0.271914	G1	Project
CTTCTTACGTCGTATA-1	47881.2	0.518314	0.0652814	1	14	60	852	1500	SeuratProject	1626	937	-0.0534673	0.00388916	G2M		ATGTTGTAGTCTGTTT-1	40876.9	0.411197	0.0697871	1	65	47	20044	11953	Project	2346	1645	0.00349513	0.00637721	G2M	Project
CTTGCAACCGCCTCCT-1	47806.5	0.515754	0.0879587	1	43	25	1830	815	SeuratProject	1789	970	0.00176393	-0.0380096	S		ATTAAACATGCGGACC-1	42369.4	0.45394	0.0820056	1	43	59	14493	13698	Project	34608	8073	0.603901	0.0415845	S	Project
CTTGCCCAGGCTCTAC-1	44057.9	0.387242	0.0943765	1	45	55	1901	1398	SeuratProject	25288	6835	0.0721935	0.0223485	S		ATTAATACTACGCGGG-1	41968.7	0.442464	0.117798	1	22	66	9194	14719	Project	14076	5591	-0.0218332	0.0159027	G2M	Project
CTTGTACTTGTTGACT-1	48564.8	0.541751	0.0446731	1	21	51	1088	1324	SeuratProject	922	635	-0.029014	-0.0130635	G1		ATTAATGAACCAGTCG-1	41737.4	0.435841	0.0535124	1	23	79	9448	16604	Project	11916	4821	0.0118925	-0.0705645	S	Project
CTTGTGCTCACCGATT-1	53765.2	0.720029	0.0387908	1	22	94	1126	2160	SeuratProject	14698	4735	0.136792	0.210286	G2M		ATTAATTCGGTCACTC-1	43234.4	0.478712	0.0382418	1	14	66	7175	14720	Project	25987	6861	0.0171579	-0.154818	S	Project
CTTTAACTTTCAAAGG-1	45488.5	0.436287	0.0822793	1	23	67	1157	1635	SeuratProject	3722	1994	-0.0471851	-0.041606	G1		ATTACAACTACCGGCC-1	44142.8	0.504728	0.0478198	1	11	87	6420	17767	Project	21816	6690	0.489681	1.0223	G2M	Project
CTTTGGCTTTAGTAAA-1	52592.8	0.679839	0.0701252	1	32	40	1459	1108	SeuratProject	1987	1040	-0.00643748	-0.043954	G1		ATTACATGTCAGTCTT-1	40807.8	0.409218	0.0781101	1	50	108	16266	20804	Project	6593	3538	-0.0275525	-0.0140691	G1	Project
GAAACAGCCATGCAGT-1	46357.8	0.466087	0.0560401	1	13	61	818	1520	SeuratProject	3228	1610	-0.03794	-0.0746315	G1		ATTACGCGCTGGCAGG-1	44686.8	0.520306	0.0495367	1	40	30	13732	9493	Project	31945	7793	0.521001	1.98263	G2M	Project
GAAACCGAATTACCTT-1	41291.7	0.29241	0.102725	1	45	51	1900	1320	SeuratProject	9860	3848	-0.0243019	-0.0172812	G1		ATTACTAGCCTCTTGC-1	35544.2	0.258473	0.112657	1	18	44	8181	11528	Project	15912	5937	-0.0485081	-0.20512	G1	Project
GAAACTCTAATGAAGG-1	48028.3	0.523359	0.0739548	1	13	73	820	1753	SeuratProject	1392	872	0.0565552	-0.0352036	S		ATTACTTACTGGGCAT-1	37090	0.302741	0.097989	1	22	100	9198	19650	Project	5563	3155	-0.105883	-0.0928098	G1	Project
GAAAGCAGTGCACTTT-1	50721.9	0.615699	0.107374	1	56	54	2273	1377	SeuratProject	9594	4150	0.0942615	0.0215806	S		ATTAGATTCCTCAGCA-1	32382.5	0.167926	0.0962421	1	25	105	9956	20375	Project	11242	5032	-0.140062	-0.182368	G1	Project
GAAATACCTGCTGGCT-1	51085.9	0.628178	0.0846809	1	7	85	618	1988	SeuratProject	3654	1687	0.0280144	-0.0678359	S		ATTAGATTGATAGCGG-1	35291.8	0.251243	0.0938526	1	19	49	8434	12253	Project	7599	3872	-0.0211523	-0.106764	G1	Project
GAAATCGCGCGCAACT-1	47021	0.488825	0.0993501	1	18	68	988	1655	SeuratProject	2245	1317	-0.0247812	-0.0127653	G1		ATTAGGCGATGCTTTC-1	38740.7	0.350018	0.124173	1	37	71	12980	15440	Project	17321	5827	-0.125204	-0.195768	G1	Project
GAAATGGCGGTGTTAG-1	48911.6	0.55364	0.091407	1	30	52	1393	1342	SeuratProject	5590	2614	-0.0294101	0.0403721	G2M		ATTATACTTTGCTCGT-1	37626.1	0.318096	0.121532	1	18	78	8186	16460	Project	14663	5289	-0.116489	-0.209468	G1	Project
GAAATTAGCACGGATA-1	47968.4	0.521302	0.102896	1	18	96	991	2200	SeuratProject	17213	5401	0.214953	0.173541	S		ATTATCGGAATGTACG-1	43830.2	0.495774	0.111503	1	69	57	21055	13402	Project	4608	2647	-0.0116202	-0.0193623	G1	Project
GAAATTGTCTCTATAA-1	39756.9	0.239795	0.107001	1	43	53	1833	1359	SeuratProject	11667	4526	-0.00815137	0.0702617	G2M		ATTATCTCGACAGATC-1	43005.1	0.472144	0.101794	1	7	61	5407	13997	Project	4774	2705	0.0464655	0.0547656	G2M	Project
GAACACACATCAACCA-1	48401.8	0.536163	0.0364622	1	22	50	1122	1305	SeuratProject	1121	707	0.0100366	-0.048508	S		ATTATGCCATAGGGAG-1	39945.9	0.384534	0.0955594	1	21	53	8940	12833	Project	13698	5452	-0.0499455	-0.174503	G1	Project
GAACGACCGAATGATA-1	47645.8	0.510244	0.0796099	1	19	63	1022	1558	SeuratProject	1845	1041	-0.0055509	-0.0435574	G1		ATTCAACCATTTAAGG-1	34101.9	0.217166	0.0608315	1	58	100	18284	19642	Project	18515	5994	-0.0638201	-0.285072	G1	Project
GAAGAAACGATATTGT-1	43539.5	0.369471	0.0980033	1	59	29	2372	890	SeuratProject	6696	2855	-0.00594505	-0.0166995	G1		ATTCACTGATGTTGGA-1	40783	0.408507	0.0820256	1	56	68	17775	15001	Project	12840	5148	-0.159686	-0.0648677	G1	Project
GAAGCTCGGACCCGTC-1	48442.6	0.53756	0.0865632	1	55	21	2235	735	SeuratProject	1056	689	-0.0497499	-0.0540245	G1		ATTCAGGACCTATTTC-1	48380.1	0.62608	0.110127	1	20	98	8693	19361	Project	4584	2755	0.0226956	0.00408234	S	Project
GAAGCTTGCTGACCGC-1	41520.3	0.300248	0.0836342	1	29	35	1357	1012	SeuratProject	17606	3747	-0.0126017	-0.0410331	G1		ATTCAGTAGCAGGGTC-1	43882	0.497259	0.0763732	1	27	25	10450	8770	Project	9131	4464	-0.0561187	-0.19782	G1	Project
GAAGTGATTTATCGTG-1	42294.2	0.326781	0.104429	1	39	47	1697	1243	SeuratProject	16675	5795	-0.00962169	0.0523538	G2M		ATTCATATACTGTCCA-1	34666.4	0.233335	0.106874	1	46	60	15250	13843	Project	23429	7202	0.104173	-0.0255319	S	Project
GAAGTGCTGGATAGCT-1	47317.5	0.498991	0.0664741	1	15	61	886	1520	SeuratProject	2129	1186	0.0594875	-0.0156106	S		ATTCATCGTTGAGGCA-1	44033.6	0.5016	0.108963	1	61	89	19040	18046	Project	4549	2314	-0.0211221	-0.0272271	G1	Project
GAAGTTTCCACTCAAT-1	37543.9	0.16393	0.0833584	1	36	46	1595	1224	SeuratProject	29680	7785	-0.0167765	0.0334638	G2M		ATTCCCACATAAACAA-1	40878.3	0.411237	0.109324	1	26	24	10198	8625	Project	12089	5142	-0.097682	-0.013504	G1	Project
GAATAGTGCTCGATTA-1	43867.7	0.380723	0.0871068	1	60	36	2406	1026	SeuratProject	6160	2710	-0.0419953	-0.11727	G1		ATTCCTCCGCCAGTGC-1	45930.4	0.555924	0.0443661	1	23	39	9443	10802	Project	37445	7905	1.04371	2.45914	G2M	Project
GAATATTCGGAGTCCC-1	43920	0.382516	0.0876423	1	13	83	821	1948	SeuratProject	17594	5070	-0.0564198	-0.0589202	G1		ATTCGACGCCGGGCCT-1	43083.4	0.474386	0.118199	1	36	26	12722	8913	Project	9663	4391	0.245052	-0.0108055	S	Project
GAATCGACATGGTCAC-1	45001.8	0.419603	0.0726891	1	26	42	1256	1148	SeuratProject	4936	2209	-0.0450665	-0.0740747	G1		ATTCGTGCTATCTCTT-1	39871.3	0.382395	0.0439947	1	42	110	14247	21096	Project	30986	7031	-0.0510803	0.327371	G2M	Project
GAATGTATGGCAGGTC-1	44861.5	0.414791	0.0756262	1	15	91	889	2103	SeuratProject	4435	2271	-0.0593759	-0.0124741	G1		ATTGAAGATCTTAGTG-1	47809.7	0.609744	0.0734416	1	31	49	11463	12251	Project	10816	4590	-0.0457695	-0.0277461	G1	Project
GAATGTTGGGTAATCT-1	45094.6	0.422784	0.0997477	1	23	69	1158	1674	SeuratProject	4567	2168	-0.0563978	0.0119267	G2M		ATTGACGTAACTCGGT-1	42987.8	0.471649	0.117717	1	8	72	5661	15592	Project	9377	4414	-0.0480542	-0.0305945	G1	Project
GAATTCACCCGGGTGT-1	47140.8	0.49293	0.0783523	1	47	55	1968	1398	SeuratProject	20562	5565	-0.0329737	0.00330384	G2M		ATTGATGAGTCCTAAC-1	40095.3	0.388811	0.0798169	1	33	99	11974	19503	Project	7985	3797	-0.0492647	-0.108932	G1	Project
GACAACGACCATTGAA-1	47435.3	0.503027	0.0714477	1	25	77	1226	1829	SeuratProject	1844	1134	0.0993976	0.199363	G2M		ATTGCCTTTATGTTTG-1	38228.6	0.33535	0.0821562	1	64	84	19797	17320	Project	4925	2701	-0.0498547	-0.0601511	G1	Project
GACAACGCAGCTTACG-1	48506	0.539733	0.0776059	1	20	54	1055	1383	SeuratProject	980	661	-0.035185	-0.0141828	G1		ATTGCTGCTCCTCCAT-1	44084.6	0.503061	0.0702288	1	35	43	12472	11379	Project	20917	6790	0.833626	1.45366	G2M	Project
GACACAAGGGAAGAAA-1	42993.9	0.350768	0.0775085	1	30	72	1395	1731	SeuratProject	8734	3096	0.0342668	0.139322	G2M		ATTGGATTACAGCGTA-1	43476	0.485631	0.0867946	1	54	102	17275	19933	Project	4545	2527	0.00574956	-0.0690999	S	Project
GACACTGAGTTCAGTG-1	45332.3	0.430933	0.0964941	1	44	46	1866	1223	SeuratProject	3827	2063	-0.0558907	-0.0784127	G1		ATTGTACAACTCGGCT-1	35977.3	0.270875	0.10577	1	35	103	12480	20083	Project	16695	5305	0.00131635	-0.105795	S	Project
GACATCGATTTATAAC-1	44655.5	0.407729	0.121922	1	52	50	2137	1299	SeuratProject	4499	2362	-0.0131487	0.0863303	G2M		ATTGTCGCAATACCTT-1	45581.8	0.54594	0.075068	1	15	85	7429	17476	Project	2526	1724	0.0342855	-0.0181514	S	Project
GACCAGAGCCCTGTAG-1	43928.8	0.382819	0.0998369	1	31	47	1426	1245	SeuratProject	6262	2683	0.0444976	-0.0700363	S		ATTTACAGTTTACTGG-1	43537	0.487379	0.10064	1	30	38	11209	10655	Project	14761	5699	0.214201	0.290746	G2M	Project
GACCCAATTATGATAC-1	48100.8	0.525842	0.0852569	1	54	20	2202	716	SeuratProject	1370	840	0.00691906	-0.0432113	S		ATTTACTAAGTCCATT-1	36474.1	0.285104	0.11849	1	31	111	11471	21244	Project	11973	5151	-0.111526	-0.145096	G1	Project
GACCCGTCGCCGGCTA-1	48263.8	0.531429	0.0796099	1	9	59	683	1482	SeuratProject	1330	768	-0.0301729	-0.0608654	G1		ATTTCATTATTTCGCG-1	38246.4	0.335861	0.0836421	1	14	78	7176	16461	Project	10391	4481	0.0123162	-0.125999	S	Project
GACCGTCAGGTCGTGA-1	41884.7	0.312743	0.105727	1	13	81	820	1909	SeuratProject	10057	3586	-0.0404886	-0.0425095	G1		ATTTCCGGGTTCTGCG-1	38029	0.329636	0.150026	1	55	35	17519	10214	Project	10183	4573	-0.15368	-0.152015	G1	Project
GACCGTGCTGACGGTG-1	44637.6	0.407116	0.0750663	1	40	52	1731	1340	SeuratProject	12558	4410	0.00237407	0.0938064	G2M		ATTTGCGCGAGTAGCT-1	44145.9	0.504816	0.107316	1	53	31	17013	9635	Project	15718	5861	0.0478121	0.0184858	S	Project
GACGCCGTAAAGGCTA-1	47223.4	0.495763	0.118539	1	54	54	2205	1377	SeuratProject	14390	5206	0.103297	0.0226606	S		ATTTGTCTTGGGAGCT-1	41930.6	0.441371	0.0904491	1	40	84	13739	17325	Project	12016	5175	-0.0441354	-0.061212	G1	Project
GACGCTTGCTTCTAAA-1	52049.1	0.661198	0.102441	1	38	36	1662	1030	SeuratProject	2262	1274	0.0139708	0.0182772	G2M		ATTTGTTCCAGGGCTC-1	50848.8	0.69678	0.0434023	1	19	71	8437	15445	Project	24355	6863	0.382391	0.213931	S	Project
GACTAACACAGCACCT-1	46743.5	0.479311	0.0848188	1	8	90	652	2085	SeuratProject	12840	3532	-0.0173375	0.0178893	G2M		CAAACGAGTATCGCAG-1	45160.2	0.533865	0.0933606	1	47	47	15501	11957	Project	14384	5527	0.268172	-0.118665	S	Project
GACTAAGATCATGCAC-1	47256.4	0.496896	0.0785876	1	23	53	1156	1363	SeuratProject	2202	1213	0.0244381	-0.059616	S		CAAACGGTCGCACTTT-1	39529.3	0.372603	0.0928888	1	30	40	11209	10945	Project	12824	5607	0.0661956	-0.00184512	S	Project
GACTAAGTAGGCTCAC-1	45317.4	0.430421	0.122595	1	27	43	1290	1168	SeuratProject	11740	4125	-0.072244	-0.0505736	G1		CAAACTACGATAGAGA-1	41197.1	0.420366	0.0617451	1	12	84	6672	17332	Project	13017	4994	-0.121649	-0.231425	G1	Project
GACTACAAAGCGGTGG-1	44598.9	0.405789	0.113589	1	49	21	2032	736	SeuratProject	5294	2387	-0.0474229	-0.0237686	G1		CAAACTATTGAGCTTC-1	42252.7	0.450597	0.107025	1	11	75	6419	16027	Project	21114	6478	0.179235	0.366788	G2M	Project
GACTACAATTGCTCGT-1	46781.1	0.480599	0.0984738	1	8	82	651	1929	SeuratProject	2621	1423	-0.0265656	0.00397112	G2M		CAAACTCGCGACGCCG-1	41260.7	0.422186	0.0475387	1	45	111	15005	21241	Project	27535	6985	-0.0802064	0.131546	G2M	Project
GACTGATTGGTCACAA-1	53555.3	0.712836	0.100161	1	9	101	687	2299	SeuratProject	5905	2685	0.0724853	0.00925341	S		CAAAGATTATTGGGCC-1	31672.8	0.1476	0.117366	1	56	30	17770	9489	Project	15588	5315	-0.152469	-0.0582252	G1	Project
GACTGGGCGCCGCAAC-1	44499.3	0.402375	0.0692814	1	6	94	585	2163	SeuratProject	5783	2431	-0.014615	0.00811131	G2M		CAAATCTCTCACAAGG-1	43093.1	0.474666	0.10832	1	44	24	14741	8621	Project	4749	2682	-0.0697059	-0.118019	G1	Project
GAGACTGATGGGTAGA-1	52836.4	0.688189	0.0789284	1	28	56	1325	1420	SeuratProject	1396	939	-0.0606238	-0.0050071	G1		CAAATTGTCAGCAAGC-1	26519	0	0.0562634	1	13	67	6922	14866	Project	32829	7370	-0.271637	-0.189091	G1	Project
GAGAGGGCGCGAGGTT-1	40062.5	0.250272	0.118993	1	38	40	1662	1107	SeuratProject	12435	4391	0.0113709	-0.0406586	S		CAACGACCCGTTTACA-1	39911.7	0.383552	0.108019	1	20	50	8687	12398	Project	8901	4247	-0.165239	-0.0518711	G1	Project
GAGAGGTGCATTCTGG-1	51905.3	0.65627	0.0936544	1	44	28	1864	873	SeuratProject	2558	1333	-0.010769	0.0100901	G2M		CAACGGTTCTTGATAC-1	53208.5	0.764359	0.0703091	1	18	38	8181	10658	Project	27439	7656	0.857729	1.09077	G2M	Project
GAGATCTGCTTGGCAT-1	43790.7	0.378085	0.109378	1	34	44	1527	1186	SeuratProject	6158	2744	0.00780884	-0.0367851	S		CAACTATATCGAATGC-1	43392.1	0.483229	0.0927081	1	15	79	7429	16606	Project	4203	2564	-0.0343461	-0.0712679	G1	Project
GAGATCTGTCACTCCG-1	40390.7	0.261524	0.0817275	1	30	74	1395	1770	SeuratProject	14228	4246	0.000956803	0.0965454	G2M		CAACTCCTTGATCCCG-1	42784.1	0.465815	0.123741	1	18	46	8182	11818	Project	17799	6292	0.136658	-0.127325	S	Project
GAGCGAGGGAGTACCG-1	52928.3	0.691339	0.055602	1	14	58	852	1462	SeuratProject	1582	896	0.0466781	0.0401266	S		CAACTGCTCATCCGAT-1	42018.1	0.443877	0.0348584	1	59	55	18531	13115	Project	1638	1190	-0.0128306	0.0220954	G2M	Project
GAGGCCCGACTCCGCA-1	47992.1	0.522117	0.0635857	1	55	23	2236	774	SeuratProject	1455	888	0.0579292	0.0592875	G2M		CAACTTGTAGTGGGCA-1	41112.4	0.41794	0.0935112	1	9	41	5909	11095	Project	6324	3420	-0.0963808	-0.101885	G1	Project
GAGGTACATCCATCTT-1	48286.4	0.532205	0.0579549	1	12	68	785	1656	SeuratProject	1287	758	0.0163229	-0.0616831	S		CAAGAGGGCGGAGTAC-1	38428.4	0.341072	0.0447376	1	46	74	15252	15874	Project	24456	6601	0.0463142	0.71833	G2M	Project
GAGTAAGGCCACGGGA-1	50027.4	0.59189	0.0854273	1	48	14	1998	600	SeuratProject	5868	2130	0.00562571	-0.0640415	S		CAAGATATTATAACGT-1	38436.2	0.341295	0.103431	1	45	89	15002	18050	Project	10934	4414	-0.145812	-0.120037	G1	Project
GAGTATGCCCGCCTTG-1	44390.6	0.39865	0.0491193	1	49	43	2035	1164	SeuratProject	5446	2479	-0.035661	-0.00907464	G1		CAAGCAACGTCGGAGT-1	40023.4	0.386752	0.0593958	1	32	38	11714	10655	Project	24497	6667	-0.226124	-0.0244479	G1	Project
GAGTTGATGGCAATTT-1	47688.8	0.511718	0.105833	1	51	19	2100	697	SeuratProject	1664	1022	0.0357825	-0.0142326	S		CAAGCACCAAATGCCT-1	34776.2	0.236479	0.0503499	1	18	66	8184	14719	Project	32192	7494	-0.106291	0.122343	G2M	Project
GATACGATGGGAGTCA-1	44352.1	0.39733	0.0649974	1	45	45	1900	1203	SeuratProject	5242	2496	-0.044197	-0.0627983	G1		CAAGCGGCACATAATT-1	35100.3	0.24576	0.0680702	1	54	72	17271	15582	Project	15217	5638	-0.0931429	-0.209053	G1	Project
GATATCTCATGCAATA-1	52397.9	0.673157	0.0412816	1	12	58	784	1462	SeuratProject	2012	1124	-0.00383268	-0.0290351	G1		CAAGGATCGCATGTTC-1	41048	0.416097	0.101473	1	40	68	13737	15005	Project	24535	7156	0.0220602	-0.0523439	S	Project
GATATGCGGTAGCCAA-1	51778.3	0.651917	0.0453952	1	19	91	1024	2102	SeuratProject	2319	1393	-0.0622512	0.208733	G2M		CAAGGTCCTATAGGCT-1	35025.9	0.24363	0.118209	1	34	110	12228	21098	Project	8580	3978	-0.102811	0.0237445	G2M	Project
GATATTTCCTACATGG-1	45846.2	0.448549	0.0841372	1	17	89	957	2064	SeuratProject	3629	1836	0.0525162	0.0562975	G2M		CAAGTAAGTGATAGAC-1	39338.5	0.367136	0.129916	1	69	53	21055	12822	Project	8048	4087	-0.0339829	-0.040489	G1	Project
GATCAACATAAAGGGA-1	41638	0.304284	0.114027	1	62	36	2474	1026	SeuratProject	9186	3695	-0.0240036	-0.0904827	G1		CAAGTGTGGTTGCAAA-1	37975.3	0.328095	0.119635	1	40	94	13740	18776	Project	11254	4597	0.0263572	-0.146595	S	Project
GATCATTCCAAACATT-1	44850.1	0.414403	0.12752	1	30	56	1393	1420	SeuratProject	10251	4330	0.0757211	0.11463	G2M		CAATAAACCTTGGCCC-1	35343.9	0.252735	0.103109	1	26	74	10204	15878	Project	14431	5564	-0.0199722	-0.168944	G1	Project
GATCCCTTTATACTGC-1	46507.2	0.471209	0.107707	1	28	60	1326	1498	SeuratProject	2548	1544	0.0513741	-0.118432	S		CAATACGCTCTGAGGC-1	35291.2	0.251227	0.0934912	1	40	10	13729	6591	Project	15888	5569	-0.0195788	-0.128686	G1	Project
GATCCTCGACACTGGC-1	45733	0.444669	0.109054	1	50	32	2067	950	SeuratProject	3616	1886	0.0509656	-0.0776382	S		CAATATTCTTGACCTA-1	30970.6	0.127489	0.0944148	1	54	40	17267	10940	Project	15528	5595	-0.196907	-0.0931903	G1	Project
GATCCTCTTGCGCTTA-1	47199.8	0.494956	0.0914313	1	7	83	618	1949	SeuratProject	2247	1238	0.0315799	0.034876	G2M		CAATCCCTATACCAGC-1	38776.7	0.351047	0.0415951	1	12	88	6673	17912	Project	17906	5794	0.0273407	0.408245	G2M	Project
GATCGACACTATCTGA-1	51404.4	0.639097	0.116575	1	27	47	1291	1245	SeuratProject	16717	5323	-0.0575311	-0.00353996	G1		CAATGCGAGAAGTATC-1	43174.2	0.476988	0.113752	1	54	82	17272	17032	Project	959	729	-0.0210918	0.0170789	G2M	Project
GATCGCGGGCTCTCCA-1	47196.4	0.494839	0.0691759	1	36	52	1596	1341	SeuratProject	35300	7489	-0.0578686	0.0156807	G2M		CAATGGATCTCTACCA-1	40293.7	0.394493	0.0694055	1	28	86	10711	17618	Project	23799	6984	-0.167645	0.134383	G2M	Project
GATCGGTGGCCATAAC-1	49966.3	0.589795	0.0883319	1	28	68	1327	1654	SeuratProject	32702	7847	0.0394532	0.107199	G2M		CAATGTGCCAACCCTT-1	41898.5	0.440453	0.0456211	1	37	115	12986	21823	Project	27712	7530	0.659732	0.811186	G2M	Project
GATCTTTGCAGGGTAT-1	47668.4	0.51102	0.0975895	1	36	38	1594	1069	SeuratProject	1930	1031	-0.0104391	0.101383	G2M		CAATTAAGGGTGATGA-1	48557.4	0.631156	0.0868448	1	29	65	10960	14572	Project	13937	5467	-0.105747	0.0919333	G2M	Project
GATGACAAGTAGGGCA-1	46448.3	0.469191	0.0642753	1	57	33	2304	968	SeuratProject	3422	1570	-0.00966936	-0.00432717	G1		CAATTTCGTATAAGGG-1	35770.2	0.264946	0.0870757	1	37	63	12979	14280	Project	16876	5811	0.0195031	-0.175172	S	Project
GATGCTACAAGCGCCT-1	47980.8	0.521729	0.0364946	1	17	51	953	1325	SeuratProject	1699	893	-0.00480582	-0.0715638	G1		CACAATGAGCTGCTAT-1	42180.2	0.448522	0.0733311	1	42	50	14240	12393	Project	5389	3018	0.094202	0.0221069	S	Project
GATGGTGCCCTAGGCA-1	47043.6	0.489601	0.0796018	1	10	78	719	1851	SeuratProject	2466	1307	0.0149193	-0.0274207	S		CACACACGCTAACGAG-1	38303.8	0.337504	0.0736524	1	55	103	17528	20078	Project	4945	2671	-0.0504751	-0.101217	G1	Project
GATGTAACGAACCACC-1	52356.3	0.671729	0.105435	1	51	21	2100	736	SeuratProject	2031	1141	0.0776248	-0.0403694	S		CACACAGGGATAGATT-1	35117.9	0.246263	0.104404	1	25	27	9946	9061	Project	14522	5645	-0.243433	-0.0799054	G1	Project
GATGTCGGTCAACTGC-1	47838.2	0.51684	0.074758	1	9	73	684	1754	SeuratProject	1686	956	-0.045762	-0.0297166	G1		CACAGCACCCACGGCA-1	48518.4	0.630039	0.094716	1	31	59	11464	13701	Project	11242	4952	0.142302	0.0827077	S	Project
GATGTGTTGTCACAAG-1	48618.3	0.543582	0.069614	1	6	78	583	1852	SeuratProject	7377	2737	-0.0338717	-0.0657856	G1		CACAGCTAGGGAGTGA-1	41688.1	0.434428	0.0633917	1	20	60	8688	13849	Project	16029	5594	-0.125598	-0.0242057	G1	Project
GATGTTCAATCCACGA-1	44171	0.391122	0.0679508	1	41	43	1764	1165	SeuratProject	5275	2576	0.0202837	-0.00253647	S		CACAGGGCCATATAGT-1	40516.9	0.400886	0.0674478	1	57	97	18032	19207	Project	8118	3650	-0.0986655	0.0503027	G2M	Project
GATTACTGAATTTGGG-1	42548	0.33548	0.0883482	1	41	39	1764	1087	SeuratProject	8039	3293	-0.0278743	-0.0079571	G1		CACAGGGCCGTTGTCA-1	41100.2	0.417589	0.0672972	1	62	60	19289	13839	Project	2208	1556	0.0229226	0.00962925	S	Project
GATTCCCTTGTCGCAG-1	47421.7	0.502561	0.0894759	1	25	67	1225	1635	SeuratProject	1783	1140	0.0879782	-0.0215632	S		CACATATTAGCAGGAT-1	40070.2	0.388093	0.0528699	1	47	73	15504	15728	Project	28047	7005	-0.0888912	0.528478	G2M	Project
GATTCCGCGTTTCCGT-1	48275.1	0.531817	0.0728594	1	16	76	921	1811	SeuratProject	6690	2880	0.0601272	-0.0744757	S		CACATGATTCAGCAAC-1	39743.4	0.378732	0.0995151	1	38	64	13232	14425	Project	22995	6818	-0.0930067	-0.132053	G1	Project
GCAAATATTACGCTTT-1	47441.4	0.503236	0.092981	1	35	41	1561	1127	SeuratProject	7713	3230	0.0231763	-0.0769229	S		CACATTCTTTCGATGG-1	45062.1	0.531056	0.0499684	1	18	90	8187	18201	Project	18029	5449	0.0654088	-0.134383	S	Project
GCAACACACTAGAACT-1	47603.9	0.508808	0.0885835	1	46	16	1930	639	SeuratProject	11327	3158	-0.0134331	-0.0222143	G1		CACATTTCTTGTCAGA-1	41860.9	0.439376	0.036515	1	44	108	14752	20806	Project	29815	6959	0.477244	0.122874	S	Project
GCAACCACCAGACCGG-1	47141.4	0.492954	0.102141	1	14	92	855	2123	SeuratProject	8042	3353	0.0416353	-0.00338294	S		CACCACGCCACACAGA-1	31850.9	0.152699	0.106904	1	40	8	13729	6301	Project	14487	5244	-0.0906615	0.245471	G2M	Project
GCAACCACGGCCGCGT-1	44429.1	0.399969	0.103813	1	43	29	1830	893	SeuratProject	5668	2462	0.0520134	-0.084222	S		CACCAGTCAGCATGCA-1	40346.1	0.395994	0.0813329	1	60	22	18779	8328	Project	7755	3705	-0.100527	-0.0379173	G1	Project
GCAAGAATTCCTTGGC-1	47007.4	0.488359	0.069038	1	44	36	1865	1029	SeuratProject	2230	1323	0.0177165	-0.093793	S		CACCATCGGAGGAGAC-1	43464	0.485288	0.104475	1	11	61	6417	13996	Project	10040	4628	-0.0185045	-0.166649	G1	Project
GCAAGTGCACAGAGAA-1	47550.7	0.506984	0.0801535	1	24	42	1189	1149	SeuratProject	2021	1083	-0.00712078	-0.029488	G1		CACCCACACGTCACCC-1	47531.1	0.601764	0.0689136	1	17	43	7929	11383	Project	17125	6064	0.133587	-0.153215	S	Project
GCACAAGTGTCGGAAG-1	47471.5	0.504268	0.0698007	1	10	64	717	1579	SeuratProject	2189	1118	-0.0568757	-0.032578	G1		CACCCACGAGGCAATT-1	38365.4	0.339268	0.033242	1	20	86	8692	17620	Project	26837	6656	-0.0229377	0.447028	G2M	Project
GCACGCCTACTTAGAT-1	40331.9	0.259506	0.0537602	1	55	39	2237	1085	SeuratProject	17792	4272	-0.0561904	-0.0383134	G1		CACCCGGTTTGTGACT-1	32994.5	0.185451	0.125277	1	53	39	17014	10795	Project	11997	4788	-0.0949737	-0.079917	G1	Project
GCAGCACACAGCCCAG-1	42416.7	0.330979	0.0790582	1	38	42	1662	1146	SeuratProject	7972	3351	-0.0309155	-0.00778124	G1		CACCCTAACAAGATCT-1	40621.1	0.403871	0.079104	1	56	80	17777	16742	Project	2644	1747	-0.0144949	-0.0224875	G1	Project
GCAGGACTATAGAATA-1	47541.7	0.506674	0.0842427	1	35	37	1560	1050	SeuratProject	1975	1087	0.0701936	0.0377841	S		CACCCTTGGTGAGACC-1	44217.5	0.506867	0.0966236	1	50	16	16254	7460	Project	3354	2253	-0.0198814	-0.0195007	G1	Project
GCAGGTAGAGTATGGT-1	46262.7	0.462828	0.0538981	1	18	94	991	2161	SeuratProject	2942	1652	0.00713794	-0.0112222	S		CACCGATACACCGAGC-1	41575.5	0.431204	0.0872865	1	10	84	6167	17332	Project	11578	4888	-0.0986958	0.204267	G2M	Project
GCCACAATTTAAGGAC-1	47588.7	0.508288	0.122441	1	45	39	1899	1087	SeuratProject	6977	3166	0.0338972	-0.0735358	S		CACCGCCAGAAGGTTT-1	32665.9	0.176042	0.0776683	1	27	59	10455	13702	Project	11445	4919	0.0209708	-0.0384478	S	Project
GCCAGGAGTAACCGAT-1	46801.4	0.481298	0.0659386	1	21	89	1092	2063	SeuratProject	2292	1414	0.0116191	0.0581866	G2M		CACCGCCGACCAGCGA-1	45071.1	0.531312	0.139464	1	9	67	5913	14867	Project	12947	5208	0.0881347	-0.177893	S	Project
GCCAGGCGTTCGCATG-1	38862.7	0.209142	0.0912122	1	9	89	686	2065	SeuratProject	18688	4921	-0.0360829	0.00766081	G2M		CACCGTATCCCATCCG-1	38913.2	0.354958	0.0437336	1	52	104	16771	20224	Project	4198	2428	-0.0973945	-0.0779104	G1	Project
GCCATATTGCACACAG-1	51272.4	0.634572	0.0451031	1	22	90	1126	2082	SeuratProject	2932	1610	0.0422199	0.138025	G2M		CACCGTTAGGGATCAC-1	41353.2	0.424835	0.131472	1	53	37	17014	10505	Project	14989	5339	-0.100587	-0.0870899	G1	Project
GCCATCGAGCTGCGTG-1	43716	0.375524	0.0747012	1	53	47	2170	1241	SeuratProject	6832	2777	0.00542933	0.0189157	G2M		CACCGTTGCGCGATAT-1	44056.7	0.502262	0.110448	1	47	29	15499	9346	Project	3826	2310	-0.0124372	-0.00540852	G1	Project
GCCCAGTTGGTATGCC-1	47835.9	0.516762	0.0604863	1	22	38	1121	1071	SeuratProject	1932	957	-0.0448789	-0.00180549	G1		CACCTAATAGAGTCGT-1	42337.1	0.453015	0.104043	1	17	25	7926	8773	Project	5067	2962	-0.0657871	-0.0372485	G1	Project
GCCCGACTTCTTCCCG-1	46217.4	0.461276	0.0939627	1	49	25	2033	814	SeuratProject	3426	1672	-0.0606527	-0.0630461	G1		CACCTAATCAGTTTAC-1	38937.7	0.35566	0.10839	1	20	72	8690	15589	Project	15272	5808	-0.0284603	0.0728248	G2M	Project
GCCCGCGCGTAAACGG-1	44902.2	0.416188	0.111991	1	49	41	2034	1125	SeuratProject	4636	2253	-0.0223865	-0.0545778	G1		CACCTCGATGGTGGAC-1	28259.5	0.0498464	0.0391856	1	18	70	8185	15300	Project	25552	6676	-0.216819	-0.169463	G1	Project
GCCCGTAATACCTTCT-1	51175.8	0.631259	0.0696465	1	27	79	1294	1868	SeuratProject	8724	3648	0.0326768	0.224857	G2M		CACCTTGCGAAACTCG-1	41110.7	0.417892	0.0624379	1	24	84	9701	17329	Project	14930	5395	-0.0381589	-0.00252551	G1	Project
GCCGAAATTCCTACGT-1	44569.4	0.40478	0.105395	1	35	45	1561	1205	SeuratProject	4566	2400	0.026374	0.0196242	S		CACCTTGGCGCCTTTG-1	46670	0.577104	0.0770559	1	43	103	14499	20081	Project	13746	5180	0.21051	-0.14008	S	Project
GCCGACCCACGACTGC-1	48890.8	0.552926	0.114498	1	62	30	2473	909	SeuratProject	6530	2839	-0.0515061	-0.0378032	G1		CACGAAAGTTAGTCCC-1	33887.9	0.211037	0.107748	1	33	29	11965	9349	Project	15778	6097	0.0223779	-0.188445	S	Project
GCCGCTTGTGAGAAAC-1	44469.8	0.401366	0.112113	1	36	40	1595	1108	SeuratProject	5280	2444	0.00258407	-0.0656135	S		CACGCACAGCGCAGCT-1	47064	0.588388	0.100278	1	24	72	9699	15588	Project	12182	4547	0.0420626	-0.0726057	S	Project
GCCTAGCGATCTGACC-1	53326.7	0.704998	0.0918694	1	20	42	1053	1149	SeuratProject	1117	725	-0.0340888	-0.0111234	G1		CACGCAGCGAGGCTTT-1	31592.5	0.145301	0.0844653	1	31	43	11462	11380	Project	12386	5347	-0.0367215	-0.00699994	G1	Project
GCCTTCAGCCCTACCG-1	48137	0.527084	0.0553018	1	16	50	919	1306	SeuratProject	1363	824	0.00868189	-0.0234432	S		CACGCGGAACTGTTGC-1	35632.8	0.261011	0.0605303	1	42	98	14246	19356	Project	7713	3736	-0.119334	-0.110016	G1	Project
GCGAAGCCATACCCGT-1	48882.9	0.552654	0.0918776	1	31	61	1427	1517	SeuratProject	4962	2631	0.148802	0.0265656	S		CACGGGATTGAGGGTT-1	43240.8	0.478895	0.0951678	1	31	11	11458	6739	Project	10165	4308	-0.0763633	-0.0911722	G1	Project
GCGACCCAACCATCTG-1	44741.5	0.410678	0.0692002	1	59	33	2372	968	SeuratProject	5270	2324	-0.0371345	-0.0411446	G1		CACGTCGGCAACCTCT-1	46610.4	0.575396	0.0893246	1	49	37	16005	10506	Project	5685	3138	-0.062065	0.0615464	G2M	Project
GCGAGGCCCGAGCAGA-1	40923.1	0.279777	0.0819385	1	37	47	1629	1244	SeuratProject	29715	7572	-0.00388567	0.0584803	G2M		CACGTTCGTGCTCTAG-1	38184.3	0.334081	0.111503	1	37	81	12982	16891	Project	18141	6052	0.191642	-0.00861443	S	Project
GCGATTCTGGAAGCAG-1	48044.2	0.523902	0.0544093	1	10	74	718	1773	SeuratProject	1315	865	-0.0474773	0.00144559	G2M		CACGTTTCGTACACAC-1	44838.1	0.52464	0.107939	1	55	91	17526	18337	Project	8469	3764	-0.0517461	-0.118688	G1	Project
GCGCAAATATATTCAA-1	46683.7	0.477262	0.0753341	1	58	28	2338	871	SeuratProject	2839	1466	-0.0559549	0.00886671	G2M		CACTAAAGTTGCCTAT-1	47307.3	0.595355	0.0644258	1	35	51	12473	12540	Project	1357	1058	-0.001044	0.0226374	G2M	Project
GCGCTATGCCGAGGCA-1	43005.3	0.351156	0.116161	1	43	47	1832	1243	SeuratProject	6692	3091	-0.0217122	0.00666732	G2M		CACTCAAGAGCTATGG-1	39193.6	0.362986	0.0921559	1	39	57	13483	13409	Project	8767	4132	0.090253	-0.0934786	S	Project
GCGCTGATCCAGACTC-1	44700.7	0.409281	0.0880723	1	17	87	956	2025	SeuratProject	4780	2342	-0.034993	1.37919e-05	G2M		CACTCAGCTCTTGAGG-1	29420.7	0.0831012	0.0965433	1	11	71	6418	15446	Project	21931	6213	-0.276115	-0.247662	G1	Project
GCGGACCGCGTTGTGG-1	43525.9	0.369005	0.0950094	1	51	43	2102	1164	SeuratProject	6631	2861	0.00402095	-0.00980691	S		CACTCCTATGTAAGAT-1	31692.9	0.148174	0.109946	1	56	36	17771	10359	Project	14666	5307	-0.211372	-0.131407	G1	Project
GCGGAGAAACTTCGCA-1	46499.5	0.470945	0.0866119	1	55	33	2237	968	SeuratProject	12292	3634	-0.0532639	-0.101936	G1		CACTCCTCTCGGTCGG-1	38524.5	0.343825	0.0740339	1	15	87	7430	17766	Project	4445	2583	0.00699026	-0.0352188	S	Project
GCGGCAAAGTATTGCC-1	47437.5	0.503104	0.0853056	1	59	27	2371	851	SeuratProject	1939	1133	-0.00317254	-0.0565971	G1		CACTCGAGCTGAACAA-1	32834	0.180855	0.107276	1	48	74	15757	15873	Project	11368	4852	-0.0736852	-0.0391282	G1	Project
GCGGCTCTGACGTACC-1	45366.3	0.432097	0.108567	1	38	38	1662	1069	SeuratProject	4002	2048	-0.0575968	-0.0070174	G1		CACTCGGTTAGGAGGA-1	38247.8	0.3359	0.0538739	1	35	13	12468	7028	Project	22739	6599	0.0800097	0.0897884	G2M	Project
GCGGGAACCAGGCCCT-1	47924.2	0.519789	0.0737357	1	18	48	986	1266	SeuratProject	1573	918	-0.0466305	0.0443254	G2M		CACTCTTCTGCTAGCC-1	35156.3	0.247364	0.111513	1	59	101	18537	19787	Project	8886	3926	-0.105489	-0.0717984	G1	Project
GCGGGCGAGCCTTACC-1	48107.3	0.526067	0.0896626	1	55	51	2238	1318	SeuratProject	6538	2947	0.103722	-0.0460875	S		CACTGACGATTGTGGA-1	41993	0.443159	0.0930092	1	65	51	20045	12533	Project	1613	1200	0.0859711	-0.0253359	S	Project
GCGGTGAACTGCGCTC-1	51159.2	0.630692	0.10735	1	20	94	1059	2161	SeuratProject	17214	5374	0.0910594	0.205407	G2M		CACTGTCCAAGTGAGA-1	36996	0.300052	0.0772366	1	19	43	8434	11383	Project	12406	4956	-0.0428948	0.0631955	G2M	Project
GCGGTTCCCTATCATG-1	49322.7	0.567732	0.116656	1	47	49	1968	1281	SeuratProject	4833	2441	0.0510646	0.040567	S		CACTTAATCAGACGGA-1	32360	0.16728	0.0703091	1	34	48	12220	12105	Project	12329	5041	0.0346184	-0.0705645	S	Project
GCGTCGAAATGTCGGT-1	48082.7	0.525221	0.0683889	1	17	65	954	1597	SeuratProject	1283	848	-0.0684338	0.0160916	G2M		CACTTCGCCACAGGCT-1	49456.6	0.656909	0.0233326	1	21	31	8937	9642	Project	29157	7169	0.479922	-0.176625	S	Project
GCGTCTCTGCATTGGG-1	45726.2	0.444436	0.101963	1	39	41	1696	1127	SeuratProject	3783	1889	-0.0403589	-0.0350991	G1		CAGACACCGATCGCTG-1	43578	0.488552	0.0872865	1	53	51	17016	12536	Project	10332	4550	-0.127005	-0.113798	G1	Project
GCTAATACCGAATGCC-1	47822.3	0.516297	0.0468475	1	21	47	1088	1246	SeuratProject	1563	963	-0.00962136	0.00493995	G2M		CAGACCTGTAAGTGTT-1	39946.2	0.384542	0.0772065	1	31	99	11470	19503	Project	8830	3842	-0.0455426	-0.103915	G1	Project
GCTAGCAGGGAGTGGG-1	48654.7	0.544832	0.0616141	1	15	101	890	2298	SeuratProject	35908	7650	0.0850846	0.137638	G2M		CAGACGAACCTGATAC-1	36734.1	0.29255	0.135829	1	50	50	16259	12391	Project	12440	5059	-0.233901	-0.27655	G1	Project
GCTAGCTTGAATAGCT-1	50024.4	0.59179	0.0855733	1	52	44	2136	1183	SeuratProject	4441	2136	-0.038931	-0.000847295	G1		CAGAGACGGTCACCCA-1	40238.3	0.392905	0.0721966	1	51	57	16512	13406	Project	7714	3750	-0.0242541	-0.0291068	G1	Project
GCTCAATCCGTTTATT-1	44762.5	0.4114	0.102084	1	53	35	2169	1008	SeuratProject	19340	4711	-0.0292446	-0.0779255	G1		CAGAGCATGAGCTTGC-1	51384.7	0.712126	0.104023	1	26	70	10204	15298	Project	16090	5311	-0.0288537	-0.163663	G1	Project
GCTCATTACTGCATGT-1	43949.2	0.383517	0.102912	1	13	93	822	2142	SeuratProject	5842	2674	-0.0497392	-0.0542672	G1		CAGAGGCGATGCATGA-1	42386.4	0.454427	0.0553196	1	54	48	17268	12100	Project	12361	4938	-0.133208	-0.149028	G1	Project
GCTCCTGACATACTGG-1	46828.6	0.482229	0.103934	1	56	32	2270	949	SeuratProject	3063	1402	-0.0364162	0.047006	G2M		CAGAGTGATTTAACGT-1	34716.9	0.234779	0.14099	1	9	69	5913	15157	Project	14473	5790	-0.0355111	-0.232359	G1	Project
GCTCGGAATTTAAAGC-1	48039.7	0.523747	0.0666769	1	22	84	1125	1966	SeuratProject	1327	867	-0.00179768	-0.0326495	G1		CAGATACTAACATAGT-1	46294.7	0.566354	0.0713533	1	26	46	10201	11817	Project	6026	3251	0.0104854	-0.0436141	S	Project
GCTCTAAACCCTGACG-1	50190.1	0.59747	0.0974678	1	24	58	1190	1460	SeuratProject	3952	2066	-0.023032	-0.0213533	G1		CAGATCATTTAAAGTC-1	39612.9	0.374997	0.089666	1	22	108	9199	20811	Project	3419	2149	-0.0275222	-0.0724903	G1	Project
GCTCTATGTTACGTGC-1	45608.5	0.4404	0.0853624	1	26	40	1256	1110	SeuratProject	4172	1941	0.0172894	-0.0306088	S		CAGATCCTGGTTTGAA-1	39008.5	0.357687	0.0752487	1	55	17	17516	7603	Project	4272	2390	-0.0198814	0.0525976	G2M	Project
GCTCTCGGGTACCGAA-1	50307.2	0.601482	0.0916098	1	26	58	1258	1460	SeuratProject	4540	2197	0.0477189	-0.08248	S		CAGCAGCCCGTTCCTT-1	39347.9	0.367408	0.0935213	1	28	78	10710	16458	Project	9015	4091	-0.102191	-0.0945626	G1	Project
GCTGAATCTTCCAATC-1	47967.2	0.521263	0.0673179	1	59	23	2371	773	SeuratProject	1571	899	0.00264774	-0.032008	S		CAGCAGTCCAGACTAT-1	40049.6	0.387502	0.0619258	1	50	100	16265	19644	Project	17877	5958	-0.287871	-0.172865	G1	Project
GCTGCTAAGTAGTCGA-1	53257.9	0.702639	0.0896707	1	56	56	2273	1415	SeuratProject	30823	7287	0.121177	0.100874	S		CAGCAGTCTGTGCTGC-1	33968.1	0.213335	0.0352801	1	62	74	19291	15870	Project	19039	6026	-0.188676	-0.143989	G1	Project
GCTGCTCTCCGGACAC-1	43967.3	0.384138	0.0737195	1	31	63	1428	1556	SeuratProject	5041	2666	-0.0190333	0.00576982	G2M		CAGCCGGGCCCTCTAT-1	47904.2	0.61245	0.0557513	1	11	85	6420	17477	Project	18885	5872	-0.227304	-0.0850487	G1	Project
GCTGTATTACTGGCCC-1	46627.8	0.475345	0.124226	1	46	38	1933	1067	SeuratProject	8202	3571	0.011053	-0.00652525	S		CAGCCTCCTGCAGAGG-1	32436.6	0.169474	0.0372278	1	23	77	9448	16314	Project	24592	6582	-0.219497	-0.183013	G1	Project
GCTTCCGTCCCTAGAC-1	48667.1	0.545258	0.0689487	1	29	77	1361	1828	SeuratProject	15424	4614	0.123307	0.179545	G2M		CAGCCTCTCCTCAAGA-1	37609.4	0.317617	0.105308	1	15	95	7431	18927	Project	12195	4732	-0.130727	-0.116508	G1	Project
GGAAAGTGCCCATGCC-1	45490.8	0.436365	0.0793259	1	20	90	1058	2083	SeuratProject	3460	1993	-0.0406274	-0.0133418	G1		CAGCGATTCCCTTCAA-1	34405.3	0.225857	0.132305	1	53	43	17015	11375	Project	16617	5898	0.000469043	-0.162971	S	Project
GGAACCGTGTAAATTG-1	43145.6	0.355968	0.0802103	1	49	47	2035	1242	SeuratProject	7007	3029	-0.0531656	0.0797748	G2M		CAGCTCACTGAGACAT-1	36708.7	0.291824	0.106061	1	33	59	11969	13701	Project	11729	5062	-0.121225	-0.0388514	G1	Project
GGAACCTTGACTCTGC-1	48195.9	0.529101	0.074969	1	59	21	2371	734	SeuratProject	1344	798	-0.0329173	-0.0549941	G1		CAGCTCGACAAGTTAA-1	37976.1	0.328119	0.0651687	1	28	90	10711	18199	Project	18271	6073	-0.208301	-0.208234	G1	Project
GGAAGCTCGCTTACAG-1	43580.2	0.370868	0.0962913	1	11	83	753	1948	SeuratProject	7103	2837	0.0100983	0.00238788	S		CAGCTCGTGCTTGTGT-1	40476.2	0.399721	0.0287441	1	14	42	7171	11239	Project	31140	7195	-0.102766	-0.336262	G1	Project
GGACCTCTAGGCCGCC-1	44780	0.411998	0.0873827	1	58	30	2338	910	SeuratProject	5056	2307	-0.0560604	0.00441824	G2M		CAGCTGGCGTAACCGT-1	39540.2	0.372914	0.0746564	1	48	22	15750	8330	Project	4018	2178	-0.0399292	-0.0375252	G1	Project
GGAGAAGTCATTGGCA-1	47537.1	0.506519	0.0661171	1	23	41	1155	1129	SeuratProject	1858	1089	0.00467519	-0.0828032	S		CAGCTTAGTAGGTAGC-1	33210.2	0.191628	0.117005	1	32	28	11713	9204	Project	10377	4702	-0.0598408	-0.109462	G1	Project
GGAGCACCAAGAACTA-1	51601.8	0.645864	0.0431964	1	26	82	1260	1926	SeuratProject	2614	1470	0.0547535	0.115653	G2M		CAGGAAGACTTTATAT-1	46298.8	0.566474	0.0688132	1	13	85	6925	17477	Project	2019	1447	0.00535617	-0.0302139	S	Project
GGAGGATTGAAAGGAG-1	47534.9	0.506441	0.0801616	1	7	73	617	1754	SeuratProject	2099	1090	0.0748174	0.0121759	S		CAGGATATATCGTTGT-1	29004.3	0.0711783	0.0791542	1	44	60	14746	13843	Project	18588	6379	-0.164906	-0.0737935	G1	Project
GGAGTGCCGCCCTGGA-1	48567.1	0.541828	0.0692733	1	19	53	1021	1364	SeuratProject	927	634	0.0168276	-0.0174241	S		CAGGCAGTCTTACCAG-1	43106.8	0.475057	0.0963023	1	65	85	20049	17465	Project	4538	2670	0.0446045	-0.116531	S	Project
GGATCTTGACTCAACC-1	46102	0.457318	0.075618	1	51	17	2100	658	SeuratProject	3554	1723	-0.0220587	-0.0492016	G1		CAGGCCGTTTGGGTGT-1	37711.1	0.32053	0.0546369	1	39	43	13481	11378	Project	22815	6536	0.00187617	-0.0499337	S	Project
GGATGACGCGAGTTTA-1	44653.2	0.407652	0.0993339	1	37	45	1629	1205	SeuratProject	23429	6803	0.0666198	-0.0244508	S		CAGGCGCACGGTGGTC-1	37625.8	0.318088	0.0865436	1	56	28	17770	9199	Project	15050	5292	-0.068556	-0.114329	G1	Project
GGATTAAGCTAAGGTC-1	45613	0.440556	0.0844618	1	7	87	618	2027	SeuratProject	4730	1939	-0.0404714	-0.0812094	G1		CAGGCGCCATGCTAGG-1	44826.7	0.524313	0.104997	1	49	73	16009	15728	Project	9049	4106	-0.0678751	-0.0338465	G1	Project
GGATTCCGCTATACCC-1	44030.7	0.386311	0.0917883	1	19	81	1023	1908	SeuratProject	5681	2638	-0.0710924	-0.0693426	G1		CAGTAACTATTTATTG-1	43807.9	0.495136	0.104555	1	19	101	8441	19796	Project	3951	2402	-0.0492344	-0.0631379	G1	Project
GGCAAAGGCGCCAATA-1	38491.5	0.196415	0.056389	1	54	34	2203	988	SeuratProject	34465	5085	-0.00722443	-0.0465163	G1		CAGTAATCCCTCCCAG-1	40072.2	0.388149	0.0858609	1	21	25	8936	8772	Project	8928	4167	-0.121225	-0.155544	G1	Project
GGCAAATTACTTTACT-1	39956.1	0.246624	0.132242	1	41	53	1765	1360	SeuratProject	22873	6807	0.0601898	0.0101308	S		CAGTACATTCTCTAAA-1	38690	0.348566	0.0796462	1	20	102	8694	19941	Project	4036	2517	0.00574956	-0.0281727	S	Project
GGCACTCCACTGGGCA-1	49906.7	0.587754	0.124624	1	34	46	1527	1225	SeuratProject	4825	2387	0.0713048	-0.0642921	S		CAGTACCAGTTTACGT-1	49183.2	0.64908	0.107366	1	48	18	15750	7750	Project	4293	2434	-0.0523361	-0.073436	G1	Project
GGCAGCGGTAATCCTA-1	56114.2	0.800559	0.0887701	1	14	100	856	2278	SeuratProject	22203	6700	0.214054	0.216496	G2M		CAGTAGCCCACGCGGT-1	42164.1	0.448059	0.118741	1	25	91	9954	18344	Project	10887	4704	-0.203081	-0.0341117	G1	Project
GGCATATCGGTTCTGC-1	43138.8	0.355735	0.0856707	1	17	83	956	1947	SeuratProject	7025	3032	-0.00986904	-0.0844958	G1		CAGTCGAGGATGCAAT-1	36542.4	0.28706	0.105639	1	25	99	9955	19505	Project	12801	5113	-0.145222	-0.188191	G1	Project
GGCCGAGACTCTGGTG-1	48076.6	0.525012	0.0812488	1	62	32	2473	948	SeuratProject	7292	2954	-0.0242672	-0.0754972	G1		CAGTCTGTATACTGGG-1	33444	0.198324	0.0564039	1	42	66	14242	14714	Project	20177	6222	-0.0836712	-0.305126	G1	Project
GGCCGTTTGGGTTTCA-1	46658.8	0.476409	0.0467745	1	59	45	2373	1201	SeuratProject	3811	1477	0.0120057	-0.0715505	S		CAGTGAATAAATGACT-1	35390.4	0.254068	0.0527996	1	25	83	9953	17184	Project	32993	7513	0.218423	0.823525	G2M	Project
GGCGCATGAATTGATG-1	50114.5	0.594878	0.103026	1	42	54	1799	1379	SeuratProject	24532	6839	0.0325261	-0.0143383	S		CAGTGTCCGCAGAATG-1	42790.2	0.465991	0.11326	1	15	37	7423	10514	Project	17399	6300	-0.11139	-0.237767	G1	Project
GGCGGAGTAATATTAG-1	44712.1	0.409669	0.108737	1	32	46	1460	1225	SeuratProject	4682	2337	-0.00569563	-0.0133915	G1		CAGTGTCGGCTGGCCC-1	40810.3	0.409289	0.0995352	1	52	92	16769	18483	Project	9813	3871	0.0714459	-0.0242288	S	Project
GGCGTCCTATCCGCTG-1	44417.8	0.399581	0.0952284	1	31	33	1425	973	SeuratProject	6579	2467	-0.0184568	-0.00647123	G1		CAGTTCAAATTGACAC-1	46818.8	0.581365	0.0353704	1	29	51	10959	12541	Project	22476	6467	-0.0245718	0.123531	G2M	Project
GGCTATTAAGTTGTAT-1	47045.9	0.489679	0.0933542	1	33	41	1493	1128	SeuratProject	2381	1306	-0.0105121	0.0380179	G2M		CAGTTCCGCGGGTCGA-1	35875	0.267946	0.0892744	1	26	26	10198	8916	Project	12411	5375	-0.042925	-0.137231	G1	Project
GGCTCCTCCACCTGTT-1	43460.2	0.366755	0.106839	1	59	35	2372	1007	SeuratProject	6970	2890	-0.0758193	-0.0953071	G1		CATAACGGACAGTCGT-1	48677.5	0.634596	0.10575	1	36	94	12731	18777	Project	14964	5761	-0.0861224	0.0373176	G2M	Project
GGCTCTGCTCCAACGC-1	47695.6	0.511951	0.0645187	1	26	72	1259	1732	SeuratProject	1589	1019	-0.00159503	0.0309756	G2M		CATAAGAAGCTTGGCT-1	30338.6	0.109389	0.0870857	1	58	72	18281	15581	Project	15234	5847	-0.0216365	-0.232497	G1	Project
GGCTGAGCATCGTAAG-1	45366.3	0.432097	0.0681049	1	9	99	687	2260	SeuratProject	4446	2048	-0.0542363	-0.0115807	G1		CATAAGCTCTCCGTCT-1	35903.7	0.268768	0.0988223	1	42	14	14235	7171	Project	8816	3628	-0.0672547	-0.131696	G1	Project
GGGAACGGGAGGTTAG-1	46932.7	0.485799	0.105987	1	39	37	1696	1049	SeuratProject	2459	1356	-0.0322923	0.0196251	G2M		CATACAAAGCCGAACC-1	33787.8	0.208172	0.135267	1	13	35	6918	10224	Project	15675	6137	-0.101238	0.0552154	G2M	Project
GGGACAGAGTTACTCC-1	48143.8	0.527316	0.0821657	1	57	19	2303	696	SeuratProject	1310	821	0.0180619	0.102855	G2M		CATACACGGTTCCCAC-1	47739.8	0.607741	0.0382519	1	61	55	19036	13114	Project	1141	889	0.069025	0.0105749	S	Project
GGGACCCGTATATCTT-1	45288.6	0.429435	0.0961372	1	57	53	2306	1357	SeuratProject	9905	4144	0.0218378	0.0201245	S		CATACCCGTACCCAGT-1	52275	0.737624	0.0618254	1	37	31	12975	9638	Project	34627	7811	0.223552	0.895762	G2M	Project
GGGACTGCATAGATAG-1	55011.3	0.76275	0.0762184	1	32	60	1461	1497	SeuratProject	24507	6244	0.0215986	0.124771	G2M		CATACGAACTAGCTGG-1	51260.7	0.708575	0.0285032	1	65	31	20042	9632	Project	28501	7344	0.391636	0.744519	G2M	Project
GGGAGAACTCACAGTA-1	50788.7	0.617989	0.0745633	1	32	64	1462	1575	SeuratProject	17396	5550	0.0808967	0.12195	G2M		CATACGGCGTCTGGGC-1	59225.9	0.93669	0.0913125	1	39	63	13484	14280	Project	20879	6729	0.202385	0.607738	G2M	Project
GGGATGGTCGTAACCG-1	44490.2	0.402064	0.0799101	1	47	43	1967	1164	SeuratProject	5277	2435	-0.0219838	-0.0101389	G1		CATACTATGTAATTGT-1	38801.5	0.351758	0.091694	1	36	48	12725	12104	Project	9942	4284	-0.115218	-0.0513291	G1	Project
GGGCAACCGCACGTGC-1	48447.1	0.537715	0.0589042	1	55	19	2235	696	SeuratProject	1037	687	-0.0411467	-0.0533137	G1		CATACTTAGGCAATAC-1	42600.5	0.460556	0.0456211	1	37	113	12986	21533	Project	30483	7291	0.484461	0.148221	S	Project
GGGCCCGTCTTAAACA-1	49258.4	0.565528	0.109557	1	42	52	1799	1340	SeuratProject	12523	4778	-0.0262278	-0.0733317	G1		CATACTTCTTTCTCCG-1	36829.1	0.295272	0.116713	1	68	52	20802	12677	Project	6377	3259	-0.0920384	-0.0452402	G1	Project
GGGCGATATGTGTGAA-1	47534.9	0.506441	0.0692652	1	28	58	1326	1459	SeuratProject	1804	1090	0.040967	0.045817	G2M		CATAGCCGCCCGGGAT-1	46227.8	0.564439	0.0910314	1	26	22	10198	8335	Project	6838	3572	-0.121815	-0.0642103	G1	Project
GGGCGGCAAATGAATT-1	49799.7	0.584084	0.0676506	1	49	45	2035	1203	SeuratProject	5053	2432	-0.00656881	-0.017505	G1		CATAGCGTTGCCCACC-1	34652.2	0.232928	0.105087	1	54	42	17267	11230	Project	16772	5807	-0.235989	-0.258652	G1	Project
GGGCGGGTTCCCTACG-1	48641.6	0.544381	0.0781332	1	43	37	1831	1048	SeuratProject	6127	2724	0.00538328	0.0353148	G2M		CATAGTACATTGAGAG-1	31738	0.149467	0.0924069	1	15	77	7428	16316	Project	13813	5289	-0.0358742	-0.0393934	G1	Project
GGGCGTACATTTATAT-1	51679.9	0.648541	0.0669366	1	24	54	1190	1382	SeuratProject	2566	1430	0.0233424	-0.0302711	S		CATAGTAGCATAGTAG-1	38171.7	0.333722	0.0884813	1	19	45	8434	11673	Project	10205	4528	-0.0763633	-0.132365	G1	Project
GGGCGTCACCACGTAA-1	48435.3	0.537312	0.123845	1	48	50	2002	1300	SeuratProject	5585	2815	0.0319617	-0.0610744	S		CATAGTCCACAAGAAC-1	42430.5	0.455688	0.112266	1	45	31	14994	9636	Project	18097	6418	-0.0553622	0.134636	G2M	Project
GGGCGTCCACTGGCTC-1	51904.7	0.656247	0.0965509	1	16	84	922	1967	SeuratProject	12988	3620	-0.00270651	-0.0717469	G1		CATATACTACTGATAA-1	39028.6	0.358262	0.127044	1	18	102	8189	19941	Project	3851	2382	-0.0668008	-0.0276307	G1	Project
GGGCTATGATCGATGG-1	49308.4	0.567244	0.108973	1	57	51	2306	1318	SeuratProject	5271	2442	0.112272	0.0186745	S		CATATAGGTACAGTCA-1	39737.5	0.378564	0.0926579	1	43	55	14493	13118	Project	8175	3938	0.0206076	-0.0148763	S	Project
GGGCTCATCGAACCCA-1	52634.2	0.681259	0.0512288	1	25	89	1227	2062	SeuratProject	17107	5177	0.0898594	0.101189	G2M		CATATGTCAGGCTACG-1	44403.4	0.51219	0.070269	1	48	24	15750	8620	Project	3607	2179	0.0156751	-0.0261431	S	Project
[truncated: 1,744 more rows]

## Sheet: Fig.6
Fig.6A Senescence scores in low and high telomerase activity groups for older adults across TCGA										Fig.6B-6E Senescence scores in low and high telomerase activity groups for older adults across GTEx data											Fig.6F Senescence scores in human liver development data												Fig.6G Senescence scores in human heart development data
[truncated: 2,238 more rows]

[truncated: 11 more sheets: Fig.7, Fig.8, Supp.Fig1, Supp.Fig2, Supp.Fig3, Supp.Fig4, Supp.Fig5, Supp.Fig6, Supp.Fig7, Supp.Figs8-9, Supp.Fig10]
